# Supplementary material for: Small RNA Sequencing of Sporadic Amyotrophic Lateral Sclerosis Cerebrospinal Fluid Reveals Differentially Expressed miRNAs Related to Neural and Glial Activity
Source: Front Neurosci. 2018 Jan 9;11:731. doi: 10.3389/fnins.2017.00731 (PMC5767269; doi:10.3389/fnins.2017.00731)
Supplement: Supplementary Table 1 — Raw read counts generated by OASIS 2.0. [file Table1.XLS]

## Sheet: Sheet1
mature	POOL1A3_TTAGGC_L001	POOL1A7_CAGATC_L001	POOL1A9_GATCAG_L001	POOL1B3_TTAGGC_L002	POOL1B7_CAGATC_L002	POOL1B9_GATCAG_L002	POOL2A11_GGCTAC_L003	POOL2A12_CTTGTA_L003	POOL2A6_GCCAAT_L003	POOL2B11_GGCTAC_L004	POOL2B12_CTTGTA_L004	POOL2B6_GCCAAT_L004	POOL3A11_GGCTAC_L005	POOL3A8_ACTTGA_L005	POOL3A9_GATCAG_L005	POOL3B11_GGCTAC_L006	POOL3B8_ACTTGA_L006	POOL3B9_GATCAG_L006	POOL4A11_GGCTAC_L007	POOL4A12_CTTGTA_L007	POOL4A2_CGATGT_L007	POOL4B11_GGCTAC_L008	POOL4B12_CTTGTA_L008	POOL4B2_CGATGT_L008	treatment_files_1_POOL1A10_TAGCTT_L001	treatment_files_1_POOL1A12_CTTGTA_L001	treatment_files_1_POOL1A2_CGATGT_L001	treatment_files_1_POOL1A4_TGACCA_L001	treatment_files_1_POOL1A5_ACAGTG_L001	treatment_files_1_POOL1A6_GCCAAT_L001	treatment_files_1_POOL1A8_ACTTGA_L001	treatment_files_1_POOL1B10_TAGCTT_L002	treatment_files_1_POOL1B12_CTTGTA_L002	treatment_files_1_POOL1B2_CGATGT_L002	treatment_files_1_POOL1B4_TGACCA_L002	treatment_files_1_POOL1B5_ACAGTG_L002	treatment_files_1_POOL1B6_GCCAAT_L002	treatment_files_1_POOL1B8_ACTTGA_L002	treatment_files_1_POOL2A10_TAGCTT_L003	treatment_files_1_POOL2A1_ATCACG_L003	treatment_files_1_POOL2A2_CGATGT_L003	treatment_files_1_POOL2A3_TTAGGC_L003	treatment_files_1_POOL2A4_TGACCA_L003	treatment_files_1_POOL2A5_ACAGTG_L003	treatment_files_1_POOL2A8_ACTTGA_L003	treatment_files_1_POOL2B10_TAGCTT_L004	treatment_files_1_POOL2B1_ATCACG_L004	treatment_files_1_POOL2B2_CGATGT_L004	treatment_files_1_POOL2B3_TTAGGC_L004
	control	control	ms	control	control	ms	control	control	ms	control	control	ms	control	control	ms	control	control	ms	control	control	ms	control	control	ms	ALS	ALS	ALS	ALS	ALS	ALS	ALS	ALS	ALS	ALS	ALS	ALS	ALS	ALS	ALS	ALS	ALS	ALS	ALS	ALS	ALS	ALS	ALS	ALS	ALS
hsa-miR-142-5p	44.1335	99.4132	56.1961	50.8435	110.676	56.601	261.906	37.4097	87.1749	234.749	51.7585	62.844	141.271	98.2156	31.5254	159.298	145.796	32.0351	137.578	175.238	55.9428	110.052	177.025	52.2349	61.2136	12.0848	12.0811	29.9104	69.7164	49.8148	111.536	46.2283	25.3291	16.6924	20.0477	51.708	45.0587	111.95	44.1018	48.6761	43.647	65.624	20.1587	89.3797	13.2879	37.4898	32.6322	37.4092	61.8142
hsa-miR-27b-3p	436.69	461.167	221.975	405.642	469.438	215.084	262.142	261.868	573.624	252.067	239.971	606.312	391.523	624.6	333.268	354.259	688.866	368.403	353.543	484.162	508.071	301.025	481.778	507.425	479.202	668.979	422.838	691.678	359.145	310.687	248.926	521.187	662.394	448.609	843.827	467.095	356.816	269.434	766.297	796.254	668.066	695.243	658.939	462.907	1371.68	774.681	778.962	705.494	741.77
hsa-miR-9-5p	171.889	16.0166	19.6686	134.846	22.456	31.6966	9.70021	13.0121	13.3091	12.5071	23.5266	23.0133	6.7272	10.2709	14.6368	13.473	9.25688	29.3655	14.3977	7.22629	59.6112	24.2762	13.445	41.9745	17.8159	26.7592	304.443	443.048	10.5631	31.462	4.81016	20.8773	31.4695	277.512	543.111	24.1304	32.8807	7.25064	477.419	326.203	34.4425	68.1004	209.147	2.66805	11.4759	474.763	360.007	35.6488	69.8769
hsa-miR-23b-3p	6.96845	0	0	5.52646	1.06933	0	0	0	2.66183	0	0	3.54051	0	0	0	0.792527	0	0	0	0	5.50257	0	0	2.7983	0.456818	0	24.1622	16.8246	0	0	3.60762	1.49124	0.767549	20.8655	25.5153	3.4472	1.2178	2.32021	29.1678	15.9832	2.67226	8.04823	11.3393	2.66805	0	30.0565	15.7898	3.08076	6.27101
hsa-miR-378a-3p	27.8738	158.509	25.2882	21.0006	149.172	22.6404	67.1917	22.7711	24.6219	68.6289	28.2319	23.0133	28.9269	30.1708	70.932	31.7011	33.9419	54.7265	51.1918	46.9709	46.7718	50.1708	47.0574	54.1004	26.9522	13.8112	38.6595	28.041	35.9145	58.9912	20.1426	27.9607	19.1887	22.9521	20.0477	24.1304	43.8409	22.332	12.6005	34.8724	25.8319	6.19094	36.5377	49.359	13.8919	13.2507	28.4216	28.167	4.47929
hsa-miR-99b-5p	20.9054	13.2551	0	17.6847	17.1094	4.52808	7.80749	14.6386	11.3128	3.52765	21.1739	19.4728	10.0908	21.8257	14.6368	11.0954	16.971	21.3567	19.1969	19.8723	11.9222	9.71047	22.4083	9.32766	18.7295	41.4335	41.0757	39.2574	8.45048	10.4873	13.5286	20.8773	30.7019	39.6445	56.4982	10.3416	12.178	8.12072	53.2021	34.8724	26.4257	38.3839	39.0576	9.33818	14.4959	47.8318	26.3163	20.6851	32.2509
hsa-miR-127-3p	76.653	12.7028	14.049	79.5811	18.7134	22.6404	9.9368	21.1446	11.9782	9.30017	25.8792	10.6215	4.03632	3.20966	10.1331	9.51032	2.31422	14.6827	31.9949	7.22629	19.259	30.7498	20.1674	10.2604	10.05	26.7592	186.049	209.373	0	5.24366	7.21524	14.5396	24.5616	106.414	205.945	10.3416	2.4356	9.86088	268.344	217.953	18.4089	36.5266	98.2739	17.3423	12.0799	274.71	211.583	17.6043	30.4592
hsa-miR-124-3p	31.358	0.552295	0	32.0535	1.06933	0	0	0	8.65095	0	0	3.54051	0.67272	0.641932	0	1.58505	0	4.00438	0	0	3.66838	1.61841	2.24083	1.86553	2.74091	3.45279	45.9081	76.6454	8.45048	2.62183	1.50318	3.35528	9.97813	47.9907	89.3035	6.89439	7.30681	2.03018	88.9035	55.9412	4.15685	9.28642	41.5774	0	4.22798	90.4926	46.3167	7.04174	8.06272
SNORD71	0	1.10459	0	0	0.534667	0	8.51726	0	0	6.09322	0	0.885127	5.38176	0	0	7.92527	0.771407	0	12.7979	1.80657	0	12.9473	2.24083	0	0	2.5896	0	0	0	0	0.901905	0	2.30265	2.08655	0	0	0	0	0.933371	1.45302	0.296918	0	0	0	0	0	0	0	0
hsa-miR-100-5p	46.4564	17.6735	30.9078	35.3694	15.5054	31.6966	27.4445	34.1567	25.2874	30.1454	35.2899	27.4389	18.1634	14.7644	15.7627	11.0954	19.2852	8.00876	12.7979	30.7117	44.0206	9.71047	42.5757	39.1762	49.7931	47.4759	45.9081	59.8208	19.0136	52.4366	17.4368	46.974	42.2152	43.8176	67.4333	32.7484	46.2765	15.9514	46.4352	50.8556	63.2436	44.5748	40.3175	40.0208	44.6957	49.1246	49.4746	58.0943	42.1053
hsa-miR-150-5p	53.4248	30.9285	61.8157	43.1064	32.08	49.8089	229.02	16.2651	46.582	230.901	11.7633	46.0266	151.362	61.6255	2.25181	144.24	68.6552	5.33918	220.765	195.11	37.6009	220.104	206.156	31.714	22.8409	15.5376	4.83244	5.6082	31.6893	24.9074	109.431	18.6405	10.7457	0	3.64504	29.3012	30.445	112.24	74.6696	36.3255	10.3921	35.9075	16.379	108.056	6.64396	75.3028	26.3163	6.16152	41.2095
hsa-miR-146a-5p	73.1688	115.982	182.637	61.8964	113.349	151.691	230.439	58.5543	70.5385	239.88	63.5218	61.9589	94.1808	89.2285	63.0507	101.443	97.9687	92.1008	172.772	124.654	22.0103	176.407	121.005	24.2519	59.3863	45.7495	53.1568	61.6902	141.546	103.562	74.5575	60.3951	41.4476	56.3369	60.1432	139.611	116.909	73.3765	18.4341	50.8556	23.4565	27.8592	52.9167	122.73	52.5477	17.7753	47.3693	29.0472	28.6675
hsa-miR-181c-5p	27.8738	6.07525	19.6686	28.7376	6.41601	13.5842	12.0661	4.87953	11.3128	8.33809	9.41063	6.19589	7.39992	7.70318	6.75543	6.34021	6.17126	2.66959	9.59846	1.80657	4.58547	4.85524	8.96331	3.73106	6.39545	6.90559	50.7406	78.5148	6.33786	14.4201	6.31334	8.57461	7.67549	45.9042	83.836	5.1708	18.267	10.1509	80.7366	52.3087	9.50138	5.57185	40.3175	9.33818	7.24796	79.5042	52.6326	11.4428	5.37515
hsa-miR-26a-5p	585.35	131.999	30.9078	499.592	143.291	58.865	205.124	136.627	147.732	202.038	117.633	143.391	197.107	145.077	87.8206	221.115	177.424	116.127	94.3848	191.497	253.118	77.6838	248.732	215.469	178.616	128.617	1063.14	1465.61	109.856	79.9659	94.7001	168.137	118.202	886.785	1835.28	113.758	99.8598	114.85	1819.37	1094.12	217.344	259.401	837.848	128.066	77.9156	1806.94	996.861	221.815	293.841
hsa-miR-126-5p	26.7124	13.8074	0	12.1582	17.1094	4.52808	6.15136	3.25302	4.6582	2.88626	4.70532	2.65538	11.4362	2.56773	10.1331	11.8879	6.17126	6.67397	6.39897	7.22629	10.088	1.61841	13.445	13.9915	5.48181	0	67.6541	65.429	0	13.1092	6.61397	4.47371	0.767549	50.0773	91.1261	3.4472	13.3958	5.22046	59.0357	39.958	15.1428	13.6201	37.7976	8.00416	0.603997	73.0405	38.9481	17.6043	9.85444
hsa-miR-28-3p	65.0389	71.2461	92.7235	58.5805	66.2988	99.6177	190.692	87.8315	61.8875	174.779	75.2851	43.3712	137.235	116.19	85.5688	139.485	114.94	98.7747	140.777	121.04	55.0257	134.328	134.45	59.697	74.0045	79.4143	38.6595	44.8656	71.8291	114.05	85.9816	84.2549	83.6628	20.8655	27.3378	79.2855	85.2461	80.3371	37.8015	43.5906	77.1987	29.0974	42.8373	133.403	72.4796	43.3072	42.1061	90.2223	25.084
hsa-miR-381-3p	4.64564	0	5.61961	2.21058	0.534667	0	0.946362	1.62651	0.665457	0	14.116	0.885127	1.34544	1.28386	4.50362	0.792527	0.771407	4.00438	0	0	1.83419	0	2.24083	2.7983	4.11136	8.63199	2.41622	3.7388	0	3.93275	1.50318	2.60966	8.44303	10.4328	18.2252	5.1708	6.08901	0.870077	28.7011	21.7953	0.593836	0	3.77976	0	0.603997	31.9956	18.9477	2.20054	1.79172
hsa-miR-92a-3p	448.304	806.351	767.077	404.537	796.12	645.251	1127.12	496.085	513.733	1182.73	508.174	465.577	966.025	604.058	1025.7	995.413	676.524	1141.25	812.669	993.615	557.594	741.233	1266.07	522.349	620.358	577.48	403.508	375.749	574.633	949.103	693.866	569.652	527.306	317.156	419.18	473.99	884.124	741.016	253.41	433	557.909	366.504	327.58	736.382	459.641	259.52	391.586	529.011	388.802
hsa-miR-128-3p	52.2634	14.912	0	43.1064	16.04	6.79212	4.9684	3.25302	13.3091	4.48974	2.35266	15.0472	8.07264	7.06125	1.12591	8.71779	6.17126	0	3.19949	1.80657	22.9274	16.1841	8.96331	13.0587	14.6182	24.1696	65.2379	85.9924	4.22524	1.31092	9.01905	13.7939	17.6536	52.1638	129.399	8.61799	1.2178	12.1811	83.07	92.2667	11.2829	26.002	40.3175	6.67013	5.43597	83.0593	75.7909	11.8829	19.7089
hsa_piR_017033	1.16141	0	11.2392	0	3.208	13.5842	12.0661	4.87953	0	10.583	0	0	23.5452	5.77739	0	17.4356	6.94266	0	0	0	0	0	0	0	2.74091	0	0	0	0	2.62183	1.80381	2.98247	0	0	0	0	4.87121	2.61023	1.16671	1.45302	0	0	1.25992	2.66805	0	0	3.15796	0	0
hsa-miR-143-3p	1486.6	737.867	1281.27	1388.25	710.038	1150.13	1096.6	1566.33	2356.39	1110.89	1646.86	2101.29	2510.59	1048.27	1656.21	2459.21	1102.34	1752.58	2620.38	1533.78	1050.99	2545.76	1664.93	989.665	2300.99	1729.85	1783.17	1611.42	1628.83	1393.5	1416.89	2195.47	1678.63	1391.73	1656.67	1599.5	1389.51	1433.02	1216.42	1309.17	3211.76	1616.46	1624.04	1384.72	2888.31	1252.03	1304.24	3322.38	1708.4
hsa-miR-598-3p	2.32282	0	0	0	0	0	0	0	0	0	0	0	0.67272	0	1.12591	0	0	0	0	0	0	0	0	1.86553	3.19772	0	0	5.6082	0	0	0	2.23686	0	6.25966	10.9351	0	0	0.290026	7.23362	5.81207	0.296918	0	5.03969	0	0	10.9884	4.21061	0.440109	0.895858
SNORD104	8.12986	17.6735	123.631	8.84234	22.456	97.3537	237.064	39.0362	26.6183	258.801	23.5266	28.3241	265.724	132.88	64.1766	276.592	138.082	77.418	207.967	142.719	16.5077	220.104	154.617	27.983	50.7068	26.7592	9.66487	18.694	54.9281	114.05	134.685	39.145	32.237	12.5193	18.2252	41.3664	138.829	139.792	24.7343	85.7281	0.593836	11.1437	16.379	141.407	1.81199	19.3913	106.318	0.880217	11.6462
SNORD52	1.16141	1.65689	0	1.10529	0.534667	0	12.0661	0	1.33091	12.8278	0	3.54051	22.1997	17.3322	0	30.9085	22.3708	0	1.59974	12.646	0	0	15.6858	5.5966	3.19772	1.7264	4.83244	3.7388	0	0	1.80381	2.98247	2.30265	4.17311	5.46756	5.1708	8.52461	1.45013	3.96682	5.08556	0	1.85728	3.77976	2.66805	0.603997	4.20144	5.26326	0	1.79172
hsa_piR_015254	0	0	0	0	0	0	0	0	0	0.320696	0	0	0	0.641932	0	0	0.771407	1.33479	0	0	0	0	0	0	0	0	2.41622	5.6082	0	0	1.80381	0	0	0	3.64504	0	0	0.580052	5.60022	2.17953	0	0.619094	3.77976	0	0.603997	5.81738	10.5265	0.440109	0
hsa-miR-885-5p	0	0	0	0	0	0	0	0	0	0	0	0	0	0	0	0	0	0	0	0	0	0	0	0	0.913635	0	0	0	0	0	1.50318	3.72809	0	0	1.82252	0	0	1.74015	0.700028	0.726509	1.48459	3.09547	0	0	0	1.93913	1.05265	1.32033	3.58343
hsa-miR-342-5p	1.16141	1.10459	8.42941	0	1.06933	6.79212	16.7979	1.62651	0.665457	17.3176	2.35266	0	6.7272	5.77739	9.00724	14.2655	6.94266	4.00438	6.39897	10.8394	1.83419	9.71047	20.1674	1.86553	1.82727	2.5896	0	0	2.11262	0	3.60762	1.11843	2.30265	0	0	1.7236	0	4.35039	1.6334	2.90604	1.48459	4.33366	0	1.33403	0.603997	1.61594	0	0.880217	1.79172
hsa-miR-28-5p	1.16141	6.07525	5.61961	1.10529	2.13867	0	6.62454	3.25302	4.6582	10.583	2.35266	4.42563	8.74536	1.9258	0	8.71779	0.771407	0	0	1.80657	11.9222	0	0	12.126	0	0	0	1.8694	6.33786	0	4.20889	0	0	0	0	1.7236	0	4.35039	1.40006	3.63255	4.15685	0.619094	0	0	1.81199	0.969564	1.05265	6.16152	0.895858
hsa_piR_005019	8.12986	4.97066	8.42941	0	5.34667	4.52808	6.86113	4.87953	1.33091	4.48974	2.35266	2.65538	4.03632	16.6902	1.12591	3.96263	12.3425	0	4.79923	3.61315	6.41966	3.23682	11.2041	5.5966	5.02499	10.3584	7.24865	11.2164	4.22524	6.55458	9.92096	6.71057	11.5132	4.17311	5.46756	8.61799	4.87121	13.6312	17.734	12.3507	4.15685	3.71457	10.0794	9.33818	12.6839	18.7449	8.42121	7.92195	3.58343
hsa_piR_009295	3.48423	0.552295	0	1.10529	1.06933	2.26404	0.473181	0	0	1.60348	0	0	0.67272	3.20966	0	0	1.54281	0	0	0	0	0	0	0.932766	1.37045	0.863199	9.66487	11.2164	0	1.31092	3.00635	0.372809	0.767549	12.5193	16.4027	0	0	2.90026	43.1684	6.53858	0.890755	0.619094	6.29961	0	3.01998	45.5695	12.6318	0.440109	1.79172
hsa-miR-16-5p	47.6178	217.052	16.8588	25.4217	209.59	15.8483	115.693	22.7711	86.5095	120.902	35.2899	73.4655	146.653	94.364	222.929	165.638	107.226	253.611	79.9871	169.818	72.4505	59.8813	212.879	76.4868	63.9545	15.5376	53.1568	63.5596	38.0272	61.6131	110.934	59.2767	17.6536	64.6832	65.6108	43.09	60.8901	97.7387	65.5693	66.1123	61.1651	39.622	84.4147	62.6992	16.9119	53.0028	56.8432	70.8575	39.4178
hsa-miR-125a-3p	0	0	0	0	0	0	0	0	0	0	0	0	0	0	0	0	0	0	0	0	0	0	0	0	1.82727	0	0	0	0	0	0	2.60966	0.767549	2.08655	0	0	0	0	1.40006	0	1.18767	0	0	0	2.41599	0.323188	4.21061	0.880217	0
SNORD111B	1.16141	0	5.61961	1.10529	0	9.05616	7.80749	0	1.33091	11.2243	0	0	5.38176	5.77739	4.50362	6.34021	3.08563	5.33918	7.99871	5.41972	1.83419	0	6.72248	0	0	0	0	0	6.33786	3.93275	0	0	0	0	3.64504	5.1708	2.4356	0	0.466685	1.45302	0	0	0	5.3361	0	0.323188	1.05265	0	0
hsa-miR-411-5p	20.9054	3.31377	0	22.1058	4.27734	0	0	1.62651	0	0	0	0	2.01816	0	0	1.58505	1.54281	0	0	0	2.75128	1.61841	0	0.932766	3.19772	4.31599	43.4919	39.2574	2.11262	0	0	3.35528	6.14039	12.5193	56.4982	5.1708	1.2178	0	29.6345	29.7869	5.93836	8.66732	20.1587	5.3361	0	29.0869	24.211	5.2813	13.4379
hsa-miR-30b-5p	8.12986	3.31377	0	5.52646	2.67334	2.26404	0	8.13255	1.99637	0.320696	0	3.54051	2.01816	2.56773	0	0	5.39985	0	3.19949	1.80657	0	4.85524	15.6858	0	3.19772	0	26.5784	37.388	4.22524	3.93275	0	4.84652	4.60529	18.779	30.9829	3.4472	9.74241	0.290026	42.935	16.7097	2.67226	2.47638	15.1191	0	9.05995	41.0449	14.7371	1.76043	5.37515
SNORD93	5.80704	10.4936	16.8588	4.42117	6.95068	11.3202	18.4541	4.87953	2.66183	19.5624	0	0.885127	22.8725	5.77739	18.0145	23.7758	3.08563	14.6827	14.3977	9.03287	0.917095	14.5657	11.2041	0	2.74091	6.04239	9.66487	7.4776	12.6757	10.4873	5.1108	4.1009	6.90794	4.17311	12.7576	10.3416	8.52461	4.06036	4.20017	1.45302	2.37535	0.619094	2.51984	8.00416	1.81199	2.26232	5.26326	0.880217	3.58343
hsa-miR-139-5p	0	0	0	2.21058	0	0	0	0	0	0	0	0	0	0	0	0	0.771407	0	0	0	0.917095	0	0	0.932766	0	0	12.0811	13.0858	0	0	0	0	0	8.34621	9.11261	0	0	0	4.20017	5.08556	0	1.85728	2.51984	0	0	3.23188	1.05265	0.880217	1.79172
hsa-let-7f-5p	356.553	336.9	528.243	278.534	328.82	418.847	493.055	567.652	283.485	480.723	541.111	260.227	571.139	294.005	484.139	576.167	302.392	468.513	711.886	471.516	277.88	566.444	537.798	270.502	396.061	295.214	323.773	332.753	278.866	596.467	417.282	402.634	301.647	287.944	386.374	251.645	608.901	441.419	430.751	369.793	294.246	274.878	235.605	378.863	210.795	386.21	334.743	296.193	296.529
hsa-miR-151a-5p	32.5194	7.17984	2.8098	12.1582	6.41601	2.26404	9.70021	3.25302	0	8.65878	0	0	2.69088	1.9258	7.88134	3.17011	0	12.0131	4.79923	5.41972	6.41966	0	8.96331	7.46213	11.8773	1.7264	41.0757	52.3432	8.45048	22.2856	1.80381	13.7939	3.07019	22.9521	60.1432	5.1708	19.4848	2.32021	38.0349	36.3255	4.75069	6.81004	11.3393	2.66805	5.43597	54.9419	16.8424	4.84119	7.16686
hsa-miR-149-5p	4.64564	0	0	1.10529	0	0	0.473181	0	0	0.962087	0	0	0	0	0	0	0	0	0	0	1.83419	0	0	0	0	0	14.4973	13.0858	0	0	0	0	0	4.17311	14.5802	0	0	0.580052	8.63368	6.53858	0.593836	1.23819	1.25992	0	0	9.04926	5.26326	0	1.79172
hsa-miR-218-5p	1.16141	0	0	5.52646	0	0	0	0	0	0	0	0	0	0	0	0	0	0	0	0	0.917095	0	2.24083	0	0	0	4.83244	9.347	0	0	0	0	0	8.34621	12.7576	0	0	0	13.0672	7.9916	0	0	5.03969	0	0	13.2507	9.47387	1.76043	0
SNORD116-23	0	0	0	0	0	0	0	0	0	0	0	0	0	0	0	0	0	0	0	0	0	0	0	0	0	0	0	9.347	0	0	0	0	0	0	3.64504	0	0	0	2.56677	2.17953	0	0	1.25992	0	0	1.61594	1.05265	0	0
hsa-miR-126-3p	3.48423	0	2.8098	6.63175	0	0	0.236591	0	0	1.28278	0	0	0	0.641932	0	0	3.85703	0	0	1.80657	1.83419	0	0	0	0	0	16.9135	18.694	4.22524	0	0.60127	0	0	0	18.2252	0	0	0.870077	12.8338	9.44462	0	1.85728	8.81945	5.3361	0	14.5435	9.47387	0	1.79172
hsa-miR-486-5p	54.5862	3207.18	727.739	48.6329	3245.97	618.083	65.299	248.856	186.994	72.4772	218.797	162.863	1191.39	102.067	7710.2	1176.9	107.226	8346.47	44.7928	1152.59	218.269	30.7498	1236.94	236.923	290.993	21.58	164.303	100.948	107.744	4146.43	947.001	292.655	23.0265	125.193	107.529	127.546	4102.77	1010.74	199.041	125.686	410.341	58.1949	144.891	198.77	117.779	150.606	93.686	409.741	55.5432
hsa-miR-190a-5p	0	0	0	0	0	0	0	0	0	0	0	0	0	0	0	0	0	0	0	0	0	0	0	0	0	0	0	1.8694	0	0	0	0	0	0	1.82252	0	0	0	0.700028	0	3.2661	0	1.25992	0	0	1.93913	0	3.96098	0.895858
RNU6-174P	1.16141	1.10459	0	0	1.604	2.26404	0.236591	3.25302	1.99637	0.962087	0	2.65538	0	2.56773	0	0	2.31422	0	4.79923	0	1.83419	0	0	0	1.37045	27.6224	0	1.8694	4.22524	3.93275	1.20254	0.745618	16.8861	2.08655	0	3.4472	1.2178	0.870077	0.233343	7.26509	2.37535	3.71457	6.29961	1.33403	8.45595	2.26232	6.31591	6.16152	2.68757
SNORD25	0	0	5.61961	1.10529	1.06933	2.26404	1.89272	1.62651	2.66183	4.81043	7.05798	0.885127	1.34544	4.49352	3.37772	3.96263	6.94266	1.33479	4.79923	5.41972	0.917095	3.23682	2.24083	0	0.456818	0.863199	2.41622	3.7388	0	5.24366	2.10445	0.372809	0	0	5.46756	0	2.4356	1.74015	2.10008	1.45302	0	1.85728	0	6.67013	1.20799	2.26232	0	0	1.79172
hsa-miR-194-5p	0	0	0	0	0	0	0	0	0	0	0	0	0	0	0	0	0	0	0	0	0	0	0	0	0	0	0	0	0	0	1.80381	0	0	0	0	0	0	0.870077	0.233343	2.17953	0	0	0	0	0.603997	0	0	0	0
hsa_piR_007351	0	0	0	0	0	0	0	0	0	0	0	0	0	0	0	0	0	0	0	0	0	0	0	0	0	0	0	0	0	0	0	0	0.767549	0	0	0	0	0	0	0	0.890755	0	0	0	0	0	0	0.880217	0
hsa_piR_000907	0	0.552295	0	0	4.27734	2.26404	0	0	2.66183	0	0	1.77025	0	0	1.12591	0	0	6.67397	4.79923	0	0	3.23682	0	0	9.13635	15.5376	0	0	8.45048	0	0	5.59214	13.8159	0	0	15.5124	0	0	0.700028	4.35906	2.96918	1.85728	0	10.6722	0	0.646376	2.1053	3.96098	0
hsa-miR-375	8.12986	6.07525	11.2392	9.94763	6.41601	6.79212	8.28067	56.9278	16.6364	9.94156	63.5218	8.85127	3.3636	5.77739	13.5109	2.37758	5.39985	8.00876	0	14.4526	17.4248	4.85524	11.2041	13.9915	8.22272	3.45279	2.41622	0	6.33786	6.55458	6.31334	10.0658	5.37284	6.25966	1.82252	3.4472	7.30681	8.70077	6.53359	5.81207	6.23528	11.1437	0	21.3444	9.66394	6.14057	5.26326	9.68239	10.7503
hsa-miR-584-5p	1.16141	11.0459	2.8098	4.42117	7.48534	4.52808	0	3.25302	11.9782	0	0	12.3918	6.7272	3.85159	2.25181	6.34021	1.54281	1.33479	0	1.80657	6.41966	0	6.72248	2.7983	10.9636	12.0848	7.24865	9.347	4.22524	0	2.10445	9.32023	13.8159	2.08655	7.29008	6.89439	1.2178	2.61023	14.9339	11.6241	5.04761	13.6201	5.03969	4.00208	12.0799	11.6348	12.6318	4.84119	7.16686
SNORD22	2.32282	0	0	2.21058	0	0	4.02204	0	0	2.88626	0	0	0	2.56773	0	0	6.17126	0	0	1.80657	0.917095	0	0	0	0	0.863199	0	0	4.22524	0	0	0	0	0	0	1.7236	0	0	0	0.726509	0	0	0	0	0	0.323188	0	0	0
hsa_piR_022088	0	0	0	0	0	0	0	0	0	0	0	0	0	4.49352	0	0	2.31422	0	0	0	2.75128	0	0	0.932766	0	0	0	0	0	0	0	0	0	0	0	0	0	0	0	0	0	0	0	0	0	0	0	0	0
hsa-miR-330-5p	1.16141	0	0	0	0	0	0	0	0	0	0	0	0	0	0	0.792527	0	0	0	0	0	0	0	0	0	0	2.41622	0	0	0	0.300635	0	0	2.08655	5.46756	0	0	0	1.6334	0.726509	0.296918	1.23819	1.25992	0	0	4.20144	1.05265	0	1.79172
hsa-miR-29b-3p	0	0	0	4.42117	0.534667	0	0	0	0	0	0	0	0	0	0	0	0	0	0	0	0	0	0	0	0	5.17919	0	0	0	0	0	0.745618	1.5351	2.08655	10.9351	0	1.2178	0	5.13354	2.90604	0.296918	0.619094	3.77976	0	0	5.49419	3.15796	0.440109	0
SNORD50B	1.16141	0	2.8098	0	0	0	0.473181	4.87953	0	0	4.70532	0	1.34544	0	0	1.58505	0	0	0	0	0	0	0	0	0	0	0	0	0	0	0.300635	0.372809	0	0	0	0	0	0	0	0	0	0	0	0	0	0.646376	0	0	0
hsa-miR-21-5p	193.955	319.779	188.257	216.637	307.968	183.387	509.38	281.386	324.743	498.361	272.908	304.484	464.849	430.094	333.268	494.537	456.673	332.364	563.11	406.479	447.542	524.366	416.794	458.921	271.35	334.921	193.297	76.6454	323.231	137.646	471.696	235.615	320.068	139.799	153.092	299.906	163.185	462.591	81.6699	188.892	220.313	419.127	200.327	384.199	434.274	90.4926	185.267	194.528	473.909
hsa-miR-125b-2-3p	631.806	958.785	944.094	666.491	1077.89	769.773	682.564	1644.4	1380.16	709.699	1564.52	1355.13	669.356	632.945	401.948	665.722	693.495	408.447	1105.42	933.998	1649.85	1019.6	941.147	1581.97	1226.1	1271.49	253.703	302.843	1035.18	1077.57	1091.91	1215.36	1443.76	164.838	282.491	1111.72	1093.59	1144.15	572.156	611.721	990.816	1855.43	546.806	1039.21	1079.95	597.251	609.485	1001.25	1998.66
RNU2-16P	0	0	16.8588	0	0	4.52808	0	0	0	0	0	0	0	0	0	0	0	0	0	0	0	0	0	0	0	0	0	0	0	0	0	0	0	0	0	0	0	0	0	0	0	0	0	0	0	0	0	0	0
hsa-let-7b-5p	39.4879	17.1212	36.5275	48.6329	20.852	29.4325	36.4349	32.5302	31.942	42.6525	37.6425	32.7497	27.5815	32.7385	33.7772	23.7758	25.4564	32.0351	27.1956	46.9709	21.0932	30.7498	51.539	23.3192	31.0636	12.948	79.7352	119.642	23.2388	39.3275	49.0035	37.2809	22.2589	50.0773	143.979	36.1956	35.3163	46.9842	109.904	84.2751	33.8487	17.3346	47.877	30.6826	18.1199	104.713	89.4754	33.0081	18.813
SNORD107	0	0	0	0	0	0	0	0	0	0	0	0	0	0	0	0	0	0	0	0	0	0	0	0	0	1.7264	2.41622	0	0	0	0	0	6.14039	0	1.82252	0	0	0	0.933371	0	0	0	0	0	0	1.93913	0	0	0
hsa-miR-125b-5p	264.801	456.748	252.882	253.112	480.131	251.308	233.988	383.856	635.512	198.511	359.957	544.353	248.234	327.385	118.22	282.139	395.732	116.127	156.775	352.282	634.63	153.749	477.296	637.079	554.577	618.05	120.811	196.287	479.565	152.066	368.579	486.143	582.569	106.414	225.993	510.185	194.848	361.082	298.912	293.51	475.366	823.396	333.879	324.168	427.63	286.021	231.583	503.044	790.147
hsa-miR-874-5p	0	0	0	1.10529	0	0	0	0	0	0	0	0	0	0	0	0	0	0	0	0	0	0	0	0	0	0	2.41622	1.8694	0	0	0	0	0	0	1.82252	0	1.2178	0	3.50014	2.90604	0	0	0	0	0	2.26232	2.1053	0	0.895858
hsa-miR-409-3p	3.48423	1.65689	0	4.42117	1.604	0	0	0	0.665457	0	0	1.77025	0	0	0	0	0	0	0	0	1.83419	0	0	0	0	0	12.0811	5.6082	0	0	0	0.372809	0	6.25966	10.9351	0	1.2178	0	9.56705	7.26509	2.67226	0.619094	8.81945	4.00208	0	8.40289	8.42121	1.32033	2.68757
hsa-miR-98-5p	22.0668	6.07525	25.2882	26.527	6.41601	11.3202	6.15136	4.87953	4.6582	8.01739	9.41063	9.73639	9.41808	7.06125	4.50362	19.0206	5.39985	8.00876	0	0	7.33676	1.61841	29.1307	11.1932	4.56818	5.17919	43.4919	65.429	6.33786	10.4873	9.62032	3.72809	9.21058	43.8176	76.5459	5.1708	9.74241	11.021	61.6025	37.052	3.2661	11.1437	27.7183	6.67013	1.81199	63.0216	56.8432	4.84119	8.06272
hsa_piR_020357	0	0	8.42941	0	0	11.3202	0	0	0	0	0	0	0	0	0	0	0	0	0	0	0	0	0	0	0	0	0	0	0	0	0	0	0	0	0	0	0	0	0	0	0	0	0	0	0	0	0	0	0
hsa-miR-708-5p	0	0	0	0	0	2.26404	0	0	0	0	0	0	0	0	0	0	0	0	0	0	0	0	0	0	2.74091	0	0	5.6082	0	0	0	2.23686	0	0	3.64504	0	0	0	0.466685	0	0.296918	0.619094	0	0	0	0.969564	1.05265	0	0
SNORD38A	0	0.552295	0	0	0	0	3.31227	0	0	4.48974	0	0	8.74536	0	0	5.54769	0	0	0	3.61315	0	1.61841	8.96331	0	0	0	0	0	0	0	0.300635	0	0	2.08655	0	0	0	0.290026	1.16671	1.45302	0	0	0	0	1.20799	1.93913	0	0	0
hsa-miR-125a-5p	61.5547	8.83673	11.2392	50.8435	13.3667	6.79212	32.6495	22.7711	25.9528	25.335	9.41063	30.9794	20.8543	15.4064	18.0145	25.3608	13.1139	24.0263	23.9961	14.4526	19.259	30.7498	22.4083	7.46213	26.9522	22.4432	33.8271	93.47	19.0136	18.3528	19.8419	29.4519	18.4212	66.7697	82.0135	20.6832	21.9204	14.2113	87.7368	71.1979	41.2716	16.0965	46.6171	18.6764	12.0799	95.0172	81.0542	47.0916	16.1254
RNA5SP485	0	0	0	0	0	0	0	11.3856	0	0	7.05798	0	0	0	0	0	0	0	0	0	0	0	0	0	0	0	0	0	0	0	0	0	0	0	0	0	0	0	0	0	0	0	0	0	0	0	0	0	0
hsa-miR-410-3p	32.5194	35.3469	16.8588	24.3164	28.872	13.5842	43.5327	34.1567	50.5748	39.1249	39.9952	51.3373	18.8362	26.9611	9.00724	22.9833	28.5421	9.34356	60.7902	43.3578	88.9582	58.2628	31.3716	81.1506	54.8181	41.4335	31.4108	71.0372	42.2524	69.4786	41.7883	49.2108	38.3774	8.34621	71.0783	43.09	51.1477	46.1141	54.8355	26.8808	35.9271	82.9587	41.5774	29.3486	50.1317	60.4361	28.4216	39.1697	93.1692
hsa_piR_020541	22.0668	8.83673	36.5275	21.0006	12.2974	36.2246	30.7568	11.3856	15.3055	25.6557	14.116	17.7025	21.527	21.8257	36.029	26.1534	18.5138	38.709	31.9949	12.646	7.33676	25.8946	17.9266	5.5966	14.6182	10.3584	26.5784	3.7388	14.7883	5.24366	15.9337	16.0308	13.0483	25.0386	5.46756	13.7888	6.08901	16.2414	9.33371	7.9916	15.4397	6.19094	10.0794	29.3486	16.9119	11.3116	24.211	17.1642	8.95858
hsa-miR-29c-5p	0	0	0	0	0	0	0	0	0	0	0	0	0	0	0	0	0	0	0	0	0	0	0	0	0	0	2.41622	0	0	0	0	0	0	0	0	0	0	0	2.10008	0.726509	0	0	2.51984	1.33403	0	2.5855	0	0	0
hsa-miR-25-5p	0	0	0	0	0	0	1.89272	0	0	0.641391	0	0	0	0	0	0	0	4.00438	0	1.80657	0	0	0	0	0	0	0	0	0	0	0	0	0	0	0	0	0	0	0	0	0	0	0	0	0	0	0	0	0
hsa-let-7i-5p	68.5231	111.564	70.2451	68.5281	106.399	61.1291	239.903	126.868	89.1713	240.201	162.333	82.3168	144.635	71.2544	119.346	133.937	70.9694	154.836	227.164	164.398	88.9582	210.394	181.507	90.4783	100.957	70.7823	45.9081	63.5596	99.2931	197.948	125.966	96.1848	79.8251	68.8563	78.3684	103.416	202.155	104.989	96.1372	90.8137	67.4004	54.4803	50.3969	161.417	73.6876	92.1085	92.6334	93.303	58.2308
hsa_piR_001168	0	0	2.8098	0	0.534667	0	0	0	0	0	0	0	0	0	0	0	0	0	0	0	0	0	0	0	0.456818	0	2.41622	0	10.5631	0	0.901905	0	0	0	0	5.1708	0	2.32021	0.700028	0	0	0	3.77976	0	0	0.323188	1.05265	0	0
hsa-miR-873-5p	1.16141	0	0	0	0	0	0	0	0	0	0	0	0	1.28386	0	0	0	0	0	0	0	0	0	0	0	0	0	0	0	0	0	0	0	0	9.11261	0	0	0	2.10008	2.17953	0	0	2.51984	0	2.41599	2.5855	3.15796	0	0
p-hsa-miR-247	190.471	108.25	407.422	170.215	106.399	269.421	533.748	99.2171	95.8259	526.582	117.633	78.7763	104.944	117.474	101.331	94.3107	131.911	105.449	707.086	292.665	236.61	733.141	389.904	220.133	144.354	184.724	321.357	265.455	211.262	178.285	210.745	119.672	217.984	233.694	267.911	132.717	170.492	216.359	184.574	122.78	68.885	98.436	97.0139	130.735	84.5595	177.43	163.161	81.8602	80.6272
hsa-miR-889-3p	2.32282	0	0	5.52646	0	0	0	0	0	0	0	0	0	0	0	0.792527	0	0	0	1.80657	0.917095	0	0	3.73106	0	0	7.24865	11.2164	0	0	0	0	0	0	5.46756	0	0	0	9.10036	6.53858	0.890755	1.23819	7.55953	0	0	12.6043	12.6318	0.440109	1.79172
hsa_piR_010614	0	0	11.2392	0	0	6.79212	0	0	0	0	0	0	0	0	0	0	0	0	0	0	0	0	0	0	0	0	0	0	0	0	0	0	0	0	0	0	0	0	0	0	0	0	0	0	0	0	0	0	0
hsa-miR-6740-5p	0	0	8.42941	0	0	9.05616	0	0	0	0	0	0	0	0	0	0	0	0	0	0	0	0	0	0	0	0	0	0	0	0	0	0	0	0	0	0	0	0	0	0	0	0	0	0	0	0	0	0	0
hsa_piR_008287	0	0	8.42941	0	0	9.05616	0	0	0	0	0	0	0	0	0	0	0	0	0	0	0	0	0	0	0	0	0	0	0	0	0	0	0	0	0	0	0	0	0	0	0	0	0	0	0	0	0	0	0
hsa_piR_001855	0	0	11.2392	0	0	9.05616	1.18295	0	0	0.320696	0	0	0	0	0	0	0	0	0	0	0	0	0	0	0	0	0	0	0	0	0	0	0	0	0	0	0	0	0	0	0	0.619094	0	0	0	0	0	0	0
hsa-miR-183-5p	0	0	0	0	0	0	0.236591	0	0	0	0	0	0	0	0	0	0	0	0	0	0	0	0	0	0	0	0	1.8694	0	0	0	0	0	0	3.64504	0	0	0	1.6334	2.17953	0	0.619094	0	0	0	3.23188	1.05265	0	0
RNA5SP202	0	0	0	0	0	0	0	0	5.98912	0	0	2.65538	0	0	0	0	0	0	1.59974	0	0	0	0	0	0	0	0	0	0	0	0	0	0	0	0	0	0	0	0	0	0	0	0	0	0	0	0	0	0
hsa-miR-181d-5p	3.48423	0	0	2.21058	0.534667	0	0.946362	0	3.32729	1.60348	0	3.54051	0	0	2.25181	0	0	0	0	1.80657	0	0	0	0	0	0.863199	2.41622	3.7388	0	0	1.20254	0	0.767549	10.4328	9.11261	1.7236	0	2.03018	7.46696	5.08556	3.2661	4.33366	6.29961	0	0	9.69564	8.42121	2.64065	2.68757
hsa-miR-577	8.12986	0.552295	0	1.10529	0	0	0	0	0	0	0	0	0	0	0	0	0	0	0	0	0	0	0	0	0	3.45279	7.24865	13.0858	0	0	0	0	0.767549	8.34621	5.46756	0	0	0	8.16699	5.08556	0.593836	0.619094	3.77976	0	0	12.2811	2.1053	0	0
hsa-miR-27b-5p	0	0	0	0	0	0	0	0	0	0	0	0	0	0	0	0	0	0	0	0	0	0	0	0	0	0	0	0	0	0	1.50318	0	0	0	0	0	0	0.580052	0	0.726509	0	0.619094	1.25992	0	0	0	2.1053	0	0
hsa-miR-181a-3p	8.12986	4.97066	2.8098	9.94763	5.34667	0	5.67817	0	3.32729	3.52765	0	7.08101	4.70904	0	2.25181	3.17011	0	2.66959	3.19949	0	6.41966	1.61841	0	10.2604	4.11136	6.90559	4.83244	7.4776	8.45048	3.93275	8.11715	2.98247	6.90794	6.25966	16.4027	0	4.87121	6.96062	14.4672	10.1711	0.593836	6.81004	5.03969	12.0062	16.9119	12.6043	6.31591	0.440109	2.68757
hsa-miR-127-5p	1.16141	0	0	1.10529	0	0	0	0	0	0	0	0	0	0	0	0	0	0	0	0	0	0	0	0	0	0	0	0	0	0	0	0	0	2.08655	1.82252	0	0	0	0.700028	1.45302	0.296918	0	0	0	1.81199	0.969564	1.05265	0.440109	0.895858
p-hsa-miR-9	0	0	0	1.10529	0.534667	2.26404	0	0	0	0	0	0	0	0.641932	1.12591	0	0	0	0	0	0.917095	1.61841	0	0	0	0	0	0	0	0	0.300635	0	0	0	0	0	0	0	0.233343	0	0	0	0	0	0	0	0	0	0
hsa-miR-769-5p	45.2949	5.52295	5.61961	36.4746	5.88134	6.79212	8.75385	24.3976	4.6582	8.97948	25.8792	5.31076	10.0908	1.28386	4.50362	7.92527	1.54281	5.33918	20.7967	9.03287	11.0051	22.6578	4.48165	14.9243	2.28409	9.49518	70.0703	110.295	12.6757	15.731	4.81016	1.49124	13.0483	62.5966	94.7711	13.7888	19.4848	4.93044	64.1692	53.0352	8.31371	24.1447	36.5377	5.3361	5.43597	65.6071	51.5799	5.2813	30.4592
hsa-miR-195-5p	3.48423	0	0	2.21058	0	0	1.41954	0	0.665457	0.641391	0	2.65538	0	0	0	0	0.771407	2.66959	0	1.80657	0	0	0	0.932766	2.28409	0	7.24865	7.4776	0	3.93275	0	1.86405	0	0	12.7576	0	2.4356	0	8.40034	6.53858	2.96918	2.47638	2.51984	0	0	7.11013	3.15796	6.16152	0.895858
hsa-miR-4466	0	0	0	0	0	0	0	3.25302	0	0	11.7633	0	0	0	0	0	0	0	0	0	0	0	0	0	0	0	0	0	0	0	0	0	0	0	0	0	0	0	0	0	0	0	0	0	0	0	0	0	0
hsa_piR_012137	0	0	0	0	0	0	0	0	0	0	0	0	0	0	5.62953	0	0	8.00876	0	0	0	0	0	0	0	0	0	0	0	0	0	0	0	0	0	0	0	0	0	0	0	0	0	0	0	0	0	0	0
hsa-miR-668-3p	0	0	0	0	0	0	0	0	0	0	0	0	0	0	0	0	0	0	0	0	0	0	0	0	0	0	0	0	0	0	0	0	0	2.08655	0	0	0	0	0.466685	0	0	0	0	0	0	0.323188	0	0	0
hsa-miR-4781-3p	0	0	0	0	0	0	0	0	5.32366	0	0	2.65538	0	0	0	0	0	0	0	0	0.917095	0	0	0	0	0	0	0	0	0	0	0	0	0	0	0	0	0	0	0	0	0	0	0	0	0	0	0	0
hsa-miR-222-3p	16.2597	10.4936	36.5275	28.7376	8.55468	36.2246	19.1638	16.2651	1.99637	23.0901	14.116	3.54051	25.5633	25.0353	42.7844	24.5683	26.2278	37.3742	51.1918	16.2592	8.25385	33.9867	29.1307	16.7898	20.1	37.9807	19.3297	22.4328	12.6757	19.6637	4.81016	15.658	36.0748	10.4328	36.4504	18.9596	23.1382	7.54067	11.4338	19.6158	14.8459	11.1437	6.29961	52.027	3.62398	12.2811	18.9477	13.2033	10.7503
hsa_piR_005389	0	1.10459	0	0	1.06933	0	0	0	1.33091	0	0	2.65538	0	0	0	0	0	0	0	0	0	0	0	0	0	0	0	0	0	0	0	0	0	0	0	0	0	0	0	0	0	0	0	0	0	0	0	0	0
hsa-miR-338-5p	1.16141	1.65689	2.8098	5.52646	2.13867	2.26404	1.18295	0	0	0.320696	0	0	1.34544	3.20966	0	0.792527	5.39985	0	0	0	3.66838	0	0	1.86553	1.82727	0.863199	4.83244	14.9552	0	0	0	4.1009	3.83774	8.34621	10.9351	0	0	0	7.00028	3.63255	0.296918	6.19094	3.77976	0	3.01998	4.20144	2.1053	0.440109	5.37515
hsa-miR-1249-3p	0	0	0	0	0	0	0	0	0	0	0	0	0	0	0	0	0	0	0	0	0	0	0	0	0	0	2.41622	3.7388	0	0	0	0	0	0	1.82252	0	0	0	1.6334	0	0	0	2.51984	0	0.603997	1.61594	0	0	0
SNORD16	0	0	0	0	0	0	0	0	0	0	0	0	0	0	0	0	0	0	0	0	0	0	0	0	0	0	0	0	0	0	0	0	0	0	1.82252	0	0	0	1.86674	2.17953	0	0	1.25992	0	0	0.969564	2.1053	0	0
SNORD14E	2.32282	1.65689	0	0	3.74267	0	6.15136	0	0	6.73461	0	0	0	0	1.12591	0	0	0	0	1.80657	0	0	2.24083	0	0	0	0	0	2.11262	2.62183	0	0	0	0	0	0	2.4356	0	0.700028	0	0	0	0	0	0	0.646376	0	0	0
hsa-miR-128-1-5p	0	0	0	0	0	0	0	0	0	0	0	0	0	0	1.12591	0	0	0	0	0	0	0	0	0	0	0	0	1.8694	0	0	0	0	0	2.08655	0	0	0	0	1.40006	0.726509	0	0	0	0	0	0.646376	0	0	1.79172
SNORD105	2.32282	0	2.8098	1.10529	0.534667	2.26404	1.41954	0	0	0.962087	0	0	0.67272	4.49352	0	0	10.0283	0	12.7979	0	0	1.61841	2.24083	0	0	0	0	0	0	0	0	0	0.767549	0	0	0	1.2178	0	0.933371	0	0	0	1.25992	0	0	0	0	0	0
hsa-miR-3065-3p	1.16141	0	0	0	0	0	0	0	0	0	0	0	0	0	0	0	0	0	0	0	0	0	0	0	1.82727	1.7264	0	0	0	0	0	1.86405	2.30265	0	1.82252	0	0	0	0.700028	2.17953	0	1.23819	1.25992	0	0	0	1.05265	0	2.68757
hsa_piR_003796	0	0	0	0	0	2.26404	0	0	0	0	0	0	0	1.28386	0	0	4.62844	0	0	0	0	0	0	0	0	0	0	0	0	0	0	0	0	0	0	0	0	0	0	0	0	0	0	0	0	0	0	0	0
hsa-miR-223-3p	1.16141	4.97066	0	0	3.74267	0	6.62454	0	0	8.33809	0	0	8.74536	3.20966	2.25181	8.71779	3.08563	4.00438	0	5.41972	6.41966	0	0	1.86553	3.65454	4.31599	0	0	0	0	1.20254	4.84652	2.30265	0	1.82252	0	0	1.74015	2.10008	0	0	0	2.51984	0	0	2.90869	0	0	0
hsa-miR-628-5p	0	0	0	0	0	0	0	0	0	0	0	0	0	0	0	0	0	0	0	0	0	0	0	0	0	0	0	0	0	0	0.60127	0	0	0	3.64504	0	0	0	0.466685	0	0	0	2.51984	0	0	0.646376	1.05265	0	1.79172
hsa-miR-625-3p	0	0	0	0	0	0	1.41954	0	0	1.28278	0	0	0	1.9258	0	0	2.31422	0	0	0	0	0	0	0	0	0	0	0	0	0	0	0	0	0	0	0	0	0	0.233343	0	0	0	0	0	0	0	0	0	0
RNA5SP434	1.16141	0	0	0	0	2.26404	0	9.75906	0	0	7.05798	0	0	0	0	0	0	0	0	0	0	0	0	0	0	0	0	0	0	0	0.300635	0	0	0	0	0	0	0	0	0	0	0	0	0	0	0	0	0	0
hsa-miR-151a-3p	85.9443	85.6058	59.0059	98.371	86.0815	56.601	101.497	71.5664	133.091	118.337	72.9324	120.377	59.1993	77.6738	67.5543	58.647	101.826	72.0789	38.3938	70.4564	87.124	43.6971	64.984	62.4953	116.945	101.857	65.2379	100.948	88.73	72.1004	57.4213	102.895	129.716	77.2025	109.351	87.9035	79.1571	56.265	108.504	88.6341	92.6385	100.912	100.794	73.3714	98.4514	116.348	91.5807	104.746	107.503
hsa_piR_021276	0	0	2.8098	0	0	11.3202	0.236591	0	0	0.320696	0	0	0	0	0	0	0	0	0	0	0	0	0	0	0.456818	0	0	0	99.2931	0	0	0	0	0	0	120.652	0	0	0.233343	0	0	0	0	0	0.603997	0.323188	0	0	0
hsa-miR-320b	0	0	0	0	0	0	0.709772	0	0	2.56557	0	0	0	0	0	0	0	0	0	0	0.917095	0	0	0.932766	0	0	0	0	0	0	0	0	0	0	0	0	0	0	0	0	0	0	0	0	0	0	0	0	0
hsa_piR_020619	0	0	0	0	0	0	0	0	0	0	0	0	0	5.13546	0	0	5.39985	0	0	0	0	0	0	0	0	0	0	0	0	0	0	0	0	0	0	0	0	0	0	0	0	0	0	0	0	0	0	0	0
hsa_piR_007771	0	0	0	0	0	0	0	0	0	0	0	0	0	0	0	0	0	0	0	0	0	0	0	0	0	0	0	0	0	0	0	0	0	0	0	0	0	0	0	0	0	0	0	0	0	0	0	0	0
hsa-miR-433-3p	0	0	0	0	0	0	0	0	0	0	0	0	0	0	0	0	0	0	0	1.80657	0	3.23682	0	0	0	0	2.41622	3.7388	0	0	3.00635	0	0	2.08655	1.82252	0	0	0.870077	1.86674	6.53858	0	0	1.25992	0	0	1.29275	5.26326	0	0
hsa_piR_021493	0	0	5.61961	0	0	6.79212	0	0	0	0	0	0	0	0	0	0	0	0	0	0	0	0	0	0	0	0	0	0	0	0	0	0	0	0	0	0	0	0	0	0	0	0	0	0	0	0	0	0	0
hsa-miR-181a-5p	1354.2	545.668	969.382	1263.35	545.361	858.071	784.061	707.532	550.999	802.06	609.339	535.502	464.177	518.681	623.752	488.196	582.412	698.097	857.462	623.268	683.236	839.956	721.546	721.028	430.322	593.017	1553.63	2144.2	517.592	782.617	511.681	421.647	575.661	1381.3	2735.6	548.104	787.918	505.225	2566.3	2298.68	431.422	830.206	1285.12	691.025	399.846	2615.24	2255.83	455.953	922.734
hsa-miR-25-3p	31.358	59.0956	47.7667	27.6323	58.2787	33.9606	55.5988	35.7832	38.5965	49.0664	42.3479	33.6348	59.1993	19.8999	95.702	68.1573	13.8853	101.444	60.7902	43.3578	21.0932	58.2628	80.6698	22.3864	20.5568	30.2119	19.3297	37.388	38.0272	124.537	53.5131	17.522	34.5397	27.1252	29.1603	20.6832	105.949	49.3044	25.6677	23.2483	26.7226	21.0492	23.9385	28.0145	12.0799	25.855	32.6322	36.0889	17.9172
hsa-miR-192-5p	23.2282	30.3763	14.049	28.7376	29.9414	15.8483	27.2079	9.75906	19.2983	32.0696	21.1739	11.5066	16.1453	16.6902	28.1476	11.8879	20.0566	14.6827	25.5959	25.292	11.0051	27.513	15.6858	5.5966	17.3591	14.6744	21.746	29.9104	35.9145	41.9493	30.6648	17.522	16.8861	18.779	43.7405	36.1956	41.4053	32.4829	59.269	57.3942	20.4874	18.5728	22.6786	22.6784	6.03997	58.8202	42.1061	19.8049	21.5006
hsa-miR-1296-5p	0	0	0	1.10529	0	0	0	1.62651	0	0	0	0	2.01816	0	0	1.58505	0	0	0	0	0	0	0	0	0	0	4.83244	3.7388	0	0	0	0	0	0	9.11261	0	0	0.290026	3.73348	4.35906	2.07843	0	1.25992	0	0	1.93913	3.15796	1.76043	0.895858
hsa-miR-208b-3p	0	5.52295	0	0	5.34667	0	0	0	0	0	0	0	0	0	0	0	0	0	0	0	0	0	0	0	0	0	0	0	0	0	0	0	0	0	0	0	0	0	0.233343	0	0	0	0	0	0	0	0	0	0
hsa-miR-99a-5p	6.96845	8.83673	8.42941	7.73705	8.02001	9.05616	7.80749	8.13255	7.98549	8.33809	11.7633	10.6215	10.0908	6.41932	15.7627	7.13274	5.39985	13.3479	9.59846	14.4526	7.33676	11.3289	13.445	6.52936	17.8159	7.76879	2.41622	14.9552	2.11262	5.24366	0.901905	11.5571	3.83774	10.4328	12.7576	1.7236	9.74241	1.45013	23.3343	13.8037	17.8151	13.6201	22.6786	9.33818	4.83197	21.0072	17.8951	15.8439	14.3337
hsa-miR-1246	8.12986	3.31377	25.2882	4.42117	4.27734	13.5842	13.0125	11.3856	3.32729	14.4313	14.116	6.19589	5.38176	20.5418	6.75543	12.6804	15.4281	8.00876	31.9949	16.2592	11.0051	21.0394	6.72248	10.2604	5.93863	25.0328	7.24865	0	6.33786	11.7982	5.71207	5.96495	10.7457	0	3.64504	10.3416	12.178	6.67059	1.6334	8.71811	5.93836	19.811	12.5992	26.6805	19.3279	0.646376	4.21061	3.52087	18.813
hsa-miR-197-3p	2.32282	0.552295	2.8098	2.21058	0.534667	4.52808	0	0	1.99637	0	0	0	2.01816	0	0	0	0	0	1.59974	1.80657	0	1.61841	0	0	0.913635	0	4.83244	9.347	0	0	0.60127	2.23686	0	4.17311	10.9351	0	0	0	8.40034	4.35906	0.296918	0.619094	2.51984	0	0	2.5855	7.36856	0.440109	1.79172
hsa_piR_009051	1.16141	0	5.61961	2.21058	0.534667	0	0	0	0	0	0	0	0	0.641932	0	0	0	0	0	0	0	0	0	0	0	0.863199	2.41622	1.8694	0	0	0.901905	0	0	2.08655	5.46756	0	1.2178	0	3.73348	5.81207	0.593836	0.619094	0	0	0.603997	4.20144	4.21061	0.880217	1.79172
hsa_piR_016735	5.80704	6.62755	28.098	1.10529	5.34667	29.4325	55.1256	16.2651	0.665457	61.8943	9.41063	2.65538	8.07264	9.62898	20.2663	6.34021	8.48548	17.3523	27.1956	16.2592	5.50257	12.9473	17.9266	5.5966	6.39545	31.0751	12.0811	1.8694	8.45048	28.8402	13.8292	8.2018	28.3993	8.34621	1.82252	0	21.9204	10.731	6.76694	7.26509	4.15685	0	5.03969	5.3361	7.24796	7.43332	7.36856	1.76043	0
RNU4-16P	0	0	0	0	0	0	0	0	0	0	2.35266	0	2.01816	0	0	2.37758	0	0	0	0	0	0	0	0	0	0	0	0	0	0	0	0	0	0	0	0	0	0	0	0	0	0	0	0	0	0	0	0	0
hsa-miR-874-3p	1.16141	0	0	1.10529	0.534667	2.26404	0.946362	0	0	0.962087	0	0	0	0	0	1.58505	0	0	0	0	1.83419	0	0	2.7983	1.82727	0	4.83244	5.6082	0	0	0.300635	0.372809	0.767549	4.17311	5.46756	0	0	1.45013	6.53359	3.63255	0	0	2.51984	0	0	6.78695	5.26326	0	0
hsa-miR-132-3p	2.32282	1.65689	0	4.42117	1.604	0	3.54886	1.62651	0.665457	4.16904	2.35266	0	0	0	9.00724	0	0	9.34356	0	3.61315	1.83419	0	0	0.932766	0	1.7264	4.83244	9.347	0	13.1092	0.300635	0	2.30265	4.17311	5.46756	0	2.4356	2.03018	8.86702	6.53858	6.23528	3.71457	6.29961	0	1.20799	9.37245	5.26326	3.52087	0.895858
hsa_piR_019198	1.16141	0	0	1.10529	0	0	0	0	3.32729	0	0	4.42563	1.34544	0	0	0	0	0	0	0	0.917095	0	0	4.66383	0	0	0	0	0	0	0	0	0	0	0	0	0	0	0	0	0	0	0	0	0	0	0	0	0
SNORD18C	1.16141	0.552295	0	0	0	2.26404	0	0	0	0.320696	0	0	0	0	0	0	0.771407	0	1.59974	0	0	0	0	0	0	0	0	0	0	0	0	0	0	0	0	0	0	0	0	0	0	0	0	0	0	0	0	0	0
SNORD18A	1.16141	1.10459	5.61961	0	0	9.05616	8.28067	0	3.32729	6.41391	0	0.885127	0	0	0	0	0.771407	0	0	5.41972	0	0	2.24083	0	0	0	0	0	0	0	1.80381	0.372809	0	2.08655	3.64504	0	0	1.74015	1.40006	3.63255	0	0	1.25992	0	0.603997	1.29275	1.05265	0.440109	0.895858
hsa-let-7e-3p	0	0	0	0	0	0	0	0	0	0	0	0	0	0	0	0	0	0	0	0	0	0	0	0	0	0	0	0	0	0	0	0	0	0	0	0	0	0	0	0	0	0	0	2.66805	0	0	0	0	0
hsa-miR-6715b-5p	0	0	0	0	0	0	0	0	0	0	0	0	0	0	0	0	0	0	0	3.61315	0	0	6.72248	0	0	0	0	0	0	0	0	0	0	0	0	0	0	0	0	0	0	0	0	0	0	0	0	0	0
hsa_piR_005016	0	0	0	0	0	0	0	0	0.665457	0	0	1.77025	2.69088	0	0	3.17011	0	0	0	0	0	0	0	0	0	0	0	0	0	0	0	0	0	0	0	0	0	0	0	0	0	0	0	0	0	0	0	0	0
hsa_piR_020348	0	0	5.61961	0	0	9.05616	0	0	0	0	0	0	0	0	0	0	0	0	0	0	0	0	0	0	0	0	0	0	0	0	0	0	0	0	0	0	0	0	0	0	0	0	0	0	0	0	0	0	0
hsa-miR-145-5p	1.16141	2.20918	0	0	4.81201	0	1.41954	0	0	2.24487	0	0	2.69088	2.56773	3.37772	3.17011	1.54281	1.33479	0	3.61315	1.83419	0	4.48165	2.7983	2.74091	0	2.41622	3.7388	0	0	0	4.1009	0	2.08655	14.5802	0	0	0	3.03345	2.90604	3.85994	8.04823	2.51984	1.33403	14.4959	2.26232	1.05265	3.08076	4.47929
hsa-miR-6503-3p	0	0	0	0	0	0	2.12932	0	0	1.92417	0	0	0	0	0	0	0	0	0	0	1.83419	0	0	0	0	0	0	0	0	0	0	0	0	0	0	0	0	0	0	0	0	0	0	0	0	0	0	0	0
hsa-miR-138-5p	5.80704	0.552295	2.8098	5.52646	0	2.26404	0	1.62651	0	0.320696	0	0	0	0	0	0	0	0	0	0	0	0	0	0	0.456818	0	14.4973	11.2164	0	0	0	0	0	4.17311	20.0477	0	0	0.870077	8.16699	1.45302	1.48459	1.85728	3.77976	0	1.20799	5.49419	6.31591	0	1.79172
hsa_piR_003694	0	0	0	0	0	0	0	3.25302	0	0	0	0	0	0	2.25181	0	0	2.66959	1.59974	0	0	0	0	0	0.913635	0	0	0	6.33786	0	0	1.49124	0	0	0	6.89439	0	0.290026	0	0	0	2.47638	0	2.66805	0	0	0	0	0
RNU6-579P	0	0	0	0	0	0	0	0	0	0	0	0	0	3.85159	0	0	4.62844	0	0	0	0	0	0	0	0	0	0	0	0	0	0	0	0	0	0	0	0	0	0	0	0	0	0	0	0	0	0	0	0
SNORD83A	0	0.552295	0	0	0.534667	2.26404	0.946362	0	0	2.24487	0	0.885127	0	0.641932	2.25181	0	0	0	0	0	1.83419	1.61841	0	0.932766	0	0	2.41622	0	0	0	0.300635	0.372809	0	0	0	0	0	0.870077	0	0.726509	0	0	1.25992	0	1.81199	0	0	0	0
hsa_piR_018570	8.12986	2.20918	0	7.73705	0	0	5.91476	9.75906	0	7.376	4.70532	0	0	2.56773	2.25181	0	0.771407	8.00876	3.19949	3.61315	1.83419	1.61841	2.24083	0	2.28409	0	12.0811	13.0858	0	1.31092	0.901905	0.745618	0	14.6059	9.11261	0	1.2178	1.74015	23.5676	14.5302	2.96918	3.71457	8.81945	6.67013	9.66394	25.5318	14.7371	1.76043	4.47929
hsa-miR-425-3p	0	0	0	0	0	0	0.236591	0	0	0	0	0	0	0	0	0	0	0	0	0	0	0	0	0	0	0	0	5.6082	0	0	0	0	0	2.08655	0	0	0	0	0.700028	0.726509	0	1.23819	1.25992	0	0	0.969564	0	0	0
hsa-miR-452-5p	0	0	0	0	0	0	0	0	0	0	0	0	0	0	0	0	0	0	0	0	0	0	0	0	0	0	0	0	0	0	0	0	0	0	0	0	0	0	0	0	0	0	0	0	0	0.323188	0	0	0
hsa-miR-369-3p	0	0	0	0	0	0	0	0	0	0	0	0	0	0	0	0	0	0	0	0	0	0	0	0	0	0	0	3.7388	0	2.62183	0	0	0	0	0	0	1.2178	0	0.700028	0.726509	0	0	0	0	0	1.29275	0	0	0
RNU1-14P	0	0	0	0	0	0	0	0	0	0	0	0	0	0	0	0	0	0	0	0	0	0	0	0	0	0	0	0	0	0	0	0	0	0	0	0	0	0	0	0	0	1.23819	0	0	1.81199	0	0	0	1.79172
hsa-miR-19b-3p	3.48423	14.3597	14.049	5.52646	13.9014	9.05616	7.80749	6.50604	7.98549	6.73461	4.70532	5.31076	13.4544	8.98705	18.0145	19.8132	8.48548	26.6959	11.1982	9.03287	12.8393	6.47365	8.96331	7.46213	5.02499	6.04239	14.4973	1.8694	14.7883	5.24366	7.51588	2.23686	3.07019	16.6924	3.64504	8.61799	4.87121	8.41075	6.53359	6.53858	2.07843	3.71457	6.29961	1.33403	1.20799	3.55507	2.1053	2.20054	3.58343
hsa-miR-378c	0	0	0	0	0	0	0	0	0	0	0	0	0	2.56773	0	0	5.39985	0	0	0	0	0	0	0	0	0	0	0	0	0	0	0	0	0	0	0	0	0	0	0	0	0	0	0	0	0	0	0	0
hsa_piR_000041	0	0	0	0	0	0	0	0	0	0	0	0	0	2.56773	0	0	5.39985	0	0	0	0	0	0	0	0	0	0	0	0	0	0	0	0	0	0	0	0	0	0	0	0	0	0	0	0	0	0	0	0
SNORD61	0	0	0	1.10529	0	0	0.236591	0	3.32729	0.320696	0	2.65538	4.03632	0.641932	0	1.58505	0.771407	0	4.79923	1.80657	1.83419	4.85524	2.24083	2.7983	0	0	0	0	0	2.62183	0.901905	0	0	0	0	0	2.4356	1.1601	0.466685	0.726509	0.593836	0	0	0	0	1.29275	0	2.20054	0
hsa_piR_004546	0	0	0	0	0	0	0	6.50604	0	0	2.35266	0	0	0	0	0	0	0	0	0	0	0	0	0	0	0	0	0	0	0	0	0	0	0	0	0	0	0	0	0	0	0	0	0	0	0	0	0	0
SNORD113-6	0	0	0	0	0	0	0	0	0	0	0	0	0	0	0	0	0	0	0	0	0	0	0	0	0	0	0	0	0	0	0	0	0	0	0	0	0	0	0.933371	1.45302	0	0	0	0	0	2.5855	1.05265	0.440109	0
RNA5SP256	0	0	0	0	0	0	0	0	0	0	0	0	0	0	0	0	0	0	0	0	0	0	0	0	0	0	0	0	0	0	0.300635	0	0	0	0	0	0	0	0	2.90604	1.78151	0	0	0	3.01998	0	3.15796	1.76043	0
SNORD96A	0	0	0	0	0	0	0	0	0	0	0	0	0	0	0	0	0.771407	0	0	0	0	0	0	0	0	0	2.41622	1.8694	0	0	0.60127	0	0	0	5.46756	0	0	0	0.233343	0	0	0	0	0	0	0	0	0	0
hsa_piR_018093	3.48423	0	0	4.42117	0	0	0	0	0	0	0	0	0	0	0	0	0	0	0	0	0	0	0	0	0	0	0	0	0	0	0	0	0	0	0	0	0	0	0	0	0	0	0	0	0	0	0	0	0
hsa-miR-1976	0	0	0	0	0	0	0.236591	0	0	0	0	0	0	0	0	0	0	0	0	3.61315	0	0	2.24083	0	0	0	0	0	0	0	0	0	0	0	0	0	0	0	0	0	0	0	0	0	0	0	0	0	0
hsa-miR-100-3p	0	0	0	0	0	0	0	0	0	0	0	0	0	0	0	0	0	0	0	0	0	0	0	0	0	2.5896	0	0	0	0	0	0	0.767549	0	0	0	0	0	0.466685	0	0	0	0	0	0	0.323188	1.05265	0	0
SNORD4A	0	0	0	0	0.534667	4.52808	3.07568	0	0	2.88626	0	0	0.67272	0	1.12591	0	0.771407	0	3.19949	1.80657	0	3.23682	0	1.86553	0	0	0	0	0	0	0.300635	0	0	0	1.82252	0	1.2178	0.870077	0.466685	0	0.296918	0	1.25992	0	0	0	1.05265	0	0
SNORD127	0	0	0	0	0	0	0	0	0	0	0	0	0	0	0	0	0	0	0	0	0	0	0	0	0	0	0	0	0	0	0.300635	0	0	0	0	0	0	0	0.233343	0	0.296918	0	0	1.33403	0	0	0	0	0
hsa-miR-1224-5p	0	0	0	0	0	0	0	0	0	0	0	0	0	0	0	0	0	0	0	0	0	0	0	0	1.37045	0	0	0	0	0	0	0.745618	0	0	0	0	0	0	0.933371	0	0	0	0	0	0	1.29275	1.05265	0	0
RNU4-74P	0	0	0	0	0	0	0	0	0	0	0	0	0	0	0	0	0	0	3.19949	0	0	4.85524	0	0	0	0	0	0	0	0	0	0	0	0	0	0	0	0	0	0	0	0	0	0	0	0	0	0	0
hsa_piR_022721	0	0	0	0	0	0	0	0	0	0	0	0	0	0	0	0	0	0	0	1.80657	0	0	6.72248	0	0	0	0	0	0	0	0	0	0	0	0	0	0	0	0	0	0	0	0	0	0	0	0	0	0
hsa-miR-376a-5p	0	0	0	0	0	0	0	0	0	0	0	0	0	0	0	0	0	0	0	0	0	0	0	0	0	0	2.41622	3.7388	0	0	0	0	0	0	0	0	0	0	0.700028	0	0.296918	0	1.25992	0	0	0	0	0	0
RNA5SP339	0	0	0	0	0	0	0	0	0	0	0	0	0	0	0	0	0	0	0	0	4.58547	0	0	2.7983	0	0	0	0	0	0	0	0	0	0	0	0	0	0	0	0	0	0	0	0	0	0	0	0	0
hsa_piR_004829	1.16141	0	0	0	0	0	0	0	0	0	0	0	0	0	0	0	0	0	4.79923	0	0	8.09206	0	0	0	0	0	0	0	0	0	0	0	0	0	0	0	0	0	0	0	0	0	0	0	0	0	0	0
hsa_piR_008921	1.16141	0	19.6686	0	0	6.79212	2.36591	6.50604	8.65095	3.52765	4.70532	4.42563	8.74536	0.641932	1.12591	11.8879	0.771407	4.00438	1.59974	1.80657	10.088	9.71047	4.48165	2.7983	8.67954	1.7264	0	3.7388	8.45048	1.31092	16.2343	4.1009	6.90794	2.08655	0	8.61799	4.87121	9.28083	2.80011	0.726509	4.45377	14.8583	16.379	9.33818	18.1199	0.969564	0	6.16152	9.85444
hsa-miR-744-5p	1.16141	4.41836	0	2.21058	3.208	0	6.62454	3.25302	0.665457	7.0553	4.70532	0	7.39992	3.20966	7.88134	3.17011	7.71407	4.00438	0	12.646	0	0	6.72248	1.86553	5.93863	1.7264	12.0811	1.8694	10.5631	14.4201	8.41778	3.35528	5.37284	2.08655	5.46756	6.89439	18.267	8.70077	7.23362	6.53858	2.67226	0.619094	3.77976	0	5.43597	6.78695	8.42121	0.880217	0
SNORD114-12	0	0	0	0	0	0	0	0	0	0	0	0	0	0	0	0	0	0	0	0	0	0	0	0	0	0	0	0	0	0	0	0	0	0	0	0	0	0	2.56677	0	0	0	0	0	0	2.5855	0	0	0
hsa_piR_011476	0	0	0	0	0	0	0	0	0	0	0	0	0	3.85159	0	0	3.08563	0	0	0	0	0	0	0	0	0	0	0	0	0	0	0	0	0	0	0	0	0	0	0	0	0	0	0	0	0	0	0	0
RNA5SP486	0	0	0	0	0	0	0	3.25302	0	0	4.70532	0	0	0	0	0	0	0	0	0	0	0	0	0	0	0	0	0	0	0	0	0	0	0	0	0	0	0	0	0	0	0	0	0	0	0	0	0	0
hsa_piR_011030	0	0	0	0	0	0	0	0	0	0	0	0	0	0	4.50362	0	0	2.66959	0	0	0	0	0	0	0	0	0	0	0	0	0	0	0	0	0	0	0	0	0	0	0	0	0	0	0	0	0	0	0
hsa_piR_006691	0	0	0	0	0	0	0	0	0	0	0	0	0	0	0	0	0	0	0	0	0	0	0	0	0	0	0	1.8694	0	3.93275	0	0	0	0	0	0	3.65341	0	0.933371	0	0	0	0	0	0	0.969564	0	0	0
hsa-miR-3176	0	0	2.8098	1.10529	0.534667	2.26404	0.236591	0	0	1.28278	0	0	0.67272	0	0	0	0	0	0	0	0	0	0	0	0	0	0	0	0	0	0	0	0.767549	0	0	0	1.2178	0	0	0	0	0	0	0	0	0.323188	0	0	0
hsa-miR-487b-3p	1.16141	0	0	1.10529	0	0	0	0	0	0	0	0	0	0	0	0	0	0	0	0	0	0	0	0.932766	0	0	0	1.8694	0	0	0	0	0	0	3.64504	0	0	0	3.50014	1.45302	0	0.619094	0	0	0	2.26232	3.15796	0.440109	0
SNORD114-26	0	0	0	0	0	0	0	0	0	0	0	0	0	0	0	0	0	0	0	0	0	0	0	0	0	0	0	0	0	0	0	0	0	0	0	0	0	0	0.933371	0.726509	0	0	0	0	0	0	1.05265	0.440109	0
p-hsa-miR-124	0	0	0	1.10529	0	0	1.41954	0	0	1.92417	0	0	0	0	0	0	0	0	0	0	0	0	0	0	0	0	0	0	0	0	0	0	0	0	0	0	0	0	0	0	0	0	0	0	0	0	0	0	0
hsa-miR-628-3p	0	0	0	0	0	0	0	0	0	0	0	0	0	0	0	0	0	0	0	0	0	0	0	0	0	0	2.41622	0	0	0	0	0	0	0	0	0	0	0	0.933371	0	1.48459	0	2.51984	0	0	0.323188	0	0.880217	0
hsa-miR-146b-5p	60.3933	45.8405	75.8647	60.7911	42.7734	74.7133	130.125	39.0362	40.5929	122.826	44.7005	41.601	71.3083	86.6608	46.1621	69.7423	94.883	49.3874	51.1918	36.1315	28.4299	45.3155	53.7798	15.857	26.0386	25.896	53.1568	76.6454	38.0272	51.1257	135.586	20.1317	26.8642	50.0773	112.996	49.9844	62.1079	113.98	77.4698	77.7365	16.0336	38.3839	50.3969	93.3818	9.05995	66.2535	62.1065	16.284	38.5219
RNU6-206P	2.32282	0	0	4.42117	0	0	0	0	0	0	0	0	0	0	0	0	0	0	0	0	0	0	0	0	0	0	0	0	0	0	0	0	0	0	0	0	0	0	0	0	0	0	0	0	0	0	0	0	0
RNU6-234P	2.32282	0	0	4.42117	0	0	0	0	0	0	0	0	0	0	0	0	0	0	0	0	0	0	0	0	0	0	0	0	0	0	0	0	0	0	0	0	0	0	0	0	0	0	0	0	0	0	0	0	0
hsa_piR_012564	0	0	0	0	0	0	0	0	0	0	0	0	0	2.56773	0	0	3.85703	0	0	0	0	0	0	0	0	0	0	0	0	0	0	0	0	0	0	0	0	0	0	0	0	0	0	0	0	0	0	0	0
hsa_piR_006216	0	0	0	0	0	0	0	4.87953	0	0	2.35266	0	0	0	0	0	0	0	0	0	0	0	0	0	0	0	0	0	0	0	0	0	0	0	0	0	0	0	0	0	0	0	0	0	0	0	0	0	0
hsa_piR_011157	0	0	0	0	0	0	0	0	0	0	0	0	0	0	0	0	0	0	0	0	3.66838	0	0	2.7983	0	0	0	0	0	0	0	0	0	0	0	0	0	0	0	0	0	0	0	0	0	0	0	0	0
hsa-miR-4787-3p	0	0	0	0	0	0	0	0	0	0	0	0	4.03632	0	0	3.17011	0	0	0	0	0	0	0	0	0	0	0	0	0	0	0	0	0	0	0	0	0	0	0.233343	0	0	0	0	0	0	0	0	0	0
hsa-miR-1287-5p	0	0	0	0	0.534667	0	0.709772	0	0	0.962087	0	0	2.01816	0	0	0	0	0	4.79923	0	0.917095	1.61841	0	0	0	0	0	0	4.22524	0	0	0	0	0	0	1.7236	0	0	0.700028	0	0	0	0	0	0	0	0	0	0
hsa-miR-539-3p	1.16141	0	0	0	0	0	0	0	0	0	0	0	0	0	0	0	0	0	0	0	0	0	0	0	0.456818	0	0	0	0	0	0	0	0	2.08655	0	0	0	0	1.6334	0.726509	0	0.619094	0	0	0	1.29275	3.15796	0	0
hsa-miR-4446-3p	1.16141	0	2.8098	2.21058	0	2.26404	0	0	0	0	0	0	0	0	0	0	0	0	0	0	0	0	0	0	0	0	0	0	0	0	0	0	0	0	1.82252	0	0	0	0	0	0	0	0	0	0	0	0	0	0
RNU6ATAC8P	0	0	0	0	0	0	0	0	0	0	0	0	0	0	0	0	0	0	0	0	0	0	0	0	0	0	0	0	0	0	1.50318	0	0	0	0	0	0	2.61023	0	0	0	0	1.25992	0	0	0	0	0	0
hsa_piR_020498	0	5.52295	0	0	7.48534	0	0.236591	4.87953	0	0	0	0	0	0	0	0	0	0	0	0	0	0	0	1.86553	0	0	0	0	0	0	0	0	0	0	0	0	0	0	0	0	0	0	0	0	0	0	1.05265	0	0
hsa-miR-941	2.32282	2.20918	0	2.21058	2.67334	0	4.73181	3.25302	0	3.52765	11.7633	0	1.34544	1.9258	0	4.75516	2.31422	0	3.19949	3.61315	0	6.47365	11.2041	0	0	0	2.41622	1.8694	2.11262	0	5.1108	1.11843	0.767549	0	3.64504	0	0	1.74015	1.40006	5.08556	1.78151	0.619094	0	2.66805	0	4.20144	2.1053	0.880217	0.895858
hsa-miR-361-3p	3.48423	4.41836	0	1.10529	3.208	0	5.44158	6.50604	2.66183	7.376	4.70532	2.65538	0.67272	4.49352	0	3.17011	1.54281	0	0	5.41972	0	0	6.72248	0	1.82727	0	0	3.7388	6.33786	0	0	2.98247	0	2.08655	3.64504	6.89439	1.2178	0.580052	2.80011	0.726509	2.67226	1.85728	2.51984	0	0	1.61594	0	3.08076	2.68757
SNORD89	0	0	0	0	0	0	0	0	0	0	0	0	0	0	0	0	0	0	0	0	0	0	0	0	0	0	0	0	0	0	0	0	0	0	0	0	0	0	0.700028	1.45302	0	0	0	0	0	0.646376	1.05265	0	0
hsa-miR-324-5p	0	0	0	0	0	0	0	0	0	0	0	0	0	0	0	0	0	0	0	1.80657	0	0	0	0	0	0	0	1.8694	0	0	0	0	0	0	0	0	0	0	1.40006	0.726509	0	0	1.25992	0	0	1.61594	0	0	0
SNORD113-8	0	0	0	0	0	2.26404	0	0	0	0	0	0	0	0	0	0	0	0	0	0	0	0	0	0	0	0	0	0	0	0	0	0	0	0	0	0	0	0	3.03345	0	0	0	1.25992	0	0	4.20144	2.1053	0	0
RNA5SP275	0	0	0	0	0	0	0	0	0	0	0	0	0	2.56773	0	0	1.54281	0	0	0	0	0	0	0	0.456818	0	0	0	0	0	0	0.745618	0	4.17311	0	0	0	0	0	0	0	0	2.51984	0	2.41599	0.323188	0	0	0
hsa-miR-181b-5p	90.5899	28.1671	98.3431	74.0546	32.08	65.6571	51.3402	17.8916	28.6147	58.0459	35.2899	29.2092	16.818	24.3934	29.2735	25.3608	22.3708	34.7046	83.1866	48.7775	57.777	69.5917	26.8899	53.1677	28.7795	40.5703	91.8163	114.033	40.1398	55.0585	21.6457	27.2151	33.7721	70.9428	178.607	37.9192	56.0189	18.8517	167.073	170.73	23.4565	47.6703	122.212	37.3527	24.1599	161.271	166.319	18.0445	44.7929
hsa-miR-204-3p	0	0	0	0	0	0	0	0	0	0	0	0	0.67272	0	0	0	0	0	0	0	0	0	0	0	0	0	0	0	0	0	1.50318	0	0	0	0	0	0	1.1601	1.86674	0.726509	0	0	0	0	0	1.93913	0	0	0
hsa-miR-153-3p	1.16141	1.10459	0	3.31588	0	0	0	0	0	0	0	0	0	0	0	0	0	0	3.19949	1.80657	0	0	4.48165	0	0	0	2.41622	7.4776	0	0	0	0	0	0	10.9351	0	0	0	6.76694	2.90604	0.296918	0.619094	5.03969	0	0	6.46376	3.15796	0	0.895858
hsa-miR-671-3p	3.48423	0	0	0	0.534667	0	3.31227	0	0	0.962087	0	0	1.34544	1.28386	3.37772	2.37758	1.54281	2.66959	0	0	0	0	2.24083	0	0.913635	0	2.41622	0	0	0	1.80381	1.11843	0	4.17311	3.64504	0	0	1.74015	0.233343	2.17953	1.18767	0	0	1.33403	0	0.323188	0	0.440109	0
hsa-miR-219a-2-3p	12.7755	0	0	5.52646	1.06933	0	0	0	0	0	0	0	0	1.9258	0	0	0.771407	0	0	0	0	0	0	0	0	0	4.83244	7.4776	0	0	0	0	0	2.08655	14.5802	1.7236	0	0	12.8338	13.8037	0.296918	0.619094	5.03969	0	0	11.3116	7.36856	0	2.68757
SNORD14C	0	0	0	0	0	0	2.12932	0	0	1.60348	0	0.885127	6.05448	3.20966	0	1.58505	4.62844	1.33479	0	0	0	0	0	0	0	0	4.83244	1.8694	0	0	0.300635	0	0.767549	2.08655	0	0	0	0	1.16671	1.45302	0	0	0	1.33403	0	0.969564	1.05265	0	0
hsa-miR-484	0	4.97066	0	3.31588	5.34667	0	9.46362	0	0	6.41391	0	0	3.3636	0	0	3.17011	0	0	3.19949	0	4.58547	4.85524	2.24083	2.7983	0	0	2.41622	1.8694	0	0	0.60127	0	0	0	5.46756	0	0	2.61023	5.36688	1.45302	0	0.619094	1.25992	5.3361	0	3.55507	3.15796	0	0.895858
hsa-miR-449c-5p	0	0	0	0	0	0	0	0	0	0	0	0	0	0	0	0	0	0	0	0	4.58547	0	0	2.7983	0	0	0	0	0	0	0	0	0	0	0	0	0	0	0.233343	0	0	0	0	0	0	0.323188	0	0	0
hsa-miR-186-5p	62.7161	69.5892	11.2392	60.7911	80.2001	13.5842	74.526	73.1929	65.8803	84.9843	47.0532	80.5465	61.8902	76.3899	20.2663	51.5142	89.4832	28.0307	68.7889	43.3578	72.4505	43.6971	64.984	63.4281	60.2999	48.3391	62.8217	39.2574	50.7029	48.5039	71.5512	51.4477	49.8907	70.9428	41.918	63.7732	57.2367	73.3765	43.8684	52.3087	75.7141	71.815	70.5556	77.3735	50.1317	42.984	50.5273	87.5816	85.1065
hsa_piR_017417	0	0	0	0	0	0	0	0	0	0	0	0	0	0	9.00724	0	0	12.0131	0	0	0	0	0	0	0	0	0	0	0	0	0	0	0	0	0	0	0	0	0	0	0	0	0	0	0	0	0	0	0
hsa-miR-222-5p	0	0	0	0	0	0	0	0	1.99637	0	0	3.54051	0	0	0	0	0	0	0	0	0	0	0	0	0	0	0	0	0	0	0	0	0	0	0	0	0	0	0	0	0	0	0	0	0	0	0	0	0
hsa-miR-217	0	0	0	0	0	0	0	0	0	0	0	0	0	0	0	0	0	0	0	0	0	0	0	0	0	0	0	0	0	0	0	0	0	0	0	0	0	0	0.233343	0	0	0	0	0	0	0.969564	0	0	0
hsa-miR-30c-5p	25.551	11.5982	11.2392	17.6847	14.436	6.79212	7.5709	6.50604	14.6401	7.6967	14.116	14.162	15.4726	9.62898	3.37772	18.2281	6.94266	5.33918	0	9.03287	6.41966	4.85524	8.96331	8.39489	12.7909	7.76879	48.3244	28.041	16.901	10.4873	11.7248	17.1492	9.97813	35.4714	43.7405	6.89439	7.30681	12.1811	26.6011	34.8724	13.3613	14.2392	21.4187	9.33818	1.81199	28.7637	16.8424	15.4038	15.2296
hsa_piR_022296	0	0	0	0	0	0	0	0	0	0	0	0	0	0	0	0	0	0	0	0	0	0	0	0	0	0	0	1.8694	0	0	0.60127	0	0	0	0	0	0	0	0	0	0	0	0	0	0	0	0	0	0
hsa-miR-6514-3p	0	2.76148	0	0	2.67334	0	0	0	0	0	0	0	0	0	0	0	0	0	0	0	0	0	0	0	0	0	0	0	0	0	0	0	0	0	0	0	0	0	0	0	0	0	0	0	0	0	0	0	0
hsa_piR_019731	0	0	0	0	0	0	0	0	0	0	0	0	0	0	0	0	0	0	0	0	1.83419	0	0	3.73106	0	0	0	0	0	0	0	0	0	0	0	0	0	0	0	0	0	0	0	0	0	0	0	0	0
hsa-miR-34a-3p	0	2.20918	0	0	3.208	0	0	0	0	0	0	0	0	0	0	0	0	0	0	0	0	0	0	0	0	0	0	0	0	0	0	0	0	0	0	0	0	0	0	0	0	0	0	0	0	0	0	0	0
hsa_piR_009083	0	0	0	0	0	0	0	0	0	0	0	0	0	0	0	0	0	0	0	0	3.66838	0	0	1.86553	0	0	0	0	0	0	0	0	0	0	0	0	0	0	0	0	0	0	0	0	0	0	0	0	0
RNU4-30P	0	0	0	0	0	0	0	0	0	0	0	0	0	0	0	0	0	0	0	0	3.66838	0	0	1.86553	0	0	0	0	0	0	0	0	0	0	0	0	0	0	0	0	0	0	0	0	0	0	0	0	0
hsa-miR-22-3p	243.896	748.913	244.453	218.848	804.14	258.101	390.374	322.049	434.544	384.193	338.783	359.361	359.905	530.236	332.142	343.164	518.385	343.042	313.55	453.45	495.231	333.393	602.782	546.601	493.363	573.164	265.784	351.447	340.132	348.704	314.164	496.955	624.785	231.607	342.634	358.509	360.469	343.681	304.279	399.58	572.755	587.521	379.236	493.59	1034.04	281.82	395.797	583.144	585.891
hsa-miR-376c-3p	0	0	0	0	0	0	0	0	0	0	0	0	0	0	0	0	0	0	0	0	0	0	0	0	0	0	2.41622	0	0	0	0	0	0	0	0	0	0	0	0.466685	1.45302	0	0	0	0	0	0	1.05265	0	0
hsa-miR-379-5p	0	0	0	0	0	0	0	0	0	0	0	0	0	0	0	0	0	0	0	0	0.917095	0	0	0	0	0	0	1.8694	0	0	0	0	0	0	1.82252	0	0	0	1.40006	2.17953	0	0	1.25992	0	0	2.26232	0	0	0
hsa-miR-2467-5p	0	0	0	0	0	0	0	0	0	0	0	0	0	0	0	0	0	0	0	0	0	0	0	0	0.913635	0	2.41622	0	0	0	0	1.49124	0	2.08655	0	0	0	0	0.233343	0	0	0	0	0	0	0	0	0	0
hsa-miR-7155-5p	0	0	0	0	0	0	0.709772	0	0	0.641391	0	0	0	0	2.25181	0	0	0	0	0	0	0	0	0	0	0	0	0	0	0	0	0	0	0	0	0	0	0	0	0	0	0	0	0	0	0	0	0	0
hsa-miR-370-3p	0	0	0	1.10529	0	0	0	0	0	0	0	0	0	0	0	0	0	0	0	0	0	0	0	0	0	0	0	1.8694	0	0	0	0	0	6.25966	0	0	0	0	0.933371	0	0	0.619094	0	0	0	1.29275	0	0	0
hsa-miR-574-3p	1.16141	0	0	0	0	0	0	0	0	0	0	0	0	0.641932	0	0	1.54281	0	0	0	0	0	0	0	1.37045	0	2.41622	1.8694	0	0	0.300635	4.1009	0	0	1.82252	0	0	0	2.33343	1.45302	0	0	0	0	3.01998	0.646376	1.05265	0	0
hsa-miR-1911-5p	5.80704	8.28443	5.61961	12.1582	6.41601	4.52808	4.02204	9.75906	6.65457	3.52765	11.7633	10.6215	22.1997	4.49352	0	11.8879	10.0283	0	0	3.61315	0.917095	1.61841	0	2.7983	9.13635	12.0848	14.4973	0	6.33786	15.731	9.92096	8.57461	10.7457	2.08655	1.82252	6.89439	7.30681	7.54067	5.36688	2.90604	11.8767	16.0965	6.29961	14.6743	4.83197	7.11013	0	19.8049	12.542
hsa_piR_014490	0	0	0	0	0	0	0	0	0	0	0	0	2.01816	0	0	3.17011	0	0	0	0	0	0	0	0	0	0	0	0	0	0	0	0	0	0	0	0	0	0	0	0	0	0	0	0	0	0	0	0	0
hsa-miR-6840-5p	0	0	0	0	0	0	0	0	0	0	0	0	0	0	0	0	0	0	0	0	3.66838	0	0	2.7983	0	0	0	0	0	0	0	0	0	0	0	0	0	0	0	0	0.296918	0	0	0	0	0	0	0	0
hsa-miR-299-3p	0	0	0	0	0	0	0	0	0	0	0	0	0	0	0	0	0	0	0	0	0	0	0	0	0	0	0	0	0	0	0	0	0	0	5.46756	0	0	0	0.466685	0	0.296918	0.619094	0	0	0	0.969564	0	0	0
RNU2-41P	0	0	0	0	0	0	0	0	3.32729	0	0	1.77025	0	0	0	0	0	0	0	0	0	0	0	0	0	0	0	0	0	0	0	0	0	0	0	0	0	0	0	0	0	0	0	0	0	0	0	0	0
hsa-miR-145-3p	1.16141	9.94132	0	0	5.34667	6.79212	2.12932	0	7.32003	3.52765	0	4.42563	9.41808	13.4806	1.12591	9.51032	16.971	2.66959	6.39897	3.61315	11.9222	1.61841	2.24083	6.52936	3.65454	12.0848	7.24865	1.8694	2.11262	0	0	2.60966	13.0483	4.17311	3.64504	6.89439	0	0	0.700028	2.90604	14.8459	8.66732	2.51984	10.6722	21.1399	1.61594	4.21061	17.6043	10.7503
hsa_piR_004801	0	0	0	0	0	0	0	0	0	0	0	0	0	0	0	0	0	0	0	0	0	0	0	0	0	0	0	0	0	0	0	0	0	0	1.82252	0	0	0	1.40006	0	0	0	0	0	0	2.5855	1.05265	0.440109	0
hsa-miR-30a-3p	13.9369	6.62755	11.2392	3.31588	6.41601	13.5842	11.1198	29.2772	19.9637	12.8278	25.8792	14.162	4.70904	1.28386	9.00724	7.13274	3.08563	9.34356	1.59974	0	3.66838	9.71047	6.72248	4.66383	10.9636	3.45279	0	7.4776	2.11262	10.4873	9.31969	13.4211	3.07019	0	3.64504	6.89439	7.30681	8.41075	9.33371	2.90604	6.82912	1.85728	3.77976	4.00208	8.45595	7.43332	7.36856	8.80217	5.37515
hsa_piR_014862	0	0	0	0	0	0	3.78545	8.13255	0	3.20696	2.35266	0	0	0	0	0	0	0	0	0	0	0	0	0	0	0	0	0	0	0	0	0	0	0	0	3.4472	0	0	0	0	0	0	0	0	0	0	0	0	0
hsa_piR_020492	0	0	0	2.21058	1.06933	0	0	0	0.665457	0	0	0	0	1.28386	0	0	2.31422	0	7.99871	1.80657	2.75128	0	4.48165	0	0.456818	0	0	0	2.11262	1.31092	2.40508	0	0	2.08655	0	0	0	2.03018	2.33343	0	3.85994	0	0	4.00208	1.20799	4.52463	0	3.96098	0
hsa-miR-136-3p	9.29127	1.65689	11.2392	7.73705	5.34667	2.26404	1.65613	0	1.99637	0.962087	2.35266	3.54051	4.03632	1.28386	0	4.75516	2.31422	0	4.79923	0	11.9222	3.23682	0	4.66383	4.11136	1.7264	16.9135	13.0858	2.11262	0	0	5.21933	2.30265	4.17311	20.0477	3.4472	4.87121	0.290026	14.7006	11.6241	2.07843	0.619094	8.81945	10.6722	7.24796	17.4521	7.36856	3.52087	0.895858
RNU4-78P	0	0	0	0	0	0	1.65613	0	0	0.962087	0	0	0	0	0	0	0	0	0	3.61315	0	0	2.24083	0	0	0	0	0	0	1.31092	0	0	0	0	0	0	0	0	0	0	0	0	0	0	0	0.646376	0	0	0
RNA5SP402	3.48423	7.17984	2.8098	3.31588	8.55468	0	2.12932	0	9.3164	5.13113	0	11.5066	7.39992	2.56773	1.12591	6.34021	1.54281	1.33479	1.59974	3.61315	6.41966	3.23682	0	5.5966	12.3341	17.264	0	0	10.5631	0	0.901905	7.45618	8.44303	0	0	22.4068	0	1.74015	6.76694	2.17953	8.61063	11.1437	1.25992	1.33403	19.3279	5.81738	2.1053	6.60163	7.16686
hsa-miR-137	0	0	0	0	0	0	0	0	0	0	0	0	0	0	0	0	0	0	0	0	0	0	0	0	0	0	2.41622	0	0	0	0	0	0	0	0	0	0	0	0.933371	0.726509	0	0	0	0	0	2.90869	0	0	0
SNORD19B	1.16141	0	0	1.10529	0	0	0	0	0	0	0	0	0	0	0	0	0	0	0	0	0	0	0	0	0	0	0	1.8694	0	0	2.10445	0.372809	0	0	0	0	0	0.870077	0.933371	0	0	0	0	0	0	0	1.05265	0	0
hsa-miR-346	0	0	0	0	0	0	0	0	0	0	0	0	0	0	0	0	0	0	0	0	0	0	0	0	0	0	2.41622	0	0	0	0	0	0	0	0	0	0	0	0.233343	1.45302	0	0	1.25992	0	0	0	0	0	0
hsa-miR-323a-3p	3.48423	1.10459	0	0	1.604	0	0	0	1.99637	0	0	7.08101	0	0	0	0	0	0	0	0	0	0	0	0	3.19772	0	0	3.7388	0	0	0	1.49124	0	0	0	0	0	0.290026	4.66685	0.726509	0	0	0	0	10.2679	4.20144	1.05265	0	7.16686
hsa-miR-576-5p	0	0	0	0	0	0	0	0	0	0	0	0	0	0	0	0	0	0	0	0	0	0	0	0	2.74091	0	0	0	0	0	0	1.49124	0	2.08655	0	0	0	0	0	0	2.96918	0	0	0	0	0.646376	0	1.76043	0
hsa-miR-6792-3p	0	0	0	0	0	0	0	3.25302	0	0	2.35266	0	0	0	0	0	0	0	0	0	0	0	0	0	0	0	0	0	0	0	0	0	0	0	0	0	0	0	0	0	0	0	0	0	0	0	0	0	0
SNORD113-5	0	0	0	0	0	0	0	0	0	0	0	0	0	0	0	0	0	0	0	0	0	0	0	0	0	0	0	0	2.11262	0	0	0	0	0	1.82252	1.7236	0	0	0	0	0	0	1.25992	0	0	0.323188	0	0	0
hsa-miR-505-3p	0	0	0	0	0	0	0	0	0	0	0	0	0	0	0	0	0	0	0	0	0	0	0	0	0	0	0	1.8694	0	0	0	0	0	0	0	0	0	0	0.700028	0	0	0	0	0	0	0	0	0.440109	0
hsa_piR_011270	0	0	0	0	0	0	0	11.3856	0	0	9.41063	0	0	0	0	0	0	0	0	0	0	0	0	0	0	0	0	0	0	0	0	0	0	0	0	0	0	0	0	0	0	0	0	0	0	0	0	0	0
hsa-miR-181a-2-3p	6.96845	3.86607	0	6.63175	5.88134	2.26404	9.9368	13.0121	5.98912	8.01739	9.41063	7.96614	10.0908	9.62898	0	5.54769	6.94266	8.00876	7.99871	0	1.83419	9.71047	4.48165	5.5966	2.28409	0.863199	4.83244	3.7388	4.22524	9.17641	2.40508	3.35528	3.83774	4.17311	5.46756	1.7236	10.9602	3.19028	7.70031	6.53858	0.890755	1.23819	8.81945	5.3361	16.3079	8.40289	9.47387	1.76043	0
RNA5SP245	0	0	0	0	0	0	0	0	1.33091	0	0	3.54051	0	0	0	0	0	0	0	0	0	0	0	0	0	0	0	0	0	0	0	0	0	0	0	0	0	0	0	0	0	0	0	0	0	0	0	0	0
hsa-miR-6077	0	0	0	0	0	0	0	0	0	0	0	0	0	0	0	0	0	0	0	0	0	0	0	0	0	0	0	0	0	0	0	0	0	0	0	0	0	0	0.933371	0	0.890755	0	0	0	0	0.323188	0	0.880217	0
hsa-miR-485-5p	0	0	0	1.10529	0	0	0	0	0	0	0	0	0	0	0	0	0	0	0	3.61315	0	0	0	0	0	3.45279	0	1.8694	0	0	0	0	3.83774	0	0	0	0	0	0.233343	0	0	0	1.25992	0	0	1.29275	0	0	0.895858
hsa-miR-374a-3p	4.64564	0	0	0	0	0	0	0	0	0	0	4.42563	0	0	0	0	0.771407	0	1.59974	0	0	3.23682	0	0	0.456818	0	0	5.6082	0	0	0	0.372809	0	0	5.46756	0	0	0	3.2668	2.17953	0	0	1.25992	4.00208	0	3.55507	3.15796	0	0
hsa-miR-7641	0	0.552295	0	0	1.06933	0	0	0	0	0	0	0	0	0	1.12591	0	0	0	0	1.80657	0	0	2.24083	0	2.28409	0	0	0	2.11262	0	1.80381	1.11843	0	0	0	0	0	0.580052	0.933371	0	0	1.85728	0	0	0	0.646376	0	0	3.58343
hsa_piR_018735	0	0	0	0	0	0	0	0	0	0	0	0	0	0	0	0	0	0	0	3.61315	0	1.61841	4.48165	0	0	0	0	0	0	0	0	0	0	0	0	0	0	0	0	0.726509	0	0	0	0	0	0	0	0	0
hsa_piR_022526	0	0	0	0	0	0	0	0	1.99637	0	0	2.65538	0	0	0	0	0	0	0	0	0	0	0	0	0	0	0	0	0	0	0	0	0	0	0	0	0	0	0	0	0	0	0	0	0	0	0	0	0
SNORD116-24	0	0	0	0	0	0	0	0	0	0	0	0	0	0	0	0	0	0	0	0	0	0	0	0	0	0	0	0	0	0	0	0	0	0	0	0	0	0	1.16671	0	0	0	0	0	0	1.29275	1.05265	0	0
RNU6-1163P	82.46	48.602	292.22	79.5811	52.9321	249.044	23.4225	95.9641	49.9093	24.3729	84.6957	51.3373	89.4717	91.1543	153.123	72.1199	97.9687	174.858	46.3925	54.1972	86.2069	22.6578	51.539	72.7558	49.7931	98.4046	79.7352	39.2574	111.969	56.3694	63.1334	46.974	89.8032	70.9428	41.918	96.5215	59.6723	73.0865	12.1338	69.7449	71.8542	58.814	78.1151	116.06	64.0236	12.9275	69.475	70.8575	56.4391
hsa-miR-24-3p	0	0	0	1.10529	0	0	0.473181	0	2.66183	0.320696	0	1.77025	0	0	7.88134	0	0	5.33918	0	0	0	0	0	0	0	0	4.83244	0	0	1.31092	0.901905	0	0.767549	0	7.29008	0	0	1.74015	2.10008	3.63255	0.296918	0.619094	2.51984	4.00208	0	3.87825	6.31591	0	0
hsa-miR-150-3p	0	0	8.42941	0	0	2.26404	9.46362	0	0	8.01739	0	0	0	1.28386	0	0	0	0	1.59974	12.646	0	4.85524	15.6858	0	0	0	0	0	0	5.24366	2.70572	0	0	0	1.82252	0	10.9602	2.32021	0	2.90604	0	2.47638	0	2.66805	0	0	2.1053	0	5.37515
hsa_piR_003525	0	0	8.42941	0	0	0	0	0	0	0	0	0	0	0	0	0	0	0	0	0	0	0	0	0	0	0	0	0	0	0	0	0	0	0	0	0	0	0	0	0	0	0	0	0	0	0	0	0	0
hsa-miR-497-5p	2.32282	0.552295	0	1.10529	1.06933	4.52808	2.36591	0	3.32729	1.28278	0	4.42563	2.01816	0	0	2.37758	0	0	0	0	2.75128	0	2.24083	0.932766	0	0	2.41622	3.7388	4.22524	0	0	0	0	0	1.82252	3.4472	0	0	3.96682	2.90604	0	3.71457	2.51984	2.66805	8.45595	3.87825	3.15796	0	1.79172
RNA5SP499	4.64564	0	0	2.21058	0	0	0	1.62651	0	0	2.35266	0	0	0	0	0	0	0	0	0	0	0	0	0	0	0	0	0	0	0	0	0	0	0	0	0	0	0	0	0	0	0	0	0	0	0	0	1.76043	0
hsa_piR_008291	0	0	0	0	0	0	0	0	0	0	0	0	0	0	0	0	0	0	0	0	2.75128	0	0	1.86553	0	0	0	0	0	0	0	0	0	0	0	0	0	0	0	0	0	0	0	0	0	0	0	0	0
hsa_piR_008482	0	0	0	0	0	0	0	0	0	0	0	0	0	0	0	0	0	0	0	0	2.75128	0	0	1.86553	0	0	0	0	0	0	0	0	0	0	0	0	0	0	0	0	0	0	0	0	0	0	0	0	0
RNU6-1128P	0	0	0	0	0	0	0	0	0	0	0	0	0	0	0	0	0	0	0	0	2.75128	0	0	1.86553	0	0	0	0	0	0	0	0	0	0	0	0	0	0	0	0	0	0	0	0	0	0	0	0	0
hsa-miR-329-3p	0	0	0	0	0	0	0	0	0	0	0	0	0	0	0	0	0	0	0	0	0	0	0	0	0	0	0	0	0	0	0	0	0	2.08655	1.82252	0	0	0	0.700028	1.45302	0	0	0	0	0	0	0	0	0
hsa_piR_014438	0	0	0	0	0	0	0	0	0	0	0	0	0	0	0	0	0	0	0	0	3.66838	0	0	0.932766	0	0	0	0	0	0	0	0	0	0	0	0	0	0	0	0	0	0	0	0	0	0	0	0	0
hsa_piR_023215	0	0	0	0	0	0	0	0	0	0	0	0	0	0	0	0	0	0	0	0	3.66838	0	0	0.932766	0	0	0	0	0	0	0	0	0	0	0	0	0	0	0	0	0	0	0	0	0	0	0	0	0
hsa-miR-17-3p	1.16141	0	0	0	0	0	0	0	0	0.320696	0	0	0	0	0	0	0	0	0	0	0	0	0	0	0	0	0	0	0	0	0	0	0	0	0	0	0	0	0	0	1.48459	0	0	0	3.62398	0	0	0.880217	0
hsa-miR-1247-3p	0	0	0	0	0	0	0	0	0	0	0	0	0	0	3.37772	0	0	1.33479	0	0	0	0	0	0	0	0	0	0	0	0	0	0	0	0	0	0	0	0	0	0	0	0	0	0	0	0	0	0	0
hsa-miR-769-3p	0	0	0	0	0	0	0	0	0	0	0	0	0	0	0	0	0	0	0	0	0	0	0	0	0	0	0	1.8694	0	0	0	0	0	0	1.82252	0	0	0	1.40006	0.726509	0	0	0	0	0	0.969564	0	0	0
hsa_piR_000345	0	0	0	0	0	0	0	0	0	0	0	0	2.01816	0	0	2.37758	0	0	0	0	0	0	0	0	0	0	0	0	0	0	0	0	0	0	0	0	0	0	0	0	0	0	0	0	0	0	0	0	0
hsa_piR_022229	0	0	0	0	0	0	0	0	0	0	0	0	0	0	0	0	0	0	1.59974	0	0	3.23682	0	0	0	0	0	0	0	0	0	0	0	0	0	0	0	0	0	0	0	0	0	0	0	0	0	0	0
hsa-miR-548al	3.48423	0	0	1.10529	0	0	0	0	0	0	0	0	0	0	0	0	0	0	0	0	0	0	0	0	0	0	0	0	0	0	0	0	0	0	0	0	0	0	0	0	0	0	0	0	0	0	0	0	0
hsa_piR_017080	3.48423	0	0	1.10529	0	0	0	0	0	0	0	0	0	0	0	0	0	0	0	0	0	0	0	0	0	0	0	0	0	0	0	0	0	0	0	0	0	0	0	0	0	0	0	0	0	0	0	0	0
hsa-miR-935	0	0	0	0	0	0	0	0	0	0	0	0	0	0	0	0	0	0	0	0	0	0	0	0	0	0	4.83244	0	0	0	0	0	0	0	0	0	0	0	0.466685	0	0.296918	0	0	0	0	1.29275	0	0	0
hsa_piR_000509	0	2.20918	0	0	2.13867	0	0	0	0	0	0	0	0	0	0	0	0	0	0	0	0	0	0	0	0	0	0	0	0	0	0	0	0	0	0	0	0	0	0	0	0	0	0	0	0	0	0	0	0
hsa_piR_006102	0	0	0	0	0	0	0	0	0	0	0	0	0	0	0	0	0	0	3.19949	0	0	1.61841	0	0	0	0	0	0	0	0	0	0	0	0	0	0	0	0	0	0	0	0	0	0	0	0	0	0	0
hsa_piR_016926	0	0	0	0	0	0	0	0	0	0	0	0	0	0	0	0	0	0	0	0	0	0	0	0	0	0	0	1.8694	0	0	0	0	0	0	0	0	0	0	0.700028	0	0	0	0	0	0	0	0	0	0
hsa_piR_003130	2.32282	0	0	2.21058	0	0	0	0	0	0	0	0	0	0	0	0	0	0	0	0	0	0	0	0	0	0	0	0	0	0	0	0	0	0	0	0	0	0	0	0	0	0	0	0	0	0	0	0	0
SNORA70D	2.32282	0	0	2.21058	0	0	0	0	0	0	0	0	0	0	0	0	0	0	0	0	0	0	0	0	0	0	0	0	0	0	0	0	0	0	0	0	0	0	0	0	0	0	0	0	0	0	0	0	0
hsa-miR-7704	1.16141	1.65689	2.8098	2.21058	2.13867	0	16.7979	0	0	15.7141	0	0.885127	1.34544	4.49352	3.37772	2.37758	6.17126	4.00438	33.5946	5.41972	5.50257	27.513	11.2041	5.5966	5.02499	3.45279	0	7.4776	0	7.8655	9.01905	6.71057	4.60529	4.17311	9.11261	0	6.08901	10.4409	4.43351	8.71811	0.296918	2.47638	1.25992	2.66805	0.603997	3.87825	7.36856	0.440109	6.27101
hsa-miR-3613-5p	0	0	0	0	0	0	0	0	0	0	0	0	0	0.641932	5.62953	0	0	5.33918	0	0	0	0	0	0	0	0	0	0	0	0	0	0	0	0	0	0	0	0	0	0	0	0	0	0	0	0.646376	0	0	0
hsa_piR_020381	17.4211	18.778	19.6686	13.2635	18.7134	24.9044	13.4857	42.2893	16.6364	15.7141	35.2899	14.162	17.4907	8.34512	13.5109	24.5683	14.6567	10.6784	17.5972	10.8394	38.518	16.1841	13.445	38.2434	14.6182	49.2023	21.746	22.4328	65.4912	26.2183	20.7438	19.0133	70.6145	20.8655	16.4027	89.6271	18.267	27.5525	3.96682	11.6241	16.3305	12.3819	11.3393	38.6868	30.8038	4.52463	10.5265	17.6043	12.542
hsa-miR-5683	0	0	0	0	0	0	0	0	0	0	0	0	0	0	0	0	0	0	0	0	0	0	0	0	0	0	0	0	0	6.55458	0	0	0	0	1.82252	0	1.2178	0	0.233343	0	0	0	0	0	0	0.323188	0	0	0
hsa_piR_020122	0	0	0	0	0	0	0.236591	0	0	0	0	0	0	0	0	0	0	1.33479	0	0	0	1.61841	0	0	0	0	0	0	0	0	0	0	0	0	0	0	0	0	0	0	0	0	0	0	0	0	0	0	0
hsa-miR-30e-5p	105.688	100.518	84.2941	86.2128	108.537	49.8089	99.1315	86.205	76.5276	100.698	54.1111	93.8234	113.017	116.19	64.1766	95.8957	117.254	54.7265	44.7928	77.6826	115.554	43.6971	107.56	85.8145	61.6704	107.037	74.9028	104.686	76.0543	26.2183	65.5385	62.6319	115.9	83.4621	78.3684	70.6675	29.2272	60.0353	99.6373	66.1123	97.3892	94.1024	78.1151	60.0312	83.3515	93.4013	72.633	124.991	111.982
hsa_piR_005018	0	0	0	1.10529	0	0	0	0	0	0	0	0	0	0	0	0	0	0	0	0	0	0	0	0	0	0	0	0	0	0	0	0	0	0	0	0	0	0	0.233343	0.726509	0.296918	0	0	0	0	0.323188	1.05265	0	0
hsa_piR_012696	0	0	0	0	0	0	0	0	0	0	0	0	0	0	0	0	0	0	0	0	0	0	0	0	0	0	0	0	0	1.31092	0	0	0.767549	0	0	0	0	0	0.233343	0	0	0.619094	0	0	0	0.323188	0	2.64065	0.895858
hsa_piR_000805	0	0	0	1.10529	0	0	0	0	0	0	0	0	0	0	0	0	0	0	0	0	0	0	0	0	0	0	0	3.7388	0	0	0	0	0	0	0	0	0	0	1.86674	0	0.296918	0	0	0	0	1.61594	1.05265	0	0
hsa-miR-335-5p	0	1.65689	5.61961	0	5.34667	9.05616	1.89272	4.87953	0	1.28278	4.70532	0	4.03632	2.56773	3.37772	3.96263	6.17126	1.33479	6.39897	1.80657	14.6735	0	4.48165	11.1932	10.9636	11.2216	4.83244	3.7388	0	0	4.20889	8.57461	18.4212	8.34621	3.64504	0	0	3.77034	1.6334	1.45302	8.01679	5.57185	15.1191	4.00208	6.64396	2.90869	1.05265	4.84119	7.16686
hsa_piR_019284	0	0	0	0	0	0	0	0	0	0	0	0	3.3636	0	0	0.792527	0	0	0	0	0	0	0	0	0	0	0	0	0	0	0	0	0	0	0	0	0	0	0	0	0	0	0	0	0	0	0	0	0
hsa_piR_017954	0	0	0	0	0	0	0	0	0	0	0	0	0	0	6.75543	0	0	12.0131	0	0	0	0	0	0	0	0	0	0	0	0	0	0	0	0	0	0	0	0	0	0	0	0	0	0	0	0	0	0	0
hsa-miR-30c-1-3p	0	0	0	0	0	0	0	0	0	0	0	0	0	0	0	0	0	0	0	0	0	0	0	0	0	0	0	1.8694	0	0	0	0	0	0	0	0	0	0	0	0	0	0.619094	2.51984	0	0	0	0	0	0
cel-miR-39-3p	25659	21683.1	35515.9	25358.7	22110.6	31583.4	36793.6	42360.8	71643.8	34942.7	38501.3	62522.7	44526	18488.3	15070.2	46478.5	20355.9	16644.9	95138.3	80981.5	57861.3	88158.2	92492.4	55566.7	44804.7	55717.7	8381.86	40352.9	53149.3	37338.8	57553.6	41750.5	55414.7	6618.55	39432.1	53691.8	36386.7	58075.1	30479.7	15279.9	32060.6	43445.6	22474.5	15173.2	149534	28339.4	13318.2	30938.3	42449.3
hsa-miR-760	0	2.20918	0	0	3.208	0	0	0	0	0	0	0	2.01816	0	0	0.792527	0	0	0	0	0	0	0	0	0	1.7264	0	0	0	0	0	0	0	0	0	0	0	0	0.233343	0	0	0	0	0	0	0.323188	0	0	0
hsa-miR-200b-3p	0	0	0	0	0	0	0	0	0	0	0	0	0	0	0	0	0	0	0	0	0	0	0	0	0.456818	0	0	0	0	0	0	0.745618	0	0	0	0	0	0	0	0	1.18767	0	0	0	0	0	0	2.20054	0
hsa_piR_019951	17.4211	13.8074	0	3.31588	6.95068	0	6.62454	1.62651	23.291	1.60348	2.35266	11.5066	14.1271	6.41932	9.00724	15.8505	9.25688	9.34356	17.5972	9.03287	3.66838	16.1841	2.24083	5.5966	34.7181	18.9904	21.746	14.9552	4.22524	31.462	9.31969	30.5704	12.2808	16.6924	3.64504	6.89439	30.445	7.8307	18.9008	10.8976	14.8459	1.85728	7.55953	8.00416	13.8919	16.8058	11.5792	14.0835	3.58343
hsa-miR-3173-5p	0	4.97066	0	0	4.27734	0	0	0	0	0	0	0	0	0	0	0	0	0	0	0	0	0	0	0	0	0	0	0	0	0	0	0	0	0	0	0	0	0	0.933371	0	0	0	0	0	0	0	0	0	0
hsa-miR-664a-3p	0	0	0	0	0	0	0	0	0	0	0	0	0	0	0	0	0	0	0	0	0.917095	0	0	0	0	0	0	3.7388	0	0	0	0	0	0	0	0	0	0	2.10008	0	0	4.95276	0	0	0	0	0	0	2.68757
hsa_piR_004892	0	0	0	0	0	0	0	0	1.33091	0	0	2.65538	0	0	0	0	0	0	0	0	0	0	0	0	0	0	0	0	0	0	0	0	0	0	0	0	0	0	0	0	0	0	0	0	0	0	0	0	0
hsa_piR_003192	0	0	0	0	0	0	0	0	0	0	7.05798	0	0	0	0	0	0	0	0	0	0	0	0	0	0	0	0	0	0	0	0	0	0	0	0	0	0	0	0	0	0	0	0	0	0	0	0	0	0
hsa-miR-4662a-5p	0	0	0	0	0	0	0	0	0	0	0	0	0	0	0	0	0	0	0	0	0	0	0	0	0	0	0	0	0	0	0	0	0	0	0	0	0	0	0.233343	0	0	0	0	0	0	0	0	0	0
hsa-miR-1297	0	0	0	0	0	0	0	0	0	0	0	0	0	0	0	0	0	0	0	0	0	0	0	1.86553	2.74091	0	0	3.7388	0	0	0	0.745618	0	0	1.82252	0	0	0	0	0	0	0	0	0	0	0	0	0	0
RNU6-693P	0	0	0	0	0	0	0	0	0	0	0	0	0	0	6.75543	0	0	8.00876	0	0	0	0	0	0	0	0	0	0	0	0	0.901905	0	0	0	0	0	0	1.1601	0	0	0	0	0	0	0	0	0	0	0
hsa-miR-135a-5p	0	0	0	1.10529	0	0	0	0	0	0	0	0	0	0	0	0	0	0	0	0	0.917095	0	0	0	0	0.863199	2.41622	0	0	0	0	0	2.30265	0	0	0	0	0	0.466685	0	1.78151	0	1.25992	0	0	0	0	1.32033	0
SNORD115-10	0	0	0	0	0	0	0	0	0	0	0	0	0	0	0	0	0	0	0	0	0	0	0	0	0	0	0	0	0	0	0	0	0	0	0	0	0	0	0.466685	0.726509	0	0	0	0	0	0.323188	0	0	0
hsa_piR_001109	0	2.20918	0	0	1.604	0	0	0	0	0	0	0	0	0	0	0	0	0	0	0	0	0	0	0	0	0	0	0	0	0	0	0	0	0	0	0	0	0	0	0	0	0	0	0	0	0	0	0	0
hsa-miR-4492	0	0	0	0	0	0	0	0	0	0	0	0	0	0	0	0	0	0	0	1.80657	0	0	0	0	0	0	0	0	0	0	0	0	0	0	0	0	0	0.290026	0	0	1.48459	0.619094	0	0	0	0	1.05265	1.32033	0
hsa_piR_004309	0	0	0	0	0	0	0	0	0	0	0	0	0	0	0	0	0	0	0	0	0	0	0	0	0	0	0	0	0	0	1.20254	0	0	0	0	0	0	2.32021	0	0	0.296918	0	0	0	0	0	1.05265	0	0
hsa_piR_018736	0	0	0	0	0	0	0	0	0	0	0	0	0	0	0	0	0	0	0	0	0	0	0	0	0	0	0	0	0	0	0	0	0	0	0	0	0	0	0	0	0	0	0	0	0	0	0	0	0
hsa_piR_000633	0	0	0	0	0	0	0	0	3.32729	0	0	6.19589	0	0	0	0	0	0	0	0	0	0	0	0	0	0.863199	0	0	0	0	0	0	0	0	0	0	0	0	0	0	0	0	0	0	0	0	0	0	0
SNORD34	0	0	0	0	0	0	0	0	0	0	0	0	0	0	0	0	0	0	0	0	0	0	0	0	0	0.863199	0	0	4.22524	0	0	0	0	0	0	5.1708	0	0	0	0	0	0	0	0	0	0.646376	0	0	0
hsa-miR-34a-5p	1.16141	0.552295	0	1.10529	2.13867	4.52808	0	0	0	0	0	0	0	1.28386	0	0	0	1.33479	0	0	2.75128	0	0	1.86553	0	3.45279	7.24865	3.7388	0	0	2.10445	0.372809	1.5351	0	1.82252	0	1.2178	1.1601	2.10008	2.90604	1.48459	0.619094	1.25992	0	0	3.55507	3.15796	0.440109	4.47929
hsa_piR_006533	0	0	0	0	0	0	0	0	1.99637	0	0	1.77025	0	0	0	0	0	0	0	0	0	0	0	0	0	0	0	0	0	0	0	0	0	0	0	0	0	0	0	0	0	0	0	0	0	0	0	0	0
p-hsa-miR-103	11.6141	12.1505	22.4784	9.94763	16.04	11.3202	15.615	13.0121	22.6256	19.8831	4.70532	24.7835	8.74536	2.56773	9.00724	3.96263	4.62844	22.6915	7.99871	7.22629	31.1812	6.47365	17.9266	37.3106	10.05	39.7071	9.66487	9.347	46.4776	22.2856	9.01905	12.6755	41.4476	14.6059	3.64504	60.326	21.9204	7.8307	14.4672	9.44462	19.2997	8.04823	15.1191	36.0187	19.3279	16.1594	5.26326	25.0862	9.85444
hsa-miR-134-5p	1.16141	0	0	0	0	0	0	1.62651	0	0	0	0	0	0	0	0	0	0	0	3.61315	0.917095	0	2.24083	0	2.28409	0	0	3.7388	0	0	0	0.745618	0	4.17311	1.82252	0	0	0	1.6334	0.726509	0.296918	0	0	0	0	3.23188	2.1053	0	0
hsa_piR_018377	0	0	0	0	0	0	0	4.87953	0	0	4.70532	0	0	0	0	0	0	0	0	0	0.917095	0	0	2.7983	0	0	0	0	0	0	0	0	0	0	0	0	0	0	0	0	0	0	0	0	0	0	0	0	0
p-hsa-miR-12	0	0	0	0	0	0	0	0	0	0	0	0	1.34544	0	0	2.37758	0	0	0	0	0	0	0	0	0	0	0	0	0	0	0	0	0	0	0	0	0	0	0	0	0	0	0	0	0	0	0	0	0
hsa-miR-4516	0	1.10459	5.61961	1.10529	2.67334	2.26404	3.31227	3.25302	2.66183	3.52765	7.05798	6.19589	2.01816	0	0	2.37758	0	0	9.59846	1.80657	0.917095	6.47365	4.48165	1.86553	0	0.863199	0	0	0	2.62183	0	0	0	0	0	0	7.30681	0	0	0	0	3.71457	1.25992	4.00208	6.64396	0.323188	0	0	5.37515
hsa-miR-4640-3p	0	0	0	0	0	0	0.236591	0	0	0.320696	0	0	2.01816	0	0	0	0	0	0	0	0.917095	0	0	0	0	0	0	0	0	0	0	0	0	0	0	0	0	0	0	0	0	0	0	0	0	0	0	0	0
RNA5SP491	0	0	0	0	0	0	0	0	0	0	0	0	0	0	0	0	0	0	0	0	0.917095	0	0	2.7983	0	0	0	0	0	0	0	0	0	0	0	0	0	0	0	0	0	0	0	0	0	0	0	0	0
hsa-miR-6881-3p	0	0	0	0	0	0	0	0	0	0	0	0	0	0	0	0	0	0	0	0	1.83419	0	0	1.86553	0	0	0	0	0	0	0	0	0	0	0	0	0	0	0	0	0	0	0	0	0	0	0	0	0
hsa_piR_015246	0	0	0	0	0	0	0	0	0	0	0	0	0	0	0	0	0	0	0	0	1.83419	0	0	1.86553	0	0	0	0	0	0	0	0	0	0	0	0	0	0	0	0	0	0	0	0	0	0	0	0	0
hsa-miR-4284	1.16141	1.10459	2.8098	0	4.81201	4.52808	0	0	0	0	0	0.885127	0	0	0	0	0.771407	0	0	0	0	0	0	0	0	0.863199	2.41622	7.4776	0	0	0.60127	0	0	2.08655	1.82252	0	0	0.580052	5.83357	2.17953	0	0	2.51984	0	0	7.43332	2.1053	0	1.79172
hsa-miR-30a-5p	396.04	470.556	373.704	418.906	464.091	387.151	393.45	606.688	572.293	404.076	557.58	561.17	342.414	561.049	579.841	318.596	567.755	611.336	515.117	469.709	497.982	454.774	508.668	492.5	440.829	592.154	521.903	472.958	367.596	597.778	309.354	429.849	577.197	421.484	546.756	337.825	593.07	324.829	541.355	460.607	623.825	453.796	525.387	442.897	689.764	584.647	445.272	679.968	551.849
RNA5-8SP3	0	0	0	0	0	0	0	0	0	0	0	0	0	0	0	0	0	0	0	0	0	0	0	0	0	0	0	0	0	0	0	0.372809	0	0	0	0	0	0	0	0	0	0	0	0	1.20799	0	0	0	0
RNU6-618P	0	0	0	0	0	0	0	0	0	0	0	0	0	0	0	0	0	0	0	0	2.75128	0	0	0.932766	0	0	0	0	0	0	0	0	0	0	0	0	0	0	0	0	0	0	0	0	0	0	0	0	0
hsa_piR_003699	0	0	0	0	0	0	0	0	0	0	0	0	0	0	1.12591	0	0	0	0	0	0	0	0	0	0	0	0	0	0	0	0	0	0	0	0	0	0	0	0	0	0	0	0	0	0	0	0	0	0
hsa-miR-488-3p	1.16141	0	0	0	0	0	0	1.62651	0	0	0	0	0	0	0	0	0	0	0	0	0	0	0	0	0	0	0	0	0	2.62183	0	0	0	0	1.82252	0	4.87121	0	0.933371	1.45302	0	1.23819	1.25992	0	0	1.29275	0	0.440109	0
SNORD99	1.16141	0	2.8098	1.10529	0.534667	2.26404	1.89272	0	0	1.28278	0	0.885127	1.34544	0	1.12591	1.58505	0	0	3.19949	0	1.83419	6.47365	0	1.86553	0.913635	0	4.83244	0	2.11262	1.31092	0.901905	1.49124	0	2.08655	3.64504	1.7236	6.08901	1.45013	0.466685	0	0	0.619094	0	0	0	1.29275	1.05265	0	0
hsa_piR_008149	0	0	0	0	0	0	0	0	0	0	0	0	0	0	0	0	0	0	0	0	0	0	0	0	0	0	0	0	0	0	0	0	0	0	0	0	0	0	0	0	0	0	0	0	0	0	0	0	0
hsa_piR_020547	1.16141	0	0	1.10529	0	0	0.236591	0	0	0	0	0	0	0	0	0	0	0	0	0	0	0	0	0	0	0	0	0	0	0	0	0	0	0	0	0	0	0	0	0	0	0	0	0	0	0	0	0	0
hsa-miR-362-3p	0	0	0	0	0	0	0	0	0	0	0	0	0	0	0	0	0	0	0	1.80657	0	0	2.24083	0	0	0	0	0	0	0	0	0	0	0	0	0	0	0	0	0	0	0	0	0	0	0	0	0	0
hsa-miR-512-3p	0	0	0	0	0	0	0	0	0	0	0	0	0	0	0	0	0	0	0	1.80657	0	0	2.24083	0	0	0	0	0	0	0	0	0	0	0	0	0	0	0	0	0	0	0	0	0	0	0	0	0	0
hsa_piR_014838	0	0	0	0	0	0	0	0	0	0	0	0	0	0	0	0	0	0	0	1.80657	0	0	2.24083	0	0	0	0	0	0	0	0	0	0	0	0	0	0	0	0	0	0	0	0	0	0	0	0	0	0
hsa_piR_017473	0	0	0	0	0	0	0	0	0	0	0	0	0	0	0	0	0	0	0	1.80657	0	0	2.24083	0	0	0	0	0	0	0	0	0	0	0	0	0	0	0	0	0	0	0	0	0	0	0	0	0	0
hsa_piR_023247	0	0	0	0	0	0	0	0	0	0	0	0	0	0	0	0	0	0	0	1.80657	0	0	2.24083	0	0	0	0	0	0	0	0	0	0	0	0	0	0	0	0	0	0	0	0	0	0	0	0	0	0
SNORD43	0	0	2.8098	0	0	2.26404	0.473181	0	0	1.60348	0	0	2.69088	6.41932	0	4.75516	5.39985	0	0	0	0	0	0	0	0.456818	0.863199	0	0	0	0	0	0.372809	0.767549	0	1.82252	0	0	0	2.56677	1.45302	0	0	0	0	3.01998	1.61594	1.05265	0	0
hsa-miR-6503-5p	0	0	0	0	0	0	0	0	0	0	0	0	2.69088	0	0	0.792527	0	0	0	0	0	0	0	0	0	0	0	0	0	0	0	0	0	0	0	0	0	0	0	0	0	0	0	0	0	0	0	0	0
hsa-miR-8067	0	0	0	0	0	0	0	0	0	0	0	0	2.69088	0	0	0.792527	0	0	0	0	0	0	0	0	0	0	0	0	0	0	0	0	0	0	0	0	0	0	0	0	0	0	0	0	0	0	0	0	0
hsa_piR_009260	0	0	0	0	0	0	0	0	0	0	0	0	0	1.9258	0	0	1.54281	0	0	0	0	0	0	0	0	0	0	0	0	0	0	0	0	0	0	0	0	0	0	0	0	0	0	0	0	0	0	0	0
hsa_piR_006426	0	3.31377	0	0	2.13867	0	1.89272	0	0	0.641391	0	0	2.69088	0	0	1.58505	0.771407	0	0	1.80657	0	0	4.48165	0	0	0	0	0	6.33786	0	1.50318	0	0	0	0	1.7236	0	2.03018	0.466685	0	0	0	0	0	0	0	0	0	0
hsa-miR-301b-3p	0	0	0	0	0	0	0	0	0	0	0	0	0	0	0	0	0	0	0	0	0	0	0	0	0	0	0	0	2.11262	0	0.300635	0	0	0	0	0	0	0	0	0	0	0.619094	0	0	0	0	1.05265	0	0
hsa-miR-3126-3p	0	0.552295	0	0	0	0	1.65613	0	0	0.641391	0	0	0	0	0	0	0	0	0	1.80657	0	0	2.24083	0	0	0	0	0	2.11262	0	0	0	0	0	0	5.1708	0	0	0	0	3.2661	1.85728	0	0	3.62398	0	0	1.76043	0.895858
RNA5SP418	0	0	0	0	1.06933	0	0	0	0	0	0	0	0	0	0	0	0	0	0	0	4.58547	0	0	3.73106	0	0	0	0	0	0	0	0	0	2.08655	0	0	0	0	0	0	0	0	0	0	0	0	0	0	0
hsa-miR-30d-5p	144.015	155.195	47.7667	130.425	171.094	61.1291	154.967	86.205	128.433	155.217	110.575	130.999	103.599	137.373	128.353	122.842	131.911	112.123	63.9897	121.04	115.554	58.2628	123.245	133.386	121.513	156.239	154.638	108.425	114.081	99.6296	87.4848	99.9129	139.694	104.328	162.204	120.652	99.8598	93.9684	153.073	113.335	156.179	139.915	138.591	112.058	137.711	157.716	130.529	165.041	140.65
hsa_piR_021530	0	0	0	0	0	0	0	0	0	0	0	0	0	0	0	0	0	0	0	0	0	0	0	0	0	0	0	0	0	0	0	0	0	0	0	0	0	0	0	0	0	0	1.25992	0	0	0	0	0	0
RNU2-70P	0	1.65689	0	0	1.604	0	0	0	0	0	0	0	0	0	0	0	0	0	0	0	0	0	0	0	2.74091	2.5896	0	0	0	0	0	1.86405	3.07019	0	0	0	0	0	0.933371	0	0	3.71457	0	0	1.81199	0.646376	0	0	5.37515
hsa_piR_004594	0	0	0	0	0	0	0	0	0	0	0	0	0	0	0	0	0	0	0	0	0	0	0	0	0	0	0	0	0	0	0	0	0	0	0	0	0	0	0	0	0	0	0	9.33818	0	0	0	0	0
SNORD114-20	0	0	0	0	0	0	0	0	0	0	0	0	0	0	0	0	0	0	0	0	0	0	0	0	0	0	2.41622	0	0	0	0	0	0	0	0	0	0	0	0.233343	0	0	0	0	0	0	0	0	0	0
hsa_piR_003233	0	0	0	0	0	0	0	0	0	0	0	0	0	0	0	0	0	0	0	0	0	0	0	0	0	0	0	0	0	0	0	0	0	0	0	0	0	0	0	0	0	2.47638	0	0	4.83197	0	0	0	4.47929
hsa_piR_004438	0	0	2.8098	0	0	0	0	0	0	0	0	0	0	0	1.12591	0	0	0	0	0	0	0	0	0	0	0	0	0	0	0	0	0	0	0	0	0	0	0	0	0	0	0	0	0	0	0	0	0	0
hsa-miR-369-5p	1.16141	0	0	0	0	0	0	0	0	0	0	0.885127	0	0	2.25181	0	0	1.33479	0	0	0	0	0	0	0	0	2.41622	1.8694	0	0	0	0.372809	0	2.08655	0	0	0	0	1.40006	0.726509	0.296918	0	0	0	0	1.93913	0	0.440109	0
hsa_piR_013023	0	0	0	0	0	0	0	0	0	0	0	0	0	2.56773	0	0	0.771407	0	0	0	0	0	0	0	0	0	0	0	0	0	0	0	0	0	0	0	0	0	0	0	0	0	0	0	0	0	0	0	0
hsa-miR-190a-3p	0	1.10459	0	0	1.604	0	0	0	0	0	0	0	0	0	0	0	0	0	0	0	0	0	2.24083	0	0	0	0	0	0	0	0	0	0	0	0	0	0	0	0.233343	0.726509	0	0	0	0	0	0	0	0	0
hsa-miR-1298-3p	5.80704	0	5.61961	1.10529	0	4.52808	0	17.8916	0	0	7.05798	0	0	2.56773	0	0	2.31422	0	0	1.80657	0	0	0	1.86553	0.913635	2.5896	2.41622	0	14.7883	0	5.41143	0	1.5351	2.08655	0	10.3416	4.87121	7.25064	1.16671	0.726509	4.75069	7.42913	1.25992	2.66805	0	2.5855	0	4.84119	11.6462
hsa_piR_000649	0	2.20918	0	0	1.06933	0	0	0	0	0	0	0	0	0	0	0	0	0	0	0	0	0	0	0	0	0	0	0	0	0	0	0	0	0	0	0	0	0	0	0	0	0	0	0	0	0	0	0	0
hsa_piR_012896	0	0	0	0	0	0	0	0	0	0	0	0	0	0	0	0	0	0	0	0	0	0	0	0	0	0.863199	0	0	0	0	0	0	0	0	0	0	0	0	0	0	0	0	0	0	0	0	0	0	0
hsa-miR-3168	0	0	0	0	0	0	0	0	0.665457	0.641391	0	0.885127	102.253	8.34512	20.2663	316.218	10.7997	116.127	3.19949	1.80657	0	0	4.48165	0.932766	0	5.17919	0	0	0	0	0	0	0.767549	0	0	0	0	0	0	1.45302	0	0	0	1.33403	0	0.646376	5.26326	0	0
hsa_piR_006922	2.32282	0	0	1.10529	0	0	0	0	0	0	0	0	0	0	0	0	0	0	0	0	0	0	0	0	0	0	0	0	0	0	0	0	0	0	0	0	0	0	0	0	0	0	0	0	0	0	0	0	0
RNU6-919P	2.32282	0	0	1.10529	0	0	0	0	0	0	0	0	0	0	0	0	0	0	0	0	0	0	0	0	0	0	0	0	0	0	0	0	0	0	0	0	0	0	0	0	0	0	0	0	0	0	0	0	0
bta-miR-2478	2.32282	2.20918	5.61961	3.31588	2.13867	0	0.709772	6.50604	0.665457	0.320696	2.35266	0.885127	0	1.28386	0	0.792527	2.31422	2.66959	3.19949	1.80657	0.917095	3.23682	2.24083	0	10.5068	0.863199	2.41622	1.8694	10.5631	0	6.91461	4.84652	0.767549	2.08655	0	1.7236	0	4.35039	1.86674	1.45302	1.78151	4.33366	1.25992	0	4.22798	0.646376	0	1.76043	4.47929
bta-miR-2889	0	0	0	0	0	0	0	3.25302	0	0	2.35266	0	0	0	0	0	0	0	0	0	0	0	0	0	0.456818	0	0	0	0	0	0	0	0	0	0	0	0	0	0	0	0	0	0	0	0	0	0	0	0
hsa_piR_017729	0	0	0	0	0	0	0	0	0	0	0	0	0	0	0	0	0	0	0	0	0	0	0	0	0	0	0	0	0	0	0	0	0	0	0	0	0	0	0	0	0	0	0	0	5.43597	0	0	0	0
RNA5SP372	0	0	0	0	0	0	0	0	0	0	0	0	0	0	0	0	0	0	0	0	0	0	0	0	0	0	0	0	0	0	0	0	1.5351	0	0	0	0	0.580052	0	0	0.296918	0	0	0	0	0	0	1.32033	0
hsa_piR_008175	1.16141	0	0	2.21058	0	0	0	0	0	0	0	0	0	0	0	0	0	0	0	0	0	0	0	0	0	0	0	0	0	0	0	0	0	0	0	0	0	0	0	0	0	0	0	0	0	0	0	0	0
hsa-miR-4488	0	0	0	0	0	0	0	0	0	0	0	0	0	0	0	0	0	0	0	0	0	0	0	0	0	0	0	0	0	0	0	0	0	0	0	0	0	0	0.466685	0	0	0	0	0	0	0.323188	0	0	0
hsa-miR-548ab	0	0	0	0	0	0	0	0	0	0	0	0	0	0	0	0	0	0	0	0	0	0	0	0	0	0	0	0	0	0	0	0	0	0	0	0	0	0	0.466685	0	0	0	0	0	0	0.323188	0	0	0
hsa_piR_014247	0	0	0	0	0	0	0	6.50604	0	0	9.41063	0	0	0	0	0	0	0	0	0	0.917095	0	0	0	0	0	0	0	0	0	0	0	0	0	0	0	0	0	0	0	0	0	0	0	0	0	0	0	0
hsa-miR-4644	0	0	0	0	0	0	0	0	0	0	0	0	0	0	0	0	0	0	0	0	0	0	0	0	0	0	0	0	0	0	0	0	0	0	0	0	0	0	0	0	0	0	0	0	0	0	0	0	0
RNU4-32P	0	0	0	0	0	0	0.236591	0	0	0.320696	0	0	0	0	0	0	0	0	0	1.80657	0	0	0	0	0	0	0	0	0	0	0	0	0	0	0	0	0	0	0	0	0	0	0	0	0	0	0	0	0
hsa_piR_016138	0	0	0	0	0	0	0	0	0	0	2.35266	0	0	0	0	0	0	0	0	0	0	0	0	0	0	0	0	0	0	0	0	1.49124	0	0	0	1.7236	0	0	0	0	1.48459	0	0	0	0	0	0	1.32033	0
hsa-miR-5010-5p	0	0	0	0	0	0	0	0	0	0	0	0	0	0	0	0	0	0	0	0	0	0	0	0	0	0	0	0	0	1.31092	0	0	0	0	0	0	10.9602	0	0	0	0	0	0	0	0	0	0	0	0
hsa-miR-4454	0	0	0	0	0	0	0	0	0	0	0	0	0	0	0	0	0.771407	1.33479	0	0	0	0	0	0	0.456818	0	0	1.8694	0	0	0	1.86405	0	0	0	0	0	0	1.40006	0.726509	0	0	0	0	0	1.61594	0	0	0.895858
hsa_piR_014342	0	0	0	0	0	0	0	0	0	0	0	0	1.34544	0	0	2.37758	0	0	0	0	0	0	0	0	0	0	0	0	0	0	0	0	0	0	0	0	0	0	0.233343	0	0	0	0	0	0	0	0	0	0
RNA5SP210	0	2.76148	16.8588	0	2.13867	9.05616	14.1954	0	0	21.1659	0	0	2.69088	0	0	4.75516	0	0	0	0	1.83419	0	0	2.7983	2.28409	0	0	5.6082	0	6.55458	0	0.745618	0	0	0	0	4.87121	0	0	0	0	0	0	2.66805	0	0	0	0	0
hsa-miR-543	0	0	0	0	0	0	0	0	0	0	0	0	0	0	0	0	0	0	0	0	0	0	0	0	0	0	0	0	0	0	0	0	0	0	0	0	0	0	0.933371	0	0	0	0	0	0	0.969564	1.05265	0	0
SNORA45B	0	0	0	0	0	0	0	0	0	0	0	0	0	0	0	0	0	0	0	0	0	0	0	0	0	0	0	0	0	0	0.300635	0	0	0	0	0	0	0.290026	0	0	0	0	0	0	0	0	1.05265	0	0
hsa_piR_020388	22.0668	19.8826	5.61961	13.2635	17.644	0	13.7223	0	29.9456	9.62087	0	21.243	34.3087	40.4417	12.385	46.7591	41.656	2.66959	4.79923	56.0038	26.5957	8.09206	38.0941	13.9915	49.7931	42.2967	82.1514	9.347	21.1262	6.55458	8.11715	51.8205	35.3072	56.3369	12.7576	29.3012	12.178	8.12072	23.8009	7.9916	35.6302	27.2402	23.9385	6.67013	32.6158	24.5623	18.9477	36.9691	16.1254
RNA5SP224	0	0	0	0	0	0	0.236591	0	0	0	0	0.885127	0	0	0	0	0	2.66959	0	0	0	0	0	0	0	0	0	0	0	0	0	0	0	0	0	0	0	0	0	0	0	0	0	0	0	0	0	0.440109	0
hsa-miR-193b-3p	0	0	2.8098	1.10529	1.604	0	0.236591	0	0	0	0	0	0	0.641932	0	0	0	0	0	0	0	0	0	0	0	0	0	1.8694	0	0	2.40508	0	0.767549	2.08655	0	0	0	1.45013	0.700028	0.726509	0	0	0	0	0	0.646376	1.05265	0	0.895858
hsa-miR-34c-5p	36.0037	36.4515	0	28.7376	42.7734	6.79212	9.70021	47.1688	35.2692	9.30017	42.3479	19.4728	26.9088	34.6643	41.6585	23.7758	37.7989	53.3918	3.19949	3.61315	31.1812	6.47365	11.2041	25.1847	19.1863	49.2023	19.3297	18.694	31.6893	7.8655	35.1743	11.9299	47.588	16.6924	16.4027	39.6428	3.65341	37.1233	23.1009	13.0772	69.7758	46.4321	40.3175	29.3486	10.2679	21.9768	8.42121	72.6179	51.0639
hsa-miR-219b-5p	0	0	0	0	0	0	0	0	0	0	0	0	0	0	0	0	0	0	0	0	0	0	0	0	0	0	0	0	0	0	0	0	0	2.08655	0	0	0	0	0	2.90604	0	0	0	0	0	0	2.1053	0	0
hsa-miR-129-2-3p	0	0	0	0	0	0	0	0	0	0	0	0	0	0	0	0	1.54281	0	0	0	0	0	0	0	0	0	0	0	0	0	0	0	0	2.08655	0	0	0	0	1.6334	0.726509	0	0	0	0	0	1.61594	2.1053	0	0
hsa-miR-6842-3p	0	0	0	0	0	0	0	0	0	0	0	0	0.67272	0	0	0	0	0	0	0	0	0	0	0	0	0	0	0	0	0	0	0	0	0	0	0	0	0	0.466685	0.726509	0	2.47638	0	0	0	0.323188	1.05265	0	1.79172
p-hsa-miR-256	0	3.31377	0	0	4.81201	0	0	1.62651	3.32729	0	0	2.65538	0.67272	0	1.12591	0	0.771407	0	0	0	0	0	2.24083	0.932766	0.913635	0	0	0	0	0	1.80381	0	0	0	3.64504	0	0	0.580052	0.700028	0	0	0	0	2.66805	0	0	0	0	0
hsa_piR_020391	0	2.76148	0	0	3.208	0	0	6.50604	1.33091	0	14.116	2.65538	4.70904	0	0	1.58505	0	0	0	0	0	0	0	0	0.456818	0	2.41622	0	0	0	0	0	0	0	1.82252	0	0	0.290026	0.933371	0	1.48459	0	0	1.33403	0	2.26232	0	1.32033	0
hsa-miR-3605-5p	2.32282	0	0	4.42117	0	0	0.946362	0	0	0.320696	0	0	0	0.641932	0	0	3.85703	0	0	0	0	0	0	0	0	0	0	0	0	0	0	0	0	0	0	0	0	0	0.466685	0	0	0.619094	0	0	0	1.29275	0	0	0.895858
hsa_piR_003731	0	0	0	0	0	0	0	13.0121	0	0	7.05798	0	0	0	0	0	0	0	0	0	0	0	0	0	0	0	0	0	0	0	0	0	0	0	0	0	0	0	0	0	0	0	0	0	0	0	0	0	0
hsa-miR-6873-3p	0	0	0	0	0	0	0	0	0	0	0	0	0	0	0	0	0	0	0	0	0	0	0	0	0.456818	0	0	0	0	0	0	0.372809	0	0	0	0	0	0	0	0	0	0	0	0	2.41599	0	0	0	0
hsa_piR_020548	1.16141	1.65689	5.61961	2.21058	2.13867	0	0.473181	6.50604	3.99274	1.28278	9.41063	3.54051	0.67272	0	0	0.792527	0.771407	2.66959	7.99871	3.61315	0	11.3289	4.48165	0	14.1613	6.04239	0	5.6082	2.11262	2.62183	1.80381	13.0483	12.2808	0	3.64504	5.1708	4.87121	0.580052	3.2668	1.45302	1.78151	1.85728	1.25992	1.33403	1.20799	2.26232	2.1053	1.32033	2.68757
RNA5SP204	34.8423	27.6148	160.159	43.1064	36.8921	106.41	16.5613	131.747	63.2185	20.5245	124.691	49.5671	67.9447	59.0577	128.353	66.5722	50.9129	120.131	31.9949	27.0986	87.124	35.6051	26.8899	67.1592	51.6204	94.0886	26.5784	18.694	71.8291	66.8567	20.1426	55.5486	77.5224	18.779	23.6928	68.9439	84.0283	20.3018	17.5007	39.2315	53.7422	78.625	32.758	46.6909	136.503	18.7449	45.264	64.2559	68.0852
hsa_piR_008967	0	0	0	0	0	0	0	0	0	0	0	0	3.3636	0	4.50362	1.58505	0	8.00876	0	0	1.83419	0	2.24083	2.7983	0.456818	0	0	0	0	0	0	1.49124	0	0	0	0	0	0	0	0	1.18767	0	3.77976	5.3361	0	0	0	0.880217	0
RNA5-8SP4	0	0	0	0	0	0	0	0	0	0	0	0	1.34544	0	0	1.58505	0	0	0	0	0	0	0	0	0	0	0	0	0	0	0	0	0	0	0	0	0	0	0	0	0	0	0	0	0	0	0	0	0
hsa-miR-101-5p	0	2.20918	0	0	1.06933	0	0	0	1.99637	0	0	0	0	1.28386	0	0	3.08563	0	0	0	0	0	0	0	1.82727	3.45279	2.41622	1.8694	0	0	1.20254	1.11843	6.90794	0	0	0	0	1.1601	0.466685	0	2.07843	0	2.51984	0	0	0.969564	0	0.880217	0
hsa-miR-20b-5p	0	0	0	0	0	0	0	0	0	0	0	0	0	0	0	0	0	0	0	0	0	0	0	0	0	0	0	0	0	0	0.300635	0	0	0	0	0	0	0	0.233343	0	0.296918	0	1.25992	0	0	0.323188	0	0	0
hsa_piR_004484	0	0	0	0	0	0	0	0	0	0	0	0	0	0	0	0	0	0	0	0	0	0	0	0	0	0	0	0	0	0	1.20254	0	0	0	0	0	0	2.32021	0	0	1.18767	0	0	0	0	0	0	0.880217	0
hsa-miR-4324	0	0	0	0	0	0	0	0	0	0	0	0	0	0	0	0	0	0	0	0	0	0	0	0	2.28409	0	0	0	0	0	0	1.11843	0	0	0	0	0	0	0	0	0	0	0	0	0	0	0	0	0
hsa_piR_019914	0	0	0	0	0	0	0	0	0	0	0	0	0	0	0	0	0	0	0	0	0	0	0	0	0	0	0	0	0	2.62183	0	0	0	0	0	0	2.4356	0	0	0	0	0	0	0	0	0	0	0	0
hsa_piR_001348	0	0	0	0	0	4.52808	0.473181	0	1.33091	1.28278	0	1.77025	0	5.13546	0	0	4.62844	0	0	0	2.75128	0	0	2.7983	0	3.45279	0	0	4.22524	5.24366	0	0	6.14039	0	0	0	1.2178	0	0.466685	2.90604	0.890755	0	0	1.33403	2.41599	0.323188	1.05265	3.52087	0
hsa_piR_019866	0	0	0	0	0	0	0	4.87953	0	0	0	0	0	0	0	0	0	0	0	0	0	0	0	0	0	0	0	0	0	0	0	0	0	0	0	0	0	0	0	0	0	0	0	0	0	0	0	0	0
RNU2-56P	0	0	0	0	0	0	0	4.87953	0	0	0	0	0	0	0	0	0	0	0	0	0	0	0	0	0	0	0	0	0	0	0	0	0	0	0	0	0	0	0	0	0	0	0	0	0	0	0	0	0
hsa-miR-1273h-3p	0	0	0	0	0	0	0.946362	0	0	1.92417	0	0	0	0	0	0	0	0	0	0	0	0	0	0	0	0	0	0	0	0	0	0	0	0	0	0	0	0	0	0	0	0	0	0	0	0	0	0	0
hsa_piR_001918	0	0	0	0	0	0	0	0	0	0	0	0	0	0	0	0	0	0	0	0	0	0	0	0	0	0	0	1.8694	0	0	0	0	0	0	3.64504	0	0	0	0	0	0	0	0	0	0	0	0	0	0
hsa-miR-6880-3p	0	0	0	0	0	0	0	0	0	0	0	0	0	0	0	0	0	0	0	0	0	0	0	0	0	0	0	0	0	0	0	0	0	0	0	0	0	0	0	0	0	0	0	0	0	0	0	0	0
RNU6-741P	0	0	0	0	0	0	0	0	0	0	0	0	0	1.28386	0	0	1.54281	0	0	0	0	0	0	0	0	0	0	0	0	0	0	0	0	0	0	0	0	0	0	0	0	0	0	0	0	0	0	0	0
hsa_piR_012138	0	0	0	0	0	0	0	0	0	0	0	0	0	0	0	0	0	0	0	0	0	0	0	0	0	0	4.83244	0	0	0	0	0	0	0	0	0	0	0	0	0	0	0	0	2.66805	0	0	0	0	0
hsa-miR-200a-3p	3.48423	0	0	0	0	0	0	1.62651	0	0	2.35266	0	0	0	0	0	0	0	0	0	0.917095	0	0	0.932766	0	0	0	0	0	0	0	0	0	0	0	0	0	0	0	0	0	0	0	0	0	0	0	0	0
hsa_piR_021034	0	0	0	0	0	0	0	0	0	0	0	0	2.01816	0	0	0.792527	0	0	0	0	0	0	0	0	0	0	0	0	0	0	0	0	0	0	0	0	0	0	0	0	0	0	0	0	0	0	0	0	0
RNA5SP503	0	0	0	0	0	0	0	0	0	0	0	0	2.01816	0	0	0.792527	0	0	0	0	0	0	0	0	0	0	0	0	0	0	0	0	0	0	0	0	0	0	0	0	0	0	0	0	0	0	0	0	0
hsa_piR_009154	0	0	0	0	0	0	0	0	0	0	0	0	0	0	12.385	0	0	5.33918	0	0	0	0	0	0	0	0	0	0	0	0	0	0.372809	0	0	1.82252	0	0	0	0	0	0	0	0	0	0	0	1.05265	0	0
SNORD113-9	0	0	0	1.10529	0	0	0	0	0	0	0	0	0	0	0	0	0	0	0	0	0	0	0	0	0	0	0	0	0	0	0	0	0	0	0	0	0	0	0.933371	1.45302	0	0	0	0	0	0.969564	0	0	0
hsa_piR_015453	0	0	0	0	0	0	0.236591	1.62651	0	0	2.35266	0	0	0	0	0	0	0	0	0	0	0	0	0	0	0	0	0	0	0	0	0	0	0	0	0	0	0	0	0	0	0	0	0	0	0	0	0	0
hsa-miR-499a-3p	0	1.65689	0	0	1.06933	0	0	0	0	0	0	0	0	0	0	0	0	0	0	0	0	0	0	0	0	0	0	0	0	0	0	0	0	0	0	0	0	0	0	0	0	0	0	0	0	0	0	0	0
RNU1-58P	0	1.65689	0	0	1.06933	0	0	0	0	0	0	0	0	0	0	0	0	0	0	0	0	0	0	0	0	0	0	0	0	0	0	0	0	0	0	0	0	0	0	0	0	0	0	0	0	0	0	0	0
hsa-miR-654-3p	1.16141	0	0	0	0	0	0	3.25302	0	0	4.70532	0	0	1.9258	0	0	1.54281	0	0	0	0	0	0	0	0	0	2.41622	1.8694	0	0	0	0	0	2.08655	3.64504	0	0	0	4.9002	5.08556	0.296918	1.23819	0	0	0	4.52463	3.15796	0	0
hsa-miR-129-5p	5.80704	1.10459	14.049	7.73705	0.534667	11.3202	0	6.50604	3.32729	1.60348	18.8213	5.31076	0.67272	1.28386	1.12591	6.34021	0.771407	0	4.79923	3.61315	1.83419	3.23682	8.96331	3.73106	0.913635	1.7264	2.41622	7.4776	10.5631	0	4.20889	1.49124	0.767549	4.17311	7.29008	6.89439	0	2.90026	8.63368	6.53858	3.56302	7.42913	6.29961	5.3361	0	10.9884	8.42121	3.96098	15.2296
hsa-miR-342-3p	3.48423	3.31377	5.61961	6.63175	3.208	4.52808	14.1954	1.62651	0.665457	12.5071	9.41063	0	4.70904	10.9128	0	4.75516	10.7997	0	1.59974	10.8394	0	8.09206	11.2041	0.932766	6.85226	0	16.9135	7.4776	2.11262	3.93275	8.41778	4.47371	0	8.34621	10.9351	0	0	6.96062	7.93365	10.8976	0.593836	2.47638	8.81945	4.00208	4.83197	7.11013	1.05265	0.440109	2.68757
hsa_piR_014629	0	0	0	0	0	0	0	0	0	0	0	0	0	0	0	0	0	0	0	0	0	0	0	0	0	0	0	1.8694	0	1.31092	0	0	0	0	0	0	2.4356	0	0	0	0	0	1.25992	0	0	0	0	0	0
hsa-miR-216a-5p	0	1.10459	0	0	1.604	0	0	0	0	0	0	0	0	0	0	0	0	0	0	0	0	0	0	0	0	0	0	0	0	0	0	0	0	0	0	0	0	0	0	0	0	0	0	0	0	0	0	0	0
hsa_piR_012203	0	1.10459	0	0	1.604	0	0	0	0	0	0	0	0	0	0	0	0	0	0	0	0	0	0	0	0	0	0	0	0	0	0	0	0	0	0	0	0	0	0	0	0	0	0	0	0	0	0	0	0
hsa-miR-27a-3p	2.32282	17.1212	5.61961	7.73705	20.852	2.26404	21.7663	1.62651	12.6437	25.0143	14.116	13.2769	19.5089	44.9352	2.25181	21.3982	33.1705	6.67397	7.99871	21.6789	35.7667	6.47365	11.2041	23.3192	24.6682	30.2119	7.24865	5.6082	21.1262	7.8655	15.633	27.5879	31.4695	2.08655	10.9351	15.5124	17.0492	14.5013	8.63368	15.9832	36.8179	26.6211	15.1191	13.3403	42.2798	8.0797	4.21061	37.4092	40.3136
RNU6-1229P	0	0	0	0	0	0	0	0	0	0	0	0	0	0	0	0	0	0	0	0	0.917095	0	0	1.86553	0	0	0	0	0	0	0	0	0	0	0	0	0	0	0	0	0	0	0	0	0	0	0	0	0
hsa_piR_021474	0	0	0	0	0	0	0	0	1.33091	0	0	0	0	0	0	0	0	0	0	0	0	0	0	0	0	0	0	0	0	0	1.50318	0	0	0	0	0	0	0.870077	0	0	2.07843	1.23819	2.51984	8.00416	0	0	0	0.880217	2.68757
hsa_piR_022134	0	0	0	0	0	0	0	0	0	0	0	0	0	0	0	0	0	0	0	0	0	0	0	0	0	1.7264	0	0	0	0	2.70572	0	3.83774	0	0	0	0	1.74015	0	0	0	0	0	0	0	0	0	0	0
hsa-miR-656-3p	0	0	0	0	0	0	0	0	0	0	0	0	0	0	0	0	0	0	0	0	0	0	0	0	0	0	0	0	0	0	0	0	0	0	0	0	0	0	0.700028	0	0	0	0	0	0	0.323188	0	0	0
RNA5SP514	0	0	0	0	0	0	0	0	0	0	0	0	0	0	0	0	0	0	0	0	0	0	0	0	0	1.7264	0	0	0	0	0	0	5.37284	0	0	0	0	0	0	0	0	0	0	0	0	0	0	0	0
hsa-miR-5196-3p	0	0	0	0	0	0	1.41954	0	0	1.28278	0	0	0	0	0	0	0	0	0	0	0	0	0	0	0	0	0	0	0	0	0	0	0	0	0	0	0	0	0	0	0	0	0	0	0	0	0	0	0
hsa-miR-199b-5p	0	1.10459	0	0	1.604	0	0.946362	0	0	0.962087	0	0	0	5.13546	0	0	1.54281	0	0	7.22629	0	0	2.24083	0	0.456818	0	0	0	4.22524	0	0	0.372809	0	0	0	3.4472	0	0	0.233343	0	0	0	0	0	0	0	0	0	0
SNORD115-5	0	0	0	0	0	0	0	0	0	0	0	0	0	0	0	0	0	0	0	0	0	0	0	0	0	0	0	0	0	0	0	0	0	0	1.82252	0	0	0	0.233343	0	0	0	1.25992	0	0	0.323188	0	0	0
hsa-miR-95-5p	0	0	0	0	0	0	0	0	2.66183	0	0	0.885127	0	0	0	0	0	0	0	0	0	0	0	0	0	0	0	0	0	0	0	0	0	0	0	0	0	0	0	0	0	0	0	0	0	0.323188	0	0	0
hsa-miR-383-3p	0	0	0	0	0	0	0	0	0	0	0	0	0	0	0	0	0	0	0	0	0	0	0	0	0	0	0	0	2.11262	0	0	0	0	0	0	1.7236	0	0	0	0	0	0	0	0	0	0	0	0	0
hsa_piR_023150	0	0	0	0	0	0	0	0	0	0	0	0	0	0	0	0	0	0	0	0	0	0	0	0	0	0	0	0	0	0	0	0	0	0	0	0	0	0	0	0	0	0	0	0	0	0	0	0	0
hsa_piR_020829	5.80704	0.552295	2.8098	4.42117	1.06933	0	12.0661	0	7.98549	11.2243	0	5.31076	12.7817	2.56773	13.5109	8.71779	0.771407	22.6915	6.39897	10.8394	10.088	4.85524	8.96331	3.73106	10.9636	1.7264	16.9135	3.7388	8.45048	6.55458	6.31334	12.3027	0.767549	6.25966	1.82252	13.7888	9.74241	4.06036	11.4338	7.9916	19.8935	2.47638	6.29961	4.00208	3.62398	12.6043	2.1053	20.245	3.58343
hsa_piR_016658	26.7124	32.5854	44.9569	24.3164	26.1987	27.1685	12.3027	14.6386	5.98912	10.2623	14.116	5.31076	16.1453	21.1838	3.37772	15.058	22.3708	6.67397	6.39897	5.41972	19.259	12.9473	8.96331	13.0587	6.39545	9.49518	50.7406	33.6492	12.6757	9.17641	18.94	7.08338	8.44303	41.7311	52.8531	12.0652	9.74241	18.8517	59.9691	34.8724	9.7983	9.28642	20.1587	16.0083	19.3279	57.5274	45.264	13.6434	7.16686
hsa_piR_004581	0	0	0	0	0	0	0	0	0	0	0	0	0	0	0	0	0	0	0	0	0	0	0	0	0	0	0	0	0	0	0	0	0	0	0	0	0	0	0	0	0	0	0	0	0	0	0	0	0
hsa_piR_018165	0	0	0	0	0	0	0	0	0	0	0	0	0	0	0	0	0	0	0	0	0	0	0	0	0	0	0	0	0	0	0.300635	0	0	0	0	0	0	0.290026	0	0	1.48459	0	0	0	0	0	1.05265	2.64065	0
hsa_piR_005540	0	0	0	0	0	0	0	0	0	0	0	0	0	0	0	0	0	0	0	0	0	0	0	0	0	0	0	3.7388	0	0	0	0	0	0	1.82252	0	0	0	0	0	0	0	1.25992	0	0	0	0	0	0
hsa_piR_014299	0	0	0	0	0	0	0	0	0	0	0	0	0	0	0	0	0	0	0	0	0	0	0	0	0	0	0	0	0	0	2.40508	0	0	0	0	0	0	2.90026	0	0	0	0	0	0	0	0	0	0	0
RNU6-911P	0	0	0	0	0	4.52808	0	0	0	0	0	0	0	0	0	0	0	0	0	0	0	0	0	0	0	0	0	0	0	0	0	0	0	0	0	0	0	0	0	0	0	0	0	0	0	0	0	0	0
hsa-miR-424-3p	0	1.65689	0	0	1.06933	0	0.709772	3.25302	0.665457	0.962087	0	0.885127	0	0	0	0	0	0	0	0	0	0	0	0	0	0	0	0	0	0	0	0	0	0	0	0	0	0	0.466685	0	3.2661	5.57185	2.51984	0	4.22798	0.969564	1.05265	0.880217	3.58343
hsa_piR_004264	0	0	0	0	0	0	0	0	0	0	0	0	0	0	0	0	0	0	0	0	0	0	4.48165	0	0	0	0	0	0	0	0	0	0	0	0	0	0	0	0	0	0	0	0	0	0	0	0	0	0
hsa_piR_011948	0	0	0	0	0	0	0	0	0	0	0	0	0	0	0	0	0	0	0	0	0	0	4.48165	0	0	0	0	0	0	0	0	0	0	0	0	0	0	0	0	0	0	0	0	0	0	0	0	0	0
hsa_piR_007591	0	0	0	0	0	0	0	0	0	0	0	0	0	0	0	0	0	0	0	0	0	0	0	0	0	0	0	0	0	0	0	0	0	0	0	0	0	0	0.700028	0	0	0	0	0	0	0.646376	0	0	0
hsa-miR-142-3p	3.48423	5.52295	2.8098	3.31588	6.95068	2.26404	10.1734	0	0	7.376	4.70532	0	1.34544	3.20966	2.25181	2.37758	1.54281	0	12.7979	0	0.917095	4.85524	0	0	2.74091	1.7264	0	1.8694	2.11262	0	4.50953	1.49124	0	0	0	0	0	4.35039	1.16671	2.17953	0.593836	6.81004	3.77976	2.66805	0.603997	0	9.47387	0.440109	10.7503
hsa_piR_021532	5.80704	6.07525	11.2392	1.10529	9.08935	2.26404	4.02204	0	5.32366	0.641391	0	6.19589	5.38176	8.98705	4.50362	3.96263	6.94266	5.33918	1.59974	1.80657	1.83419	4.85524	2.24083	0	2.74091	12.948	0	7.4776	6.33786	2.62183	4.20889	0.745618	8.44303	2.08655	5.46756	1.7236	6.08901	3.48031	0	0	1.48459	8.66732	0	0	4.83197	0.646376	0	2.64065	9.85444
RNU6-233P	0	0	2.8098	0	0	0	0	0	0	0	0	0	0	0.641932	0	0	0	0	0	0	0	0	0	0	0	0	4.83244	0	0	1.31092	0.60127	1.11843	0	2.08655	0	0	0	1.1601	0	0	0	0	0	0	0	0.323188	0	0	0
RNU7-148P	0	0	0	0	0	0	0	0	0	0	0	0	0	0	0	0	0	0	0	0	0	0	0	0	0	0	0	0	0	0	0.300635	0	0	0	0	0	0	0.290026	0	0	0	0	0	0	0	0	0	0	0
hsa_piR_019675	6.96845	18.2258	30.9078	7.73705	19.248	24.9044	12.5393	14.6386	31.2765	10.9037	23.5266	17.7025	4.03632	14.1225	9.00724	2.37758	13.1139	14.6827	4.79923	23.4855	13.7564	11.3289	8.96331	15.857	21.4704	34.5279	19.3297	11.2164	59.1533	9.17641	17.7375	19.0133	57.5661	18.779	10.9351	58.6024	13.3958	21.4619	7.00028	2.17953	6.23528	9.90551	6.29961	16.0083	27.1798	7.43332	3.15796	5.2813	17.0213
hsa-miR-139-3p	0	0	0	1.10529	0	0	0	0	0	0	0	0	0	0	0	0	0	0	0	0	2.75128	0	0	0.932766	0	0	0	0	0	0	0	0	0	0	0	0	0	0	0.233343	0	0	0	0	0	0	0.323188	0	0	0
hsa-miR-32-3p	0	0	0	0	0	0	0	0	0	0	0	0	0	0	0	0	0	0	0	0	0	0	0	0	0	0	0	0	0	0	0	0	0	0	0	0	0	0	0	0	1.18767	0	0	0	0	0	0	1.76043	0
hsa_piR_000045	0	0.552295	0	0	1.06933	0	0.236591	0	0	0.962087	0	0	3.3636	0	0	1.58505	0	0	6.39897	5.41972	0	3.23682	0	0	0	0	4.83244	0	4.22524	0	0	0	0.767549	2.08655	0	0	0	0	1.86674	1.45302	0	1.23819	0	0	0	1.61594	0	0	0
hsa-miR-455-3p	0	0	0	0	0	0	0	0	0	0	0	0	0	0	0	0	0	0	0	0	0	0	0	0	0	0	0	0	0	0	0	0	0	0	0	0	0	0	0	0.726509	0	0	0	0	0	0	1.05265	0	0
hsa_piR_020709	0	0	5.61961	0	0	6.79212	0	0	5.32366	0	0	2.65538	0	3.20966	5.62953	0	7.71407	4.00438	0	7.22629	0	0	2.24083	0	0	0	0	0	0	3.93275	0	0	0	6.25966	0	0	1.2178	0	0	0	0	0	3.77976	0	0	0	0	0	0
hsa_piR_018314	0	0	0	0	0	0	0	0	0	0	0	0	0	0	0	0	0	0	0	0	0	0	0	0	0	0	0	0	0	0	0	0	0	0	0	0	0	0	0	0	0	0	0	0	0	0	0	0	0
hsa-miR-101-3p	92.9127	127.58	44.9569	101.687	147.568	27.1685	175.55	123.615	75.1967	160.989	117.633	77.8911	68.6174	84.735	132.857	64.1947	80.9977	170.854	222.364	144.526	75.2018	189.354	168.062	63.4281	163.998	101.857	132.892	121.511	84.5048	326.418	85.3804	149.124	82.1277	89.7218	149.447	84.4563	266.699	82.3673	156.573	128.592	142.818	83.5777	139.851	114.726	99.0554	156.1	136.845	153.598	93.1692
hsa_piR_008158	0	0	0	0	0	0	0	0	0	0	0	0	0	0	4.50362	0	0	2.66959	0	0	0	0	0	0	0	0	0	0	0	1.31092	0	0	0	0	0	0	0	0	0	0	0	0	0	0	0	0.323188	1.05265	0	0
hsa_piR_012721	0	0	0	0	0	0	0	1.62651	0	0	0	0	0	0	0	0	0	0	0	0	0.917095	0	0	0	0	0	0	0	0	0	0	0	0	0	0	0	0	0	0	0	0	0	0	0	0	0	0	0	0
RNA5SP104	0	0	0	0	0	0	0	0	0	0	0	0	0	0	0	0	0	0	0	0	0.917095	1.61841	0	0	0	0	0	0	0	0	0	0	0	0	0	0	0	0	0	0	0	0	0	0	0	0	0	0	0
hsa-miR-937-3p	0	0	0	0	0	0	2.6025	0	0	0.962087	0	0	0	0	0	0	0	0	0	0	1.83419	0	4.48165	1.86553	0	0	0	0	0	0	0	0	0	0	0	0	0	0	0	0	0.296918	0	0	0	0	0	0	0.440109	0
SNORD26	5.80704	3.31377	2.8098	3.31588	4.27734	0	13.2491	1.62651	0	10.583	2.35266	0	8.07264	4.49352	0	19.8132	8.48548	0	9.59846	10.8394	0	6.47365	17.9266	0	3.19772	0.863199	2.41622	7.4776	6.33786	1.31092	5.41143	4.47371	3.07019	4.17311	3.64504	5.1708	0	10.731	2.80011	11.6241	0.296918	0	2.51984	24.0125	0.603997	4.84782	3.15796	0.440109	0
hsa_piR_019324	0	0.552295	2.8098	0	0	0	0	0	0	0	0	0	0	0	0	0	0	0	0	0	0	0	0	0	0	2.5896	0	0	0	0	0.300635	0	8.44303	0	0	0	0	0	0	0	0	2.47638	0	0	0	0	0	0	1.79172
hsa_piR_002468	0	0	0	0	1.604	0	1.41954	0	0.665457	3.20696	7.05798	0.885127	0	0	0	0.792527	0.771407	0	0	0	0	0	0	0	1.82727	2.5896	0	0	0	1.31092	0	2.60966	0.767549	2.08655	1.82252	0	3.65341	0.290026	1.6334	1.45302	3.56302	0	1.25992	0	0.603997	0.969564	4.21061	3.08076	0
hsa-miR-140-3p	13.9369	27.0625	2.8098	18.79	22.456	15.8483	27.4445	16.2651	11.3128	25.9763	30.5846	14.162	14.7998	8.34512	25.8958	21.3982	8.48548	28.0307	60.7902	23.4855	17.4248	48.5524	17.9266	25.1847	24.6682	18.1272	16.9135	20.5634	8.45048	44.5711	29.1616	22.7414	17.6536	25.0386	25.5153	17.236	34.0985	24.0721	31.2679	26.1543	19.0028	17.9537	20.1587	25.3465	27.1798	25.5318	24.211	16.7241	21.5006
RNU1-23P	0	0	0	0	0	0	0	0	0	0	0	0	4.03632	0	0	1.58505	0	0	0	0	0	0	0	0	0	0	0	0	0	0	0	0	0	0	0	0	0	0	0	0	0	0	0	0	0	0	0	0	0
hsa-miR-6716-3p	0	0	0	0	0	0	1.41954	0	0	1.28278	0	0	0	0	0	0	0	0	0	0	0	0	0	0	0	0	0	0	0	0	0	0	0	0	0	0	0	0	0.233343	0	0	0	0	0	0	0	0	0	0
SNORA71A	2.32282	0	0	1.10529	0	0	0	0	0	0	0	0	0	0	0	0	0	0	0	0	0	0	0	0	1.82727	0	0	3.7388	0	0	0	1.11843	0	2.08655	3.64504	0	0	0	1.86674	2.17953	0	0	0	0	0	0	1.05265	0	0
hsa-miR-136-5p	13.9369	25.9579	2.8098	17.6847	25.664	15.8483	18.4541	30.9037	47.2475	14.752	23.5266	44.2563	19.5089	22.4676	1.12591	18.2281	13.1139	4.00438	14.3977	23.4855	63.2795	6.47365	29.1307	46.6383	26.4954	32.8015	0	7.4776	8.45048	6.55458	11.4241	29.8247	36.0748	0	9.11261	20.6832	4.87121	13.0512	22.4009	15.9832	42.1624	53.8612	8.81945	24.0125	28.3878	25.855	11.5792	33.4483	52.8556
hsa_piR_001381	0	0	0	0	0	0	0	0	0	0	0	0	0	0	0	0	0	0	0	0	0	0	0	0	0	0	0	0	0	0	0	0	0	0	0	0	0	0	0	0	0	0	0	0	0	0	0	0	0
SNORD115-32	0	0	0	1.10529	0	0	0	0	0	0	0	0	0	0	0	0	0	0	0	0	0.917095	0	0	0	0	0	2.41622	0	0	0	0	0	0	0	0	0	0	0	1.6334	0.726509	0	0	0	0	0	2.90869	0	0	0
hsa_piR_005799	0	0	0	0	0	0	0	0	0	0	0	0	0	0.641932	0	0	0	0	0	0	0	0	0	0	0.456818	0	0	0	0	0	0	0	0	2.08655	7.29008	0	0	0	0.466685	0	0	0	0	0	1.20799	0	0	0	0
SNORD116-10	0	0	0	0	0	0	0	0	0	0	0	0	0	0	0	0	0	0	1.59974	0	0	1.61841	0	0	0	0	0	0	0	0	0	0	0	0	0	0	0	0	0.233343	0	0	0	0	0	0	0	0	0	0
hsa-miR-380-3p	0	0	0	0	0	0	0	0	0	0	0	0	0	0	0	0	0	0	0	0	0	0	0	0	0	0	0	0	0	0	0	0	0	0	0	0	0	0	0.466685	0	0	0	0	0	0	0	1.05265	0	0
hsa-miR-3184-5p	0	0	0	0	0	0	0	0	0	0	0	0	0	0	0	0	0	0	0	0	0	0	0	0	0.456818	0	0	0	0	0	0	0.372809	0	0	0	0	0	0	0	0	0.296918	0	0	0	0	0.323188	0	0	0
hsa_piR_001859	0	0	0	0	0	0	0.946362	0	0	1.28278	0	0	0	0	0	0	0	0	0	0	0	0	0	0	0	0	0	0	0	0	0	0	0	0	0	0	0	0	0	0	0	0	0	0	0	0	0	0	0
hsa_piR_018624	19.744	30.3763	118.012	21.0006	26.1987	86.0335	10.1734	29.2772	34.6038	13.1485	21.1739	29.2092	14.1271	36.5901	32.6513	12.6804	44.7416	22.6915	20.7967	30.7117	60.5283	9.71047	26.8899	59.697	29.2363	60.4239	70.0703	3.7388	111.969	17.0419	23.1489	29.8247	61.4039	79.289	7.29008	84.4563	25.5738	20.5918	10.0337	24.7013	27.0196	11.7628	25.1984	81.3756	41.0718	10.342	25.2636	24.6461	21.5006
RNU4ATAC10P	1.16141	0	0	0	0	0	0.473181	0	0	1.28278	0	0	0	1.28386	0	0	3.85703	0	0	3.61315	0	0	4.48165	0	0	0	0	0	0	0	0	0	0	0	1.82252	0	1.2178	0	0.933371	0	0	0	0	1.33403	0	0	0	0	0.895858
hsa_piR_018854	0	0	0	0	0	0	0	0	1.33091	0	0	0.885127	0	0	0	0	0	0	0	0	0	0	0	0	0	0	0	0	0	0	0	0	0	0	0	0	0	0	0	0	0	0	0	0	0	0	0	0	0
RNA5SP128	0	0	0	0	0	0	0	0	0	0	0	0	0	0	0	0	0	0	0	0	0	0	0	0	0	5.17919	0	0	0	0	0	0	3.83774	0	0	0	0	0	0	0	0	0	0	0	0	0	0	0	0
hsa_piR_006822	0	0	0	0	0	0	0	0	0	0	0	0	0	0	0	0	0	0	0	0	0	0	0	0	0	0	0	0	0	0	0	0	0	0	0	0	0	0	0	0	0	0	0	0	0	0	0	0	0
hsa-miR-29c-3p	10.4527	2.20918	0	13.2635	3.208	0	4.02204	1.62651	1.99637	2.24487	0	2.65538	6.7272	1.9258	0	10.3028	3.08563	1.33479	1.59974	1.80657	6.41966	4.85524	8.96331	5.5966	6.39545	0.863199	0	1.8694	0	0	3.90826	5.59214	0	2.08655	3.64504	1.7236	0	1.74015	8.86702	7.26509	5.04761	11.7628	13.8591	4.00208	4.22798	8.40289	8.42121	4.84119	7.16686
hsa_piR_012734	0	1.10459	0	0	0	2.26404	2.6025	0	0	1.60348	0	0	0	0	0	0	0	0	0	1.80657	0	0	0	0	0	0	0	1.8694	0	0	0.60127	0	0	0	0	0	0	0.870077	0.233343	0.726509	0	0	0	0	0	0	0	0	0
hsa_piR_008624	0	0	0	0	0	0	0	0	0	0	0	0	0	0	0	0	0	0	1.59974	0	0	6.47365	0	0	0	0	0	0	0	0	0	0	0	0	0	0	0	0	0.466685	0.726509	0	0	0	0	0	0.646376	0	0	0
hsa_piR_020362	0	0	0	0	0	0	0	0	0	0	0	0	0	0	0	0	0	0	0	0	0	0	0	0	0	0	0	0	0	0	0	0	0	0	0	0	0	0	0	0	0	0	0	0	0.603997	0	0	0	0
hsa-miR-3621	0	0	0	0	0	0	0	0	0	0	0	0	0	0.641932	0	0	1.54281	0	0	0	0	0	0	0	0	0	0	0	0	0	0	0	0	0	0	0	0	0	0	0	0	0	0	0	0	0	0	0	0
hsa_piR_007049	1.16141	0	0	1.10529	0	0	0	0	0	0	0	0	0	0	0	0	0	0	0	0	0	0	0	0	0	0	0	0	0	0	0	0	0	0	0	0	0	0	0	0	0	0	0	0	0	0	0	0	0
hsa_piR_023391	1.16141	0	0	1.10529	0	0	0	0	0	0	0	0	0	0	0	0	0	0	0	0	0	0	0	0	0	0	0	0	0	0	0	0	0	0	0	0	0	0	0	0	0	0	0	0	0	0	0	0	0
hsa-let-7a-5p	310.096	164.032	306.269	289.587	175.371	271.685	237.774	312.29	146.401	236.673	232.913	123.918	201.816	129.028	251.077	223.492	165.081	278.972	295.952	157.172	168.745	262.183	210.638	156.705	184.098	185.588	323.773	536.518	175.347	272.671	187.897	187.896	199.563	346.368	639.705	137.888	299.579	184.456	636.325	529.625	148.756	150.44	306.161	288.15	164.891	650.9	509.483	159.319	185.443
hsa_piR_001524	0	0	0	0	0	0	0	0	0	0	0	0	0	0	0	0	0	0	0	0	0	0	0	0	0	0	0	0	0	0	0	0	0	0	0	0	0	0	0	0	0	0	5.03969	0	0	0	0	0	0
hsa_piR_002452	0	0	0	0	0	0	1.18295	0	0	0.962087	0	0	0	0	0	0	0	0	0	0	0	0	0	0	0	0	0	0	0	0	0	0	0	0	0	0	0	0	0	0	0	0	0	0	0	0	0	0	0
hsa-miR-193a-5p	0	0	0	0	0	0	0	0	0	0	0	0	1.34544	0	0	0.792527	0	0	0	0	0	0	0	0	0	0	0	0	0	0	0	0	0	0	0	0	0	0	0	0	0	0	0	0	0	0	0	0	0
hsa_piR_014631	0	0	0	0	0	0	0	0	0	0	0	0	0	0	0	0	0	0	0	0	0	0	0	0	0.913635	0	0	0	0	0	0	0.745618	0	0	0	0	0	0	0	0	0	0	0	0	0	0	0	0	0
RNA5SP239	0	0	0	0	0	0	0	0	0	0	0	0	0	0	0	0	0	0	0	0	0	0	0	0	0	0.863199	0	0	0	0	0	0	3.07019	0	0	0	0	0	0	0	0	0	0	0	0	0	0	0	0
hsa_piR_017724	1.16141	0	0	0	0	2.26404	0	1.62651	0	0	0	0	0	0	0	0.792527	0	0	0	0	0	0	0	0.932766	0.456818	0	0	0	0	0	0	0	0	0	0	0	0	0	0.466685	1.45302	0	0	0	0	0	0.323188	0	0	0
hsa-miR-3186-3p	0	0	0	0	0	0	1.18295	0	0	1.60348	0	0	0	0	0	0	0	0	0	0	0	0	0	0	0	0	0	0	0	0	0	0	0	0	0	0	0	0	0	0	0	0	0	0	0	0.323188	0	0	0
hsa-miR-301a-3p	5.80704	0	0	4.42117	1.06933	0	0	0	0	0	0	0	0	0	0	0	0	0	0	3.61315	0	0	0	0.932766	0	0	9.66487	3.7388	6.33786	0	5.1108	0	0	2.08655	0	5.1708	0	4.35039	1.86674	0.726509	0	3.71457	5.03969	1.33403	0	1.61594	2.1053	0	2.68757
SNORA80B	0	0	0	0	0	0	0	0	0	0	0	0	0	0	0	0	0	0	0	0	0	0	0	0	0	0	4.83244	0	0	0	0	0	0	0	0	0	0	0	0	0	0	0	0	1.33403	0	0	0	0	0
hsa-let-7d-3p	18.5825	15.4643	0	7.73705	13.3667	2.26404	11.3563	1.62651	13.9746	13.7899	0	14.162	30.9451	21.1838	16.8886	29.3235	23.1422	8.00876	1.59974	5.41972	15.5906	17.8025	8.96331	13.9915	18.7295	21.58	12.0811	3.7388	31.6893	0	9.01905	14.9124	29.9344	6.25966	5.46756	20.6832	9.74241	7.25064	11.4338	10.1711	20.4874	24.1447	8.81945	13.3403	24.1599	10.342	10.5265	18.9247	25.084
hsa_piR_001312	0	3.31377	2.8098	0	1.06933	6.79212	1.65613	4.87953	1.33091	2.24487	0	0.885127	1.34544	1.28386	3.37772	0	2.31422	5.33918	0	0	0	0	2.24083	0	0.913635	0.863199	4.83244	3.7388	2.11262	0	1.80381	0.372809	4.60529	2.08655	3.64504	0	3.65341	1.45013	8.86702	1.45302	0.890755	0.619094	2.51984	2.66805	0.603997	7.11013	3.15796	2.64065	0.895858
hsa-miR-95-3p	0	0	0	1.10529	1.06933	0	0.946362	0	0	0.320696	0	0	0	0	0	0	0	0	0	0	0	0	0	0	0	0	2.41622	5.6082	0	0	0	0	0	0	0	0	0	0	1.6334	1.45302	0	0	0	0	0	0.323188	2.1053	0	1.79172
hsa_piR_020786	0	0	0	0	0	0	0.709772	0	3.32729	0.641391	0	1.77025	0	0	0	0	0	0	0	3.61315	0	0	0	0	1.82727	0.863199	0	0	6.33786	0	0.300635	5.21933	0	0	0	1.7236	0	0	0.233343	0	0.890755	0.619094	0	0	0	0	0	1.76043	0
hsa_piR_021649	0	0	0	0	0	0	0	0	0	0	0	0	0	0	0	0	0	0	0	3.61315	0	0	0	0	0	0	0	0	0	0	0	0	0	0	0	0	0	0	0	0	0	0	0	0	0	0	0	0	0
hsa-let-7g-3p	0	0	0	0	0	0	0	0	0	0	0	0	0	0	0	0	0	0	0	0	0.917095	0	0	0	0	0	0	0	0	0	0	0	0	0	0	0	0	0	0.466685	0	0	0	0	0	0	0	0	0	0
SNORD121B	0	0	0	0	0	0	0	0	0	0	0	0.885127	0	0	0	0	0	0	4.79923	0	0	0	0	0	0	0	0	0	0	0	0	0	0	0	1.82252	0	0	0	0.233343	0	0	0	0	0	0	0.323188	0	0	0
hsa-miR-376a-3p	0	0	0	0	0	0	0	0	0	0	0	0	0	0	0	0	0	0	0	0	0	0	0	0	0	0	0	0	0	0	0	0	0	0	0	0	0	0	0.700028	0	0	0	1.25992	0	0	0	0	0	0
hsa-miR-92a-1-5p	0	0	0	0	0	0	2.12932	0	0	0.641391	0	0	0	0	0	0	0	0	0	0	2.75128	0	4.48165	1.86553	0	0	0	0	2.11262	0	0	0	0	0	0	0	0	0	0	0	0	0	0	0	0	0	0	0	0
RNU1-65P	0	0	0	0	0	0	0	0	0	0	0	0	0	0.641932	0	0	0	0	0	1.80657	0	0	2.24083	0	3.65454	0.863199	0	0	0	0	0	2.60966	0	0	0	0	0	0	0.700028	0	0	0	1.25992	0	0	0	0	0	0
hsa-miR-483-5p	0	0	0	0	0	0	0	0	1.33091	0	0	0.885127	0	0	0	0	0	0	0	0	0	0	0	0	0	0.863199	0	0	0	1.31092	0.60127	0	0.767549	0	0	0	2.4356	2.32021	0	0	0	0	0	0	0	0	0	0	0
hsa_piR_014632	0	0	0	0	0	0	0	0	0	0	0	0	0	0	0	0	0	0	0	0	0	0	0	0	0	7.76879	0	0	0	0	0	0	1.5351	0	0	0	0	0	0	0	0	0	0	0	0	0	0	0	0
hsa_piR_015026	0	0	0	0	0.534667	0	0	6.50604	0	0	0	0	0	1.28386	0	0	0	0	0	0	0	0	0	0	0	0	0	0	0	0	0	0	0	0	0	0	0	0	0.233343	0	0	0	0	0	0	0.323188	1.05265	0.440109	0
RNA5SP103	0	0	0	0	0	0	0	0	0.665457	0	9.41063	0	0	0	0	0	0	0	0	0	0	0	0	0	0	0	2.41622	0	0	0	0	0	0	2.08655	0	0	0	0	0	0	0	0	0	0	0	0	0	0	0
hsa-miR-449a	0	0	0	0	0	0	0	0	0	0	0	0	0.67272	0	0	0	0	0	0	0	0	0	0	0	0	0	0	0	0	0	2.40508	0	0	0	0	3.4472	0	2.61023	0.933371	0.726509	0	0	0	0	0	0.969564	0	0	0
hsa-miR-676-3p	0	0	0	0	0	0	0	0	3.32729	0	0	2.65538	0	0	0	0	0	0	0	0	0	0	0	0	0	0	0	0	0	0	0	0	0	0	0	0	0	0	0	0	0	0.619094	0	0	0	0	0	0	0
p-hsa-miR-121	0	0	5.61961	0	0	9.05616	0	0	0	0	0	0	3.3636	1.28386	0	3.17011	0	0	0	0	0	0	2.24083	0	0	0.863199	2.41622	0	0	5.24366	0.901905	0.372809	0	2.08655	0	1.7236	3.65341	0.580052	0	0	0	0	0	0	0	0.323188	0	0	0
SNORD20	3.48423	2.76148	5.61961	0	3.208	0	2.6025	0	1.33091	4.16904	0	0	2.69088	0.641932	1.12591	7.92527	0	0	4.79923	1.80657	0.917095	9.71047	2.24083	0.932766	3.19772	1.7264	0	0	0	1.31092	3.30699	2.98247	3.83774	2.08655	1.82252	0	0	5.51049	0	1.45302	0.296918	0	0	10.6722	0	0.323188	3.15796	0	0
hsa_piR_002472	0	0	0	0	0	0	0	0	0	0	0	0	0	0	0	0	0	0	0	0	3.66838	0	0	0.932766	0	0	0	0	0	0	0	0	0	0	0	0	0	0	0	0	0	0	1.25992	0	0	0	0	0	0
hsa-miR-6883-3p	0	0	0	0	0	0	0	0	0	0	0	0	0	0	0	0	0	0	0	0	0	0	0	0	0	0	0	0	0	0	0	0	0	0	0	0	0	0	0	0.726509	0	0	0	2.66805	0	0	0	0	0
hsa-miR-29a-3p	10.4527	8.83673	5.61961	11.0529	14.9707	0	14.9052	0	7.98549	15.7141	0	9.73639	14.1271	20.5418	1.12591	15.058	26.9992	0	7.99871	10.8394	4.58547	22.6578	4.48165	3.73106	3.65454	2.5896	28.9946	33.6492	6.33786	20.9747	11.1235	8.57461	6.14039	20.8655	23.6928	3.4472	14.6136	12.4711	25.6677	15.2567	8.01679	18.5728	22.6786	2.66805	6.64396	31.026	23.1583	13.2033	9.85444
hsa-miR-411-3p	0	0	0	0	0	0	0	0	0	0	0	0	0	0	0	0	0	0	0	0	0	0	0	0	0	0	0	0	0	0	0	0	0	0	0	0	0	0	0.466685	0	0	0	0	0	0	0.323188	0	0	0
hsa_piR_016980	2.32282	0	0	5.52646	0	0	3.07568	6.50604	3.99274	1.28278	4.70532	7.08101	1.34544	0	7.88134	5.54769	0	5.33918	0	1.80657	0	0	8.96331	0	9.59317	4.31599	0	0	0	0	1.50318	7.45618	0	2.08655	0	0	0	2.03018	1.16671	4.35906	1.18767	8.04823	0	0	0	0.323188	2.1053	0.880217	5.37515
hsa-miR-10a-3p	0	0	0	0	0	0	0	0	0	0	0	0	0	0	0	0	0	0	0	0	0	0	0	0	0	0	0	0	0	0	0	0	0	2.08655	0	0	0	0	0	0	0	0	0	2.66805	0	0.323188	0	0	0
hsa-miR-548o-3p	0	0	0	0	0	0	0	1.62651	1.99637	0	7.05798	1.77025	0	0	0	0	0	0	0	0	0	0	0	0	0	0	0	0	0	0	0	0	0	0	0	0	0	0	0	2.90604	0	0	0	0	0	0	2.1053	0	0
hsa_piR_007612	0	0	0	0	0	0	0	0	0	0	0	0	0	0	0	0	0	0	0	0	0.917095	0	0	3.73106	0	0	0	0	0	0	0	0	0	0	0	0	0	0	0	0	0	0	0	1.33403	0	0	0	0	0
hsa_piR_022017	0	0	0	0	0	0	0	0	0	0	0	0	0	0	0	0	0	0	3.19949	0	0	4.85524	0	0	0	0	0	0	0	0	0	0	0	0	0	0	0	0	0	0	0	0	1.25992	0	0	0	0	0	0
hsa_piR_006242	0	0	0	0	0	0	0	0	0	0	0	0	0	3.20966	0	0	6.17126	0	0	0	0	0	0	0	0	0	0	0	0	0	0	0	0	0	0	0	0	0	0	0	0	0	0	0	0	0	0	0	0
hsa-miR-3180-3p	0	0	0	1.10529	0	0	0	0	0	0	0	0	0	0	0	0	0	0	0	0	0	0	0	0	0	2.5896	0	0	0	0	0	0	3.83774	0	0	0	0	0	0.233343	0	0	0	0	0	0	0	2.1053	0	0
hsa-miR-6741-3p	0	0	0	0	0	0	0.709772	0	0	1.60348	0	0	0	0	0	0	0	0	0	0	0	0	0	0	0	0	0	0	0	0	0	0	0	0	0	0	0	0	0.233343	0	0	0	0	0	0	0	0	0	0
SNORD88C	0	0.552295	0	0	0.534667	2.26404	0	0	0	0	0	0	0	0	0	0	0	0	0	0	0	0	0	0	0	0	0	0	2.11262	0	0	0.372809	0	0	0	0	0	0	0.233343	0	0	0	0	0	0	0.323188	0	0	0
hsa-miR-582-3p	2.32282	0	0	1.10529	0	0	0	0	0	0	0	0	0	0	0	0	0	0	1.59974	0	0	1.61841	0	0	0	0	0	0	0	0	0	0.372809	0	2.08655	3.64504	0	0	0	1.16671	0.726509	0	0	1.25992	0	0	1.93913	1.05265	0	0.895858
hsa_piR_010895	0	0	0	0	0	0	0	0	0	0	0	0	0	0	0	0	0	0	0	0	0	0	0	0	0.913635	0	0	0	2.11262	0	0	0.372809	0	0	0	0	0	0	0.233343	0	0	0	0	0	0.603997	0	0	0	0
hsa-miR-377-3p	0	0	0	0	0	0	0	0	0	0	0	0	0	0	0	0	0	0	0	0	0	0	0	0	0	0	0	0	0	0	0	0	0	0	0	0	0	0	0.233343	0	0	0	0	0	1.81199	0.323188	0	0	0
SNORD68	1.16141	0	0	0	0	0	0	0	0	0	0	0	0	0.641932	0	0	0	0	0	0	0	0	0	0	0	0	0	0	0	0	0	0	0	0	0	0	0	0	0.233343	0	0	0	0	0	0	0.646376	0	0	0
RNU1-46P	0	0	0	0	0	0	0	0	0	0	0	0	0	0	0	0	0	0	0	0	0	0	0	0	0	0	0	0	0	0	0	0	0	0	0	0	0	0	0	0	0	0	0	0	0	0	0	0	0
SNORD83B	0	0	0	0	0	0	0	0	3.32729	0	0	2.65538	0	0	0	0	0	0	0	3.61315	0	0	0	0	0	0	0	0	0	3.93275	0	0	0	0	0	0	0	0	0	0	0	0	0	0	0	0	0	0	0
hsa-miR-1233-3p	0	0	0	0	0	0	0.946362	0	0	0.962087	0	0	0	0	0	0	0	0	0	0	0	0	0	0	0	0	0	0	0	0	0	0	0	0	0	0	0	0	0	0	0	0	0	0	0	0	0	0	0
hsa-miR-3690	0	0	0	0	0	0	0.946362	0	0	0.962087	0	0	0	0	0	0	0	0	0	0	0	0	0	0	0	0	0	0	0	0	0	0	0	0	0	0	0	0	0	0	0	0	0	0	0	0	0	0	0
hsa-miR-6769b-3p	0	0	0	0	0	0	0	3.25302	0	0	0	0	0	0	0	0	0	0	0	0	0	0	0	0	0	0	0	0	0	0	0	0	0	0	0	0	0	0	0	0	0	0	0	0	0	0	0	0	0
hsa-miR-99b-3p	0	0	0	0	0	2.26404	0	0	0	0	0	0	0	1.28386	0	0	0	0	3.19949	0	0	0	0	0	0	0	0	0	0	0	0	0	0	0	3.64504	0	0	0	0.933371	0.726509	0.296918	3.09547	0	0	0	0.969564	0	0	3.58343
p-hsa-miR-133	0	0	0	0	0	13.5842	0	0	0	0	0	0	0	0	0	0	0	0	0	0	0	0	0	0	0	6.04239	2.41622	0	2.11262	0	0	0.372809	5.37284	0	0	3.4472	0	0	0	0	0.890755	0	2.51984	0	0	0	0	1.76043	0
hsa_piR_017430	0	1.65689	0	0	0.534667	0	0	1.62651	0	0.320696	0	0	0	0	0	0	0	0	0	0	0.917095	0	0	0	0	0.863199	0	0	0	2.62183	1.20254	0	0	0	0	0	18.267	3.77034	0	0	0	0	0	0	0	0	0	0	0
hsa-miR-135b-5p	0	0	0	0	0	0	0	0	0	0	0	0	0	0	0	0	0	0	0	0	0	0	0	0	0	0	0	0	0	0	0	0	0	0	0	0	0	0	0.700028	0	0	0	0	0	0	0.323188	0	0	0
hsa_piR_002025	0	0	0	0	0	0	0	0	0	0	0	0	0	0	0	0	0	0	0	0	0	0	0	0	0	1.7264	0	0	0	0	0	0	3.83774	0	0	0	0	0	0	0	0	0	0	4.00208	0	0	0	0	0
hsa_piR_009059	0	0	14.049	1.10529	0	15.8483	0	3.25302	0	0.320696	2.35266	0	0.67272	7.06125	0	0	6.94266	0	0	0	0	0	2.24083	0	7.30908	4.31599	2.41622	1.8694	0	0	1.50318	4.47371	3.07019	4.17311	1.82252	0	0	1.74015	0.700028	0	0	0	0	0	0	0.323188	1.05265	0	0
hsa-let-7c-5p	82.46	41.4222	50.5765	56.3699	35.8227	72.4493	105.046	69.9399	72.5349	111.602	70.5798	69.0399	42.3813	27.6031	75.4357	34.8712	31.6277	77.418	121.58	68.6498	59.6112	84.1574	78.4289	57.8315	87.2522	52.6551	103.897	89.7312	27.4641	204.503	53.5131	81.6452	62.1714	77.2025	131.222	36.1956	188.759	50.1745	100.104	69.7449	78.0895	45.1939	65.5159	48.0249	66.4396	103.097	71.5803	97.7041	46.5846
hsa-miR-3912-3p	0	0	0	0	0	0	0	0	1.33091	0	0	3.54051	0	0	0	0	0	0	0	0	0	0	0	0	0	0	0	0	0	0	0	0	0	0	0	0	0	0	0	0	0	0	0	0	0	0.969564	0	0	0
hsa_piR_005066	0	0	0	0	0	0	0	0	5.32366	0	0	3.54051	0	3.85159	0	0	0.771407	0	0	0	0	0	0	0	0	0	0	0	0	0	0	0	0	0	0	0	0	0	0	3.63255	0	0	0	0	0	0	1.05265	0	0
hsa-miR-362-5p	0	0	0	0	0	0	0	0	0	0	0	0	0	0	0	0	0	0	0	0	0	0	0	0	0	0	0	0	0	0	0	0	0	0	0	0	0	0	0.233343	0.726509	0	0	0	0	0	0	1.05265	0	0
hsa_piR_011788	0	0	0	0	0	0	0	0	0	0	0	0	0	0	0	0	0	0	0	0	0	0	0	0	0	0	0	0	0	0	0	0	0	0	0	0	0	0	0	0	0	0	0	0	0	0	0	0	0
hsa-miR-1180-3p	2.32282	0.552295	0	0	0	2.26404	0	6.50604	0	0	4.70532	0	2.01816	1.9258	0	1.58505	2.31422	0	0	0	0	0	0	0	0	1.7264	4.83244	3.7388	0	0	1.20254	0	3.07019	0	1.82252	0	1.2178	1.45013	1.6334	1.45302	0.593836	1.23819	0	1.33403	0	2.26232	4.21061	0	0.895858
hsa-miR-6087	0	0	0	0	0	2.26404	0	0	0	1.92417	0	0	0	0.641932	0	0	0.771407	0	0	0	0	0	0	0	0	0	0	0	2.11262	0	0	0	0	0	0	0	0	0	0.233343	0	0	0	0	0	0	0	0	0	0
hsa-miR-191-3p	0	0	0	0	0	0	0	0	0	0	0	0	0	0	0	0	0	0	0	0	0	0	0	0	0	0	0	0	0	0	0	0	0	0	0	0	0	0	0	0.726509	0	0	0	0	0	0	0	0	0
hsa-miR-6869-5p	0	0	0	0	0	0	0	0	0	0	0	0	0	0	0	0	0	0	0	0	0	0	0	0	0	0	0	0	0	0	0	0	0	0	0	0	1.2178	0	0	0	0	0	0	0	0	0	0	0	0
RNA5SP382	1.16141	2.76148	0	1.10529	2.67334	0	1.41954	0	1.99637	2.56557	0	1.77025	0	4.49352	6.75543	0	2.31422	8.00876	0	0	0.917095	0	0	0.932766	4.11136	0	0	0	0	1.31092	1.50318	3.35528	0	0	0	0	2.4356	1.74015	1.6334	0	0	0	5.03969	0	3.62398	1.29275	0	0	0
hsa-miR-124-5p	0	0	0	0	0	0	0	0	0	0	0	0	0	0	0	0	0	0	0	0	0	0	0	0	0	0	0	0	0	0	0	0	0	0	0	0	0	0	0.700028	0	0.296918	0	1.25992	0	0	0.646376	0	0	0
hsa-miR-4451	0	0	0	0	0	0	0	0	0	0	0	0	0	0	0	0	0	0	0	0	0	0	0	0	0	0	0	0	0	0	0	0	0	0	0	0	0	0	0.233343	0	0	0	0	0	0	0.323188	0	0	0
hsa-miR-6073	0	0.552295	5.61961	0	0	15.8483	0.236591	1.62651	0.665457	0	0	0	0	0.641932	1.12591	0	0	0	0	0	0	1.61841	0	0.932766	0.456818	0	7.24865	0	0	0	0	0.372809	0.767549	2.08655	0	0	0	0	0	0	0.296918	0	1.25992	1.33403	1.20799	0	0	0	0
hsa-let-7i-3p	1.16141	0	0	0	0	0	0	0	1.33091	0.641391	0	0.885127	0	0	0	0	0.771407	0	0	0	0.917095	0	0	0	0	0	0	0	0	0	0	0	0	0	0	0	0	0	0.466685	0	0	0	0	0	0	1.29275	0	0	0
hsa-miR-143-5p	0	0	0	0	0	0	0	0	0	0	0	0	0	0	0	0	0	0	0	0	0	0	0	0	0	0	0	1.8694	0	0	0	0	0	0	1.82252	0	0	0	0	0	0	0	0	0	0	0	0	0	0
hsa-miR-340-5p	38.3265	11.0459	22.4784	36.4746	14.9707	13.5842	35.9618	16.2651	7.32003	33.3523	21.1739	9.73639	20.1816	5.77739	7.88134	16.6431	5.39985	22.6915	31.9949	27.0986	10.088	14.5657	20.1674	8.39489	27.8659	8.63199	33.8271	33.6492	14.7883	35.3947	9.62032	16.0308	8.44303	31.2983	54.6756	17.236	28.0094	9.86088	49.702	37.052	19.5966	9.28642	26.4583	26.6805	4.22798	56.2347	33.6849	19.3648	12.542
hsa_piR_017119	0	0	0	0	0	0	0	0	0	0	0	0	0	0	0	0	0	0	0	0	0	0	0	0	0	0	0	0	0	0	0	0	0	0	0	0	0	0	0	0	0	0	0	0	0	0	0	0	0
hsa-let-7e-5p	41.8107	30.9285	50.5765	27.6323	39.0307	40.7527	29.8104	50.4218	29.2801	33.673	82.343	34.5199	20.8543	14.1225	42.7844	31.7011	22.3708	36.0394	46.3925	23.4855	22.0103	46.934	22.4083	27.0502	33.8045	39.7071	53.1568	35.5186	21.1262	32.7729	38.1807	29.0791	49.8907	20.8655	58.3207	25.854	34.0985	49.8844	56.9356	39.2315	38.8963	34.0502	35.2778	46.6909	43.4877	65.9303	33.6849	34.3285	25.084
hsa-miR-138-1-3p	0	0	0	0	0	0	0	0	0	0	0	0	0	0	0	0	0	0	0	0	0	0	0	0	0	0	0	1.8694	0	0	0	0	0	0	0	0	0	0	0	1.45302	0	0	0	0	0	0.323188	0	0	0
hsa_piR_014003	0	0	0	0	0	0	0	0	0	0	0	0	0	0.641932	0	0.792527	0	0	0	0	0	0	0	0	0	0	2.41622	0	2.11262	0	0.901905	0	0	2.08655	0	3.4472	0	0.290026	0	0	0	0	0	0	1.20799	0	0	0.440109	0
hsa_piR_003672	0	0	0	0	0	0	0	0	0	0	0	0	0	0	0	0	0	0	0	0	0	0	0	0	0	0	0	0	0	0	0	0	0	0	0	0	0	0	0	0	0.890755	0	0	0	0	0	1.05265	2.20054	0
hsa_piR_021710	0	0	0	0	0	0	0	0	0	0	0	0	0	0	0	0	0	0	0	0	0	0	0	0	0	0.863199	0	0	0	0	0	0	0.767549	0	0	0	0	0	0	0	0	0	0	0	0	0	0	0	0
RNA5SP410	0	0	0	0	0	0	0	0	0	0	0	0	0	0	0	0	0	0	0	0	0	0	0	0	0	0	0	0	0	0	0	0	0	0	0	0	0	0	1.16671	0	0.593836	0	0	0	0	0.323188	0	2.64065	0
hsa_piR_017441	0	0	0	0	0	0	0	0	0	0	0	0	0	0	0	0	0	0	0	0	0	0	0	0	0	0	0	0	0	0	0	0	0	0	0	0	0	0	0	0	0	0	0	0	0	0	0	0	0
hsa_piR_009502	0	0	0	0	0	0	1.89272	0	0	0.641391	0	0	0	0	0	0	0	0	0	1.80657	0	0	0	0	0	0	0	0	0	0	0	0	0	0	0	0	0	0.290026	0	0	0	0	0	0	0	0	0	0	0
hsa-miR-1273g-3p	1.16141	0.552295	0	0	0.534667	0	1.18295	0	0	1.28278	0	0	0	0	0	0	0	0	0	3.61315	0	0	0	0	1.37045	4.31599	0	1.8694	0	0	2.10445	1.11843	1.5351	0	0	0	0	2.90026	0.466685	0.726509	0	1.23819	0	0	0	0.323188	0	0	0.895858
hsa-miR-412-5p	0	0	0	0	0	0	0	0	0	0	0	0.885127	0	0	0	0	0	0	0	0	0	0	0	0	0	0	0	0	0	0	0	0	0	0	0	0	0	0	0	0	0	0	0	0	0	0	0	0	0
hsa-miR-766-3p	0	0.552295	0	1.10529	0	0	0	0	0	0	0	0	0	0	0	0	0	0	0	1.80657	0.917095	0	4.48165	0	0	0	0	0	0	0	0	0	0	0	0	0	0	0	0.466685	0.726509	0	0	0	1.33403	0	0.969564	0	0	0
hsa_piR_023061	1.16141	0.552295	0	3.31588	1.604	0	0	0	0	0	0	0	0	0	0	0	0	0	0	0	0	0	0	0	0.456818	0	2.41622	0	0	0	0	2.23686	0	2.08655	0	0	0	0	0	0	2.07843	0	0	0	0	0.646376	0	2.20054	0
hsa_piR_006408	0	0	0	0	0	0	0	0	0	0	0	0	0	0	0	0	0	0	3.19949	0	0	0	0	0	0	0	0	0	0	2.62183	0	0	0	0	0	0	0	0	0	1.45302	0	0.619094	0	0	0	0	4.21061	0	0
hsa_piR_021249	0	0	0	0	0	0	0	0	0	0	0	0	0	0	0	0	0	0	0	0	0	0	0	0	0	0	0	0	0	0	0	0	0	0	0	0	0	0	0	0	0	0	0	4.00208	0	0	0	0	0
hsa_piR_016747	0	0	0	0	0	0	0	0	0	0	0	0	0	0	0	0	0	0	0	0	0	0	0	0	0	0	0	0	0	0	0	0	0	0	0	0	0	0	0	0	0	0	0	1.33403	0	0	0	0	0
hsa-miR-532-5p	2.32282	12.7028	0	2.21058	8.55468	0	8.51726	4.87953	2.66183	8.97948	9.41063	2.65538	2.01816	3.20966	5.62953	2.37758	3.08563	1.33479	0	14.4526	7.33676	1.61841	22.4083	8.39489	5.02499	3.45279	2.41622	1.8694	2.11262	2.62183	5.1108	1.86405	6.90794	4.17311	3.64504	6.89439	3.65341	4.93044	3.50014	12.3507	2.37535	5.57185	6.29961	0	0.603997	2.5855	8.42121	1.32033	8.95858
hsa-miR-2110	0	0	0	0	0	0	0	0	0	0	0	0	0	0	0	0	0	0	0	0	0	0	0	0	0	0	0	0	0	0	0	0	0	0	0	0	0	0	0.233343	0	0	0	0	0	0	0.969564	0	0	0
hsa-miR-3129-5p	0	0	0	0	0	0	0	8.13255	0	0	4.70532	0	0	0	0	0	0	0	0	0	0	0	0	0	0	0	0	0	0	0	0	0	0	0	0	0	0	0	0	0	0	0	0	0	0	0	0	0	0
hsa-miR-429	0	0	0	0	0	0	0	0	0	0	0	0	0	0	0	0	0	0	0	0	0	0	0	0	0.913635	0	0	0	0	0	0	0.372809	0	0	0	0	0	0	0	0	0	0	0	0	0	0	0	0	0
RNA5SP130	0	0	0	0	0	0	0	0	0	0	0	0	0	0	0	0	0	0	0	0	0	0	0	0	0	0	0	0	0	0	0	0	0	0	0	1.7236	0	0	0	0	0	0	0	0	0	0	0	0	0
hsa-miR-495-3p	0	0	0	0	0.534667	0	0	0	0	0	0	0	0	0	0	0	0	0	0	0	0	0	0	0	0	0	0	0	0	0	0	0	0	0	0	0	0	0	1.86674	0	0	0	1.25992	0	0	0.969564	0	0	0
RNA5SP467	0	0	0	0	0	0	0	0	0	0	0	0	0	0	0	0	0	0	0	0	0	0	0	0	0	0	2.41622	0	0	0	0	0	0	0	0	0	0	0	0	0	0	0	0	0	0	0	0	0	0
hsa_piR_010023	0	0	0	0	0	0	0	0	0	0	0	0	0	0	0	0	0	0	6.39897	0	0	1.61841	0	0	0	0	0	0	0	1.31092	0	0	0	2.08655	0	0	0	0	0	0	0	0	0	0	0	0	1.05265	0	0
hsa_piR_020365	6.96845	0.552295	5.61961	2.21058	1.604	0	1.65613	9.75906	5.32366	0.962087	7.05798	5.31076	1.34544	1.28386	1.12591	1.58505	4.62844	2.66959	1.59974	1.80657	1.83419	3.23682	0	4.66383	13.7045	6.04239	2.41622	5.6082	2.11262	11.7982	1.50318	5.59214	6.14039	2.08655	1.82252	1.7236	3.65341	0.580052	4.43351	0.726509	6.82912	0.619094	5.03969	10.6722	0.603997	4.52463	2.1053	6.16152	1.79172
hsa-miR-33a-5p	1.16141	0	0	0	0	0	0	0	0	0	0	0	2.01816	0.641932	0	1.58505	0	0	0	0	0	0	0	0	2.74091	0	0	1.8694	4.22524	0	0	2.23686	0	0	1.82252	0	0	0	1.40006	0	0	1.23819	0	0	1.20799	0.646376	0	0	1.79172
hsa-miR-5100	0	0.552295	0	1.10529	0	0	0	0	0	0	0	0	0	0	0	0	0	0	0	0	0	0	0	0	1.37045	0	0	0	0	0	0	0.372809	0	0	0	0	0	0	0.233343	0	0	0	0	0	0	0.323188	0	0	0
hsa-miR-218-1-3p	0	0	0	0	0	0	0	0	0	0	0	0	0	0	0	0	0	0	0	0	0	0	0	0	0	0	0	0	0	0	0	0	0	0	0	0	0	0	0	0	0	0	0	0	0	0	0	0	0
hsa-miR-4448	37.1651	23.7487	25.2882	40.8958	21.3867	36.2246	40.457	17.8916	16.6364	38.4835	7.05798	15.0472	47.0904	35.9482	18.0145	35.6637	34.7133	20.0219	4.79923	61.4235	12.8393	8.09206	64.984	19.5881	114.661	29.3488	62.8217	9.347	10.5631	0	15.633	101.777	43.7503	43.8176	5.46756	8.61799	0	18.5617	34.5347	18.1627	77.4956	17.9537	8.81945	18.6764	29.5958	37.1666	7.36856	73.9382	25.9799
hsa_piR_014275	0	0	0	0	0	0	1.18295	0	0	0.962087	0	0	0	0	0	0	0	0	0	0	0	0	0	0	0	0	0	0	0	0	0	0	0	0	0	0	0	0	0	0	0	0	0	0	0	0.323188	0	0	0
hsa_piR_019908	0	0	0	0	0	0	0	0	0	0	0	0	0	0	0	0	0	0	0	0	0	0	0	0	0	0	0	0	0	0	0	0	0	0	0	0	0	0	0.233343	0	0	0	0	0	0	0.323188	0	0	0
hsa_piR_017039	0	0	0	0	0	0	0	0	0	0	0	0	0	0	0	0	0	0	0	0	0	0	0	0	0	0	0	0	0	0	0	0	0	0	0	0	0	0	0	0	0	0	0	0	0	0	0	0	0
RNU6-1069P	0	0	0	0	0	0	0	0	0	0	0	0	0	0	0	0.792527	0	0	0	0	0	0	0	0	0	0.863199	0	0	0	0	0	0	0	0	0	0	0	0	0.233343	0	0	0	0	0	0	0.323188	0	0	0
hsa-miR-331-3p	3.48423	0	0	2.21058	0	0	0	0	0	0	0	0	2.01816	0	0	2.37758	0	0	0	0	0	0	0	0.932766	0	0	2.41622	5.6082	0	0	0.300635	0	0	2.08655	9.11261	0	0	0	3.50014	1.45302	0.890755	0	1.25992	0	0	2.5855	1.05265	1.32033	0.895858
hsa-miR-493-5p	0	0	0	0	0	0	0	0	0	0	0	0	0	0	0	0	0	0	0	0	0	0	0	0	0	0	0	0	0	0	0	0	0	0	0	0	0	0	0.233343	0	0	0	0	0	0	0	0	0	0
hsa_piR_005498	0	0	0	0	0	0	0	0	0	0	0	0	0	2.56773	0	0	7.71407	0	0	0	0	0	0	0	0	0	0	0	0	0	0	0	0	0	0	0	0	0	0	0	0	0	0	0	0	0	0	0	0
hsa-miR-2681-5p	0	0	0	0	0	0	0	0	0	0	0	0	0	0	0	0	0	0	0	0	0	0	0	0	0	0	0	0	0	0	0	0	0	0	0	0	0	0	0.233343	0	0	0	0	0	0	0	0	0	0
hsa_piR_004918	0	0	0	0	0	0	0	0	0	0	0	0	0	0	0	0	0	0	0	0	0	0	0	0	0	0	0	0	0	0	0	0	0	0	0	0	0	0	0.233343	0	0	0	0	0	0	0	1.05265	0	0
hsa_piR_002286	0	0.552295	0	0	0	0	0	0	0	0	0	0	0	0	0	0	0	0	0	0	0	0	0	0	0	0	0	0	0	0	1.20254	0	0.767549	0	0	0	0	1.45013	0	0	0	0	0	0	0	0	0	0	0
hsa-miR-5096	0	0	0	0	0	0	0	0	0	0	0	0	0	0	0	0	0	0	0	0	0	0	0	0	0	0	0	0	0	0	0	0	0	0	0	0	1.2178	0	0	0	0	0	0	0	0	0	0	0	0
hsa_piR_018454	2.32282	1.10459	0	7.73705	2.13867	0	0	0	0	0	0	0	0	0	0	0	0	0	0	0	0	0	0	0	0.913635	1.7264	0	0	0	0	0	1.86405	3.07019	0	0	0	0	0	0	0	0.890755	1.85728	0	0	0	0	0	0.440109	0
RNU5F-6P	0	0	0	0	0	0	0	0	0	0	0	0	0	0	0	0	0	0	0	0	0	0	0	0	0	0	0	0	0	0	0	0	0	0	0	0	0	0	0	0	0	0	0	0	0	0	0	0	0
hsa-miR-3188	0	0	2.8098	0	0	0	0	0	0	0	0	0	0	0	0	0	0	0	0	0	0	0	0	0	0	0	0	0	0	0	0	0	0	0	0	0	0	0	0	0	0	0	0	0	0	0	0	0	0
hsa-miR-5093	0	0	2.8098	0	0	0	0	0	0	0	0	0	0	0	0	0	0	0	0	0	0	0	0	0	0	0	0	0	0	0	0	0	0	0	0	0	0	0	0	0	0	0	0	0	0	0	0	0	0
hsa_piR_004742	0	0	2.8098	0	0	0	0	0	0	0	0	0	0	0	0	0	0	0	0	0	0	0	0	0	0	0	0	0	0	0	0	0	0	0	0	0	0	0	0	0	0	0	0	0	0	0	0	0	0
hsa_piR_005687	0	0	2.8098	0	0	0	0	0	0	0	0	0	0	0	0	0	0	0	0	0	0	0	0	0	0	0	0	0	0	0	0	0	0	0	0	0	0	0	0	0	0	0	0	0	0	0	0	0	0
hsa_piR_013297	0	0	2.8098	0	0	0	0	0	0	0	0	0	0	0	0	0	0	0	0	0	0	0	0	0	0	0	0	0	0	0	0	0	0	0	0	0	0	0	0	0	0	0	0	0	0	0	0	0	0
hsa_piR_014500	0	0	2.8098	0	0	0	0	0	0	0	0	0	0	0	0	0	0	0	0	0	0	0	0	0	0	0	0	0	0	0	0	0	0	0	0	0	0	0	0	0	0	0	0	0	0	0	0	0	0
hsa_piR_018913	0	0	2.8098	0	0	0	0	0	0	0	0	0	0	0	0	0	0	0	0	0	0	0	0	0	0	0	0	0	0	0	0	0	0	0	0	0	0	0	0	0	0	0	0	0	0	0	0	0	0
hsa_piR_022006	0	0	2.8098	0	0	0	0	0	0	0	0	0	0	0	0	0	0	0	0	0	0	0	0	0	0	0	0	0	0	0	0	0	0	0	0	0	0	0	0	0	0	0	0	0	0	0	0	0	0
RNA5SP189	0	0	0	0	0	0	0	0	0	0	0	0	0	0	0	0	0	0	0	0	0	0	0	0	0	0	0	0	0	0	0	0	0	0	0	0	0	0	0	0	1.18767	0	0	0	0	0	0	1.32033	0
SNORD116-29	0	0	0	0	0	0	0	0	0	0	0	0	0	0	0	0	0	0	0	0	0	0	0	0	0	0	0	0	0	0	0	0	0	0	0	0	0	0.290026	0.233343	0	0	0	0	0	0	0.323188	0	0	0
hsa_piR_014620	15.0983	13.2551	53.3863	16.5794	9.08935	54.3369	9.9368	8.13255	2.66183	9.94156	16.4686	8.85127	22.1997	16.0483	16.8886	26.9459	26.2278	17.3523	27.1956	16.2592	14.6735	22.6578	13.445	19.5881	8.22272	12.0848	67.6541	31.7798	31.6893	10.4873	27.3578	5.59214	16.1185	35.4714	45.563	36.1956	17.0492	25.5223	32.2013	34.8724	3.2661	15.4774	13.8591	44.0229	18.1199	33.9347	43.1587	3.52087	12.542
hsa-miR-5010-3p	0	0	0	0	0	0	0	0	0	0	0	0	0	0	0	0	0	0	0	0	0	0	0	0	0.913635	0	0	0	0	0	0	1.86405	0	0	0	0	0	0	0	0.726509	0	0	0	0	0	0	0	0	0
hsa_piR_007755	0	0	0	0	0	0	0	0	0	0	0	0	0	0	0	0	0	0	0	0	0	0	0	0	0	0	0	0	0	0	0	0	0	0	0	0	0	0	0	0	0	0	0	0	0	0	0	0	0
hsa_piR_019305	0	0	0	0	0	0	0	0	0	0	0	0	0	0	0	0	0	0	0	0	0	0	0	0	0	0	0	0	0	0	0	0	0	0	0	0	0	0	0	0	0	0	0	0	0	0	0	0	0
hsa_piR_014675	0	0	0	0	0	0	0	0	0	0	0	0	0	0	0	0	0	0	0	0	0	0	0	0	0	1.7264	0	0	0	0	0	0	1.5351	0	0	0	0	0	0	0	0.296918	0	0	0	0	0	0	0.440109	0
hsa-miR-32-5p	1.16141	0	0	2.21058	0	0	0.236591	0	0	0.641391	0	0	0	0	0	0	0.771407	0	1.59974	0	0	0	0	0	0	0	0	1.8694	0	0	2.40508	0.372809	0	0	0	0	0	1.1601	1.6334	0.726509	2.07843	3.71457	0	0	0	1.93913	0	0	1.79172
hsa-miR-548e-5p	0	0	0	0	0	0	0	0	0	0	0	0	0	0	0	0	0	0	0	0	0	0	0	0	0	0	0	0	0	0	0	0	0	0	0	0	0	0	0	0.726509	0	0	0	0	0	0	0	0	0
hsa_piR_015149	0	0	0	0	0	0	0	0	0	0	0	0	0	0	0	0	0	0	0	0	0	0	0	0	0	0	0	1.8694	0	0	0	0.372809	0	0	0	0	0	0	0	0	0	0	0	0	0	0	0	0	0
p-hsa-miR-73	0	0	8.42941	0	0	11.3202	0	0	0	0	0	0	0	0	0	0	0	0	0	0	0	0	0	0	0	0	0	0	0	0	0	0	0	0	0	0	0	0	0	0	0	0	0	0	0	0	0	0	0
hsa-miR-3909	0	0	0	0	0	0	0	0	0	0	0	0	0	0	0	0	0	0	0	0	0	0	0	0	0	0	2.41622	0	0	0	0	0	0	0	0	0	0	0	0.233343	0	0	0	0	0	0	0	1.05265	0	0
hsa_piR_003301	0	0	0	0	0	0	0	0	0.665457	0	0	1.77025	0	0	0	0	0	0	0	0	0	0	0	0	0.456818	0	0	0	0	0	0	0	0	0	0	0	0	0	0	0	0	0	0	0	0	0	0	0	0
hsa-miR-1307-5p	5.80704	6.62755	2.8098	6.63175	4.27734	0	12.5393	0	0	14.1106	4.70532	0	0.67272	0.641932	0	0	0.771407	0	3.19949	1.80657	0	1.61841	0	0	4.11136	0.863199	9.66487	18.694	4.22524	1.31092	2.70572	2.23686	3.07019	6.25966	7.29008	1.7236	0	2.61023	13.5339	13.0772	2.67226	1.23819	5.03969	0	0	11.3116	9.47387	2.64065	0.895858
hsa-miR-4791	0	0	0	0	0	0	0	0	0	0	0	0	0	0	0	0	0	0	0	0	0	0	2.24083	0	0	0	0	0	0	0	0	0	0	0	0	0	0	0	0.233343	0.726509	0	0	0	0	0	0	0	0	0
hsa_piR_009511	0	0	0	0	0	0	0	0	0	0	0	0	5.38176	0	0	2.37758	0	0	0	0	0	0	0	0	0	0	0	0	0	0	0	0	0	0	0	0	0	0	0	0	0	0	0	0	0	0	0	0	0
hsa_piR_007679	0	0	0	0	0	0	0	0	0	0	0	0	2.01816	0	0	3.17011	0	0	0	0	0	0	0	0	0	0	0	0	0	0	0	0	0	0	0	0	0	0	0	0	0	0	0	0	0	0	0	0	0
hsa-miR-377-5p	0	0	0	0	0	0	0	0	0	0	0	0	0	0	0	0	0	0	0	0	0	0	0	0	0	0	0	0	0	0	0	0	0	0	0	0	0	0	1.16671	0	0	0	0	0	0	0.323188	0	0	0
SNORD4B	0	0	0	0	0	0	0	0	0	0	0	0	0	0	0	0	0	0	0	0	0	0	0	0	0	0	0	0	0	0	0	0	0	0	0	0	0	0.290026	0	0	0	0	1.25992	0	0	0	0	0.440109	0
hsa_piR_003017	0	0	0	0	0	0	0	0	0	0	0	0	0	0	0	0	0	0	0	0	0	0	0	0	0	0	0	0	0	0	0	0	0	0	1.82252	0	0	0.290026	0	0	0	0	0	0	0	0	0	0	0
hsa_piR_004073	0	0	0	0	0	0	0	0	0	0	0	0	0	0	0	0	0	0	0	0	0	0	0	0	0	0	0	0	0	0	0	0	0	0	0	0	0	0	0	0	0	0	0	0	0	0	0	0	0
hsa_piR_020408	0	0	0	0	0	0	0	0	0	0	0	0	0	0	0	0	0	0	0	0	0	0	0	0	0	0	0	0	0	0	0	0	0	0	0	0	0	0	0	0	0	0	0	0	0	0	0	0	0
hsa_piR_004554	0	0	0	0	0	4.52808	0	3.25302	0	0	7.05798	0	0	0	0	0	0	0	0	0	0	0	0	0	0	0	0	0	0	0	0.60127	0	0	0	0	0	0	3.48031	0.233343	0	0	0	0	0	0	0	0	0	0
hsa-miR-431-3p	0	0	0	0	0	0	0	0	0	0	0	0	0	1.28386	0	0	3.08563	0	0	0	0	0	0	0	0	0	2.41622	3.7388	0	0	0	0	0	2.08655	3.64504	0	0	0	1.16671	2.17953	0	0	1.25992	0	0	0.969564	0	0.440109	0
hsa_piR_005321	0	0	0	0	0	0	0	0	0	0	0	0	0	0	0	0	0	0	0	0	0	0	0	0	0	0	0	0	4.22524	0	0	0	0	0	0	8.61799	0	0	0	0	0	0	0	0	0	0	0	0	0
RNA5SP71	0	0	0	0	0	0	0	0	0	0	0	0	0	0	0	0	0	0	0	0	0	0	0	0	0	0	0	0	0	0	0	0	0	0	0	0	0	0	0	0	0	0	0	0	0	0	0	0	0
SNORA74B	2.32282	0	0	1.10529	0	0	0	0	0	0.320696	0	0	0	0	0	0	0	0	0	0	0	0	0	0	0	0	0	0	0	0	0	0	0	0	0	1.7236	0	0	0	0	0	0.619094	0	0	0	0	0	0	0
hsa-miR-1469	0	0	0	0	0	0	0	0	0	0	0	0	0	0	0	0	0	0	0	0	0	0	0	0	0	4.31599	0	0	0	0	0	0	6.90794	0	0	0	0	0	0	0	0	0	0	0	0	0	0	0	0
hsa_piR_009901	0	0	0	0	0	0	0	0	0	0	0	0	0	0	0	0	0	0	0	0	0	0	0	0	0	0	0	1.8694	0	0	0.300635	0	0	0	0	0	0	0	0	0	0	0	0	0	0	0	0	0	0
hsa_piR_017646	0	0	0	0	0	0	0	0	0	0	0	0	0	0	0	0	0	0	0	0	0	0	0	0	0	0	0	0	0	3.93275	0	0	0	0	0	0	1.2178	0	0	0	0	0	0	0	0	0	0	0	0
p-hsa-miR-227	0	0	0	0	0	0	0.709772	0	0	0.962087	0	0	0	0	0	0	0	0	0	0	0	0	0	0	0	0	0	0	0	0	0	0	0	0	0	0	0	0	0.233343	0	0	0	0	0	0	0	0	0	0
hsa_piR_020485	38.3265	29.824	61.8157	45.317	32.08	63.3931	23.6591	27.6507	61.8875	22.128	25.8792	53.1076	42.3813	94.364	40.5326	45.174	101.054	50.7222	14.3977	28.9052	41.2693	16.1841	22.4083	40.1089	44.3113	82.8671	38.6595	28.041	48.5902	9.17641	9.31969	46.2283	89.8032	43.8176	34.6279	49.9844	17.0492	9.86088	26.8344	26.8808	40.6778	41.4793	78.1151	37.3527	94.8275	25.2087	22.1057	39.1697	51.9598
hsa_piR_015572	0	0	0	0	0	0	0	0	0	0	0	0	0	0	0	0	0	0	0	0	0	0	0	0	0	0	0	0	0	0	0	0	0	0	0	0	0	0	0	0	0	0	0	0	0	0	0	0	0
SNORD44	1.16141	0.552295	0	3.31588	1.604	2.26404	0	0	0	0.320696	0	0	2.01816	0.641932	0	3.17011	0	0	0	0	0	0	0	0	0.456818	5.17919	0	1.8694	0	0	0	2.23686	7.67549	2.08655	0	3.4472	0	0.870077	0.466685	0	0	0.619094	0	0	5.43597	0.323188	0	0	0
hsa_piR_003324	0	0.552295	0	0	0	0	0.709772	0	0	0.641391	0	0	0	0	0	0	0	0	0	0	0	0	0	0	0	0	0	0	0	0	0	0	0	0	0	0	0	0	0.466685	0	0	0	0	0	0	0	0	0	0
hsa-miR-7854-3p	0	0	0	0	0	0	0	0	0	0	0	0	0	0	0	0	0	0	0	0	0	0	0	0	0	0	0	0	0	2.62183	0	0	0	0	0	0	8.52461	0	0	0	0	0	0	0	0	0	0	0	0
hsa_piR_006503	0	0	0	0	0	0	0	0	0.665457	0	0	2.65538	0	0	0	0	0	0	0	0	0	0	0	0	0	0	0	0	0	0	0	0	0	0	0	0	1.2178	0	0	0	0	0	0	0	0	0	0	0	0
SNORD105B	0	0	0	0	0	0	0.236591	0	0	0	0	0	0	0	0	0	0	0	0	0	0	0	0	0	0	0	0	0	2.11262	0	1.20254	0	0	0	0	0	0	2.90026	0	0	0	0	0	0	0	0	0	0	0
SNORD90	0	0	0	0	0	0	0.946362	0	0	2.24487	0	0	0	0	0	0	0	0	0	0	0	0	0	0	0	0	0	0	0	0	0	0	0	0	3.64504	0	0	0	1.40006	0.726509	0	0	0	0	0	1.29275	2.1053	0.440109	0
hsa_piR_022183	0	0	0	0	0	0	0	0	0	0	0	0	0	0	2.25181	0	0	0	0	0	0	0	0	0	0	0	0	0	0	0	0	0	0	0	0	0	0	0	0	0	0	0	0	0	0	0	0	0	0
hsa-miR-708-3p	0	0	0	0	0.534667	0	1.18295	0	0	1.92417	0	0	0	0	0	0	0	0	4.79923	0	0	3.23682	0	0	0	0	2.41622	0	0	0	0	0	0	0	0	1.7236	0	0	3.2668	0	1.18767	3.09547	1.25992	0	1.81199	1.61594	0	1.76043	2.68757
RNA5-8SP6	0	0	0	0	0	0	0	0	0	0	0	0	0	0	0	0	0	0	0	0	0	0	0	0	0	0	0	0	0	0	0	0	0	0	0	0	0	0	0	0	1.48459	0	0	1.33403	0	0	0	0	0
hsa_piR_010519	0	0	0	0	0	0	0	0	0	0	0	0	0	0	0	0	0	0	0	0	0	0	0	0	0	0	0	0	0	0	0	0	0	0	0	0	0	0	0	0	0	0	0	0	0	0	0	0	0
hsa_piR_014959	0	0	0	0	0	0	0	0	0	0	0	0	0	0	0	0	0	0	0	0	0	0	0	0	0	0.863199	0	0	0	0	0	0	0	0	0	0	0	0	0	0	0	0	0	0	0	0	0	0	0
hsa-miR-4443	0	0	0	0	0	0	0	0	0	0	0	0	0	0	0	0	0	0	0	0	0	0	0	0	0	0	0	0	0	0	0	0	0	0	0	0	0	0	0	0.726509	0	0	0	0	0	0.646376	1.05265	0	0
hsa-miR-152-3p	4.64564	5.52295	5.61961	2.21058	8.55468	4.52808	13.0125	1.62651	0	10.9037	0	0	0	5.13546	3.37772	0	5.39985	4.00438	1.59974	21.6789	6.41966	0	17.9266	7.46213	8.67954	13.8112	2.41622	5.6082	6.33786	9.17641	2.40508	8.94742	11.5132	4.17311	3.64504	1.7236	13.3958	2.32021	1.6334	2.17953	7.12604	3.71457	6.29961	0	0	1.29275	2.1053	10.5626	6.27101
hsa-miR-561-5p	0	0	0	2.21058	0	0	0	0	0	0	0	0	0	0	0	0	0	0	0	0	0	0	0	0	0	0	0	0	0	0	0	0	0	0	0	0	0	0	0	0	0	0	0	0	0	0	0	0	0
hsa-miR-7974	0	0	0	0	0	0	0	0	0	0	0	0	0	0	0	0	0	0	0	0	0	0	0	0	0	0	0	1.8694	0	0	0	0	0	0	0	0	0	0	0	0	0	0	0	0	0	0	0	0	0
hsa-miR-4521	0	0	0	0	0	0	0	0	0	0	2.35266	0	0	0	0	0	0	0	0	0	0	0	0	0	0	0	0	0	0	0	0	0	0	0	0	0	0	0	0	0	0	0	0	0	0	0	0	0	0
hsa-miR-6515-5p	0	0	0	0	0	0	0	0	0	0	2.35266	0	0	0	0	0	0	0	0	0	0	0	0	0	0	0	0	0	0	0	0	0	0	0	0	0	0	0	0	0	0	0	0	0	0	0	0	0	0
hsa_piR_001528	0	0	0	0	0	0	0	0	0	0	2.35266	0	0	0	0	0	0	0	0	0	0	0	0	0	0	0	0	0	0	0	0	0	0	0	0	0	0	0	0	0	0	0	0	0	0	0	0	0	0
hsa_piR_007156	0	0	0	0	0	0	0	0	0	0	2.35266	0	0	0	0	0	0	0	0	0	0	0	0	0	0	0	0	0	0	0	0	0	0	0	0	0	0	0	0	0	0	0	0	0	0	0	0	0	0
hsa_piR_013805	0	0	0	0	0	0	0	0	0	0	2.35266	0	0	0	0	0	0	0	0	0	0	0	0	0	0	0	0	0	0	0	0	0	0	0	0	0	0	0	0	0	0	0	0	0	0	0	0	0	0
RNA5SP64	0	0	0	0	0	0	0	0	0	0	2.35266	0	0	0	0	0	0	0	0	0	0	0	0	0	0	0	0	0	0	0	0	0	0	0	0	0	0	0	0	0	0	0	0	0	0	0	0	0	0
RNU6-479P	0	0	0	0	0	0	0	0	0	0	2.35266	0	0	0	0	0	0	0	0	0	0	0	0	0	0	0	0	0	0	0	0	0	0	0	0	0	0	0	0	0	0	0	0	0	0	0	0	0	0
RNU6-857P	0	1.65689	0	0	0	0	0	0	0	0	2.35266	0	0	0	0	0	0	0	0	0	0	0	0	0	0	0	0	0	0	0	0	0	0	0	0	0	0	0	0	0	0	0	0	0	0	0	0	0	0
hsa_piR_019557	0	0	0	0	0	0	0	0	0	0	0	0	0	0	0	0	0	0	0	0	3.66838	0	0	0.932766	0	0	0	0	0	1.31092	0	0	0	0	0	0	0	0	0	0	0	0	0	0	0	0	1.05265	0	0
hsa_piR_023101	0	0	0	0	0	0	0	0	0	0	0	0	0	0	0	0	0	0	0	0	0	0	0	0	0	0	0	0	0	0	0	0	0	0	0	0	0	0	0	0	0	0	0	0	0	0	0	0	0
hsa-miR-490-3p	0	0	0	0	0	0	0	0	0	0	0	0	0	0	0	0	0	0	0	0	0	0	0	0	0	0	0	0	0	0	0	0	0	0	0	0	0	0	0	0	0	0.619094	0	0	0	0	1.05265	0	0
hsa_piR_016109	0	0	0	0	0	0	0	0	0	0	0	0	0	0	0	0	0	0	0	0	0	0	0	0	0	0	0	0	0	0	0	0	0	0	0	0	0	0	0	0	0	0	0	0	0	0	0	0	0
hsa_piR_011352	0	0	0	0	0	0	0	0	0	0	0	0	0	0	0	0	0	0	0	0	0	0	0	0	0	0	9.66487	0	0	0	0	0	0	2.08655	0	0	0	0	0	0	0	0	0	0	0	0	0	0	0
hsa_piR_022043	6.96845	0	0	4.42117	0	0	0	3.25302	0	0	0	0	0	0	0	0	0	0	3.19949	0	0	0	0	0	0	0	0	0	0	3.93275	0	0	0	0	0	0	4.87121	0	0	0	0	0	0	0	0	0	0	0	0.895858
hsa-miR-490-5p	0	0	0	0	0	0	0	0	0	0	0	0	0	0	0	0	0	0	0	0	0	0	0	0	0	0	0	0	0	0	0	0	0	0	0	0	0	0	0.466685	0	0	0	1.25992	0	0	0	1.05265	0	0
hsa_piR_009149	0	0	0	0	0	0	0	0	0	0	0	0	0	0	0	0	0	0	0	0	0	0	0	0	0	0	0	0	0	0	0	0	0	0	0	0	0	0	0	0	0	0	0	0	0	0	0	0	0
SNORD21	0	0	0	0	0	0	0.709772	1.62651	0	0.962087	0	0	0	3.20966	0	0	0.771407	0	0	0	0	4.85524	0	0	0	0	0	0	0	0	0	0	0	0	0	0	1.2178	0	0.466685	1.45302	0	0	0	0	0	0	4.21061	0.440109	0
hsa-miR-326	1.16141	0	0	0	0	2.26404	0	0	0	0	0	0	0	0	0	0	0	0	0	0	0	0	0	0	0	0	0	0	0	0	0	0	0	0	3.64504	0	0	0	1.40006	0.726509	0	0.619094	2.51984	0	0	0.969564	0	0	0
SNORD69	0	0.552295	0	2.21058	0.534667	2.26404	1.89272	0	0	2.88626	2.35266	0	0.67272	3.20966	0	0.792527	3.85703	0	0	1.80657	0.917095	0	2.24083	0	0	0	2.41622	1.8694	2.11262	0	1.80381	0	0	0	5.46756	6.89439	0	1.74015	1.16671	0.726509	0.296918	0.619094	0	1.33403	0	0	1.05265	0	0
RNU6-1157P	0	0	0	0	0	0	0	0	0	0	0	0	0	0	0	0	0	0	0	0	0	0	0	0	0	0	0	0	0	0	0	0	0	0	0	0	0	0	0	0	0	0	0	2.66805	0	0	0	0	0
hsa-miR-4734	0	0	0	0	0	2.26404	0	0	0	0	0	0	0	0	0	0	0	0	0	0	0	0	0	0	0	0	0	0	0	0	0	0	0	0	0	0	0	0	0	0	0	0	0	0	0	0	0	0	0
hsa_piR_003806	0	0	0	0	0	2.26404	0	0	0	0	0	0	0	0	0	0	0	0	0	0	0	0	0	0	0	0	0	0	0	0	0	0	0	0	0	0	0	0	0	0	0	0	0	0	0	0	0	0	0
hsa_piR_004489	0	0	0	0	0	2.26404	0	0	0	0	0	0	0	0	0	0	0	0	0	0	0	0	0	0	0	0	0	0	0	0	0	0	0	0	0	0	0	0	0	0	0	0	0	0	0	0	0	0	0
hsa_piR_012988	0	0	0	0	0	2.26404	0	0	0	0	0	0	0	0	0	0	0	0	0	0	0	0	0	0	0	0	0	0	0	0	0	0	0	0	0	0	0	0	0	0	0	0	0	0	0	0	0	0	0
hsa_piR_015151	0	0	0	0	0	2.26404	0	0	0	0	0	0	0	0	0	0	0	0	0	0	0	0	0	0	0	0	0	0	0	0	0	0	0	0	0	0	0	0	0	0	0	0	0	0	0	0	0	0	0
hsa_piR_015221	0	0	0	0	0	2.26404	0	0	0	0	0	0	0	0	0	0	0	0	0	0	0	0	0	0	0	0	0	0	0	0	0	0	0	0	0	0	0	0	0	0	0	0	0	0	0	0	0	0	0
RNU6-153P	0	0	0	0	0	2.26404	0	0	0	0	0	0	0	0	0	0	0	0	0	0	0	0	0	0	0	0	0	0	0	0	0	0	0	0	0	0	0	0	0	0	0	0	0	0	0	0	0	0	0
hsa_piR_008396	0	0	0	0	0	0	0	0	0	0	0	0	0	0	0	0	0	0	0	0	0	0	0	0	0	4.31599	0	0	0	0	0	0	5.37284	0	0	0	0	0	0	0	0	0	0	0	0	0	0	0	0
hsa-miR-148b-3p	4.64564	0	5.61961	0	0	4.52808	9.46362	0	1.33091	6.41391	0	0	4.03632	4.49352	2.25181	3.17011	2.31422	5.33918	3.19949	9.03287	3.66838	4.85524	15.6858	1.86553	3.65454	8.63199	9.66487	13.0858	2.11262	6.55458	9.01905	4.47371	4.60529	8.34621	20.0477	3.4472	1.2178	8.70077	7.93365	7.26509	0.593836	2.47638	6.29961	0	7.85195	7.43332	4.21061	0.440109	1.79172
hsa-miR-589-3p	0	0	0	0	0	0	0	0	0	0	0	0	0	0	0	0	0	0	0	0	0	0	2.24083	0	0	0	0	0	0	0	0	0	0	0	0	0	0	0	0	0	0	0	0	0	0	0	0	0	0
hsa-miR-6842-5p	0	0	0	0	0	0	0	0	0	0	0	0	0	0	0	0	0	0	0	0	0	0	2.24083	0	0	0	0	0	0	0	0	0	0	0	0	0	0	0	0	0	0	0	0	0	0	0	0	0	0
hsa_piR_012961	0	0	0	0	0	0	0	0	0	0	0	0	0	0	0	0	0	0	0	0	0	0	2.24083	0	0	0	0	0	0	0	0	0	0	0	0	0	0	0	0	0	0	0	0	0	0	0	0	0	0
hsa_piR_014611	0	0	0	0	0	0	0	0	0	0	0	0	0	0	0	0	0	0	0	0	0	0	2.24083	0	0	0	0	0	0	0	0	0	0	0	0	0	0	0	0	0	0	0	0	0	0	0	0	0	0
hsa_piR_021417	0	0	0	0	0	0	0	0	0	0	0	0	0	0	0	0	0	0	0	0	0	0	2.24083	0	0	0	0	0	0	0	0	0	0	0	0	0	0	0	0	0	0	0	0	0	0	0	0	0	0
hsa_piR_023191	0	0	0	0	0	0	0	0	0	0	0	0	0	0	0	0	0	0	0	0	0	0	2.24083	0	0	0	0	0	0	0	0	0	0	0	0	0	0	0	0	0	0	0	0	0	0	0	0	0	0
RNA5SP113	0	0	0	0	0	0	0	0	0	0	0	0	0	0	0	0	0	0	0	0	0	0	2.24083	0	0	0	0	0	0	0	0	0	0	0	0	0	0	0	0	0	0	0	0	0	0	0	0	0	0
SNORA70B	0	0	0	0	0	0	0	0	0	0	0	0	0	0	0	0	0	0	0	0	0	0	2.24083	0	0	0	0	0	0	0	0	0	0	0	0	0	0	0	0	0	0	0	0	0	0	0	0	0	0
hsa_piR_002580	0	0	0	0	0	0	0	0	0	0	0	0	0	0	0	0	0	0	0	0	0	0	0	0	0	0	0	0	0	0	0	0	0	0	0	0	1.2178	0	0	0	0	0	0	0	0	0	0	0	0
hsa-miR-448	0	3.31377	0	1.10529	3.208	0	0	4.87953	15.3055	0	2.35266	12.3918	0.67272	0	3.37772	3.17011	0	5.33918	0	0	5.50257	0	0	2.7983	3.65454	0	0	1.8694	4.22524	0	0.300635	5.21933	0	4.17311	0	3.4472	0	2.03018	0	0.726509	2.96918	3.71457	0	1.33403	1.81199	0.323188	1.05265	3.52087	3.58343
hsa_piR_022690	0	0	0	0	0	0	0	0	0	0	0	0	0	0	0	0	0	0	0	0	0	0	0	0	0	2.5896	0	0	0	0	0	0	6.90794	0	0	0	0	0	0	0	0	0	0	0	0	0	0	0	0
hsa_piR_007132	0	0	0	0	0	0	0	0	0	0	0	0	0	0	0	0	0	0	0	0	0	0	0	0	0	0	0	0	0	0	0	0	0	0	0	0	0	0	0	0	0	0	0	0	3.62398	0	0	0	0
hsa_piR_001373	0	0	0	0	0	0	0	0	0	0	0	0	0	0	0	0	0	0	0	0	0	0	0	0	0	0	2.41622	0	0	0	0	0	0	8.34621	0	0	0	0	0	0	0	0	0	0	0	0	0	0	0
hsa_piR_002816	0	0	0	0	0	0	0	0	0	0	0	0	0	0	0	0	0	0	0	0	0	0	0	0	0	0	0	0	0	0	0	0	0	0	0	0	0	0	0	0	0	0	0	0	0	0	0	0	0
hsa-miR-551b-5p	0	0	0	0	0	0	0	0	0	0	0	0	0	0	0	0	0	0	0	0	0	0	0	0	0	0	0	0	0	0	0	0	0	0	0	0	0	0	0	0	0	0	0	0	0	0	0	0	0
SNORD114-22	0	0	0	0	0	0	0	0	0	0	0	0	0	0	0	0	0	0	0	0	0	0	0	0	0	0	0	0	0	0	0	0	0	0	0	0	0	0	0.466685	0.726509	0	0	1.25992	0	0	0.646376	0	0	0
hsa-miR-592	0	0	0	0	0	0	0.946362	0	0	1.60348	0	0	3.3636	0	0	3.96263	0	0	0	5.41972	0	1.61841	2.24083	0	0	6.04239	2.41622	0	0	0	0	0	2.30265	0	0	0	0	0	2.33343	0	1.18767	2.47638	0	0	0	2.90869	0	2.20054	2.68757
hsa_piR_020767	0	0	0	0	0	0	0	0	0	0	0	0	0	0	0	0	0	0	0	0	0	0	0	0	0	0	0	0	0	0	0	0	0	0	0	0	0	0	0	0	0	0	0	0	0	0	0	0	0
hsa_piR_001897	0	0	0	0	0	0	0	0	0	0	0	0	0	0	0	0	0	0	0	0	0	0	0	0	0	0	0	0	0	0	0	0	0	0	0	0	0	0	0	0	0	0	0	0	0	0	0	0	0
hsa_piR_005691	0	0	0	0	0	0	0	0	0	0	0	0	0	0	0	0	0	0	0	0	0.917095	0	0	1.86553	0	0	0	0	0	0	0.901905	0	0	0	1.82252	3.4472	0	0	0	0	0	0	0	0	0	0	0	0	0
hsa_piR_016475	0	0	2.8098	1.10529	0	0	0	0	0	0	0	0	0	0	0	0	0	0	0	0	0	0	0	0	0	0	0	0	0	0	0	0	0	0	0	0	0	0	0	0	0	0	0	0	0	0	0	0	0
hsa-miR-148a-5p	0	3.31377	8.42941	0	2.67334	6.79212	0	0	1.33091	0.320696	0	0.885127	0.67272	0	0	1.58505	0	0	0	1.80657	0	0	2.24083	0	1.82727	4.31599	0	0	4.22524	5.24366	0	1.49124	2.30265	2.08655	5.46756	0	4.87121	0	0.933371	2.90604	1.78151	0	1.25992	1.33403	4.83197	0.646376	2.1053	1.76043	0
hsa_piR_007786	0	0	0	0	0	0	0	0	0	0	0	0	0	0	0	0	0	0	0	0	0	0	0	0	0	0	0	0	0	0	0	0	0	0	0	0	0	0	0	0	0	0	0	0	0	0	0	0	0
hsa-miR-6750-5p	0	0	0	0	0	0	0	0	0	0	0	0	0	0	0	0	0	0	0	0	0	0	0	0	0	0	0	0	0	0	0	0	0	0	0	0	0	0	0	0	0	0	0	0	0	0	0	0	0
hsa-miR-758-3p	0	0	0	1.10529	0	0	0	0	0	0	0	0	0	0	0	0	0	0	0	0	0	0	0	0	0	0	0	0	0	0	0	0	0	0	1.82252	0	0	0	0.700028	0	0	0	0	0	0	0.969564	0	0	0
hsa-miR-548c-3p	0	0	0	0	0	0	0	0	0	0	0	0	0	0	0	0	0	0	0	0	0	0	0	0	0	0	0	0	0	0	0	0	0	0	0	0	0	0	0	0	0	0	0	0	0	0	0	0	0
hsa-miR-1270	0	0	0	0	0	0	0	0	0.665457	0	0	4.42563	0	0	0	0	0	0	0	0	0	0	0	0	0	0	0	0	0	0	0	0	0	0	0	0	0	0	0	0	0	0	0	1.33403	0	0	0	0	0
p-hsa-miR-32	0	0	0	0	0	0	3.07568	0	0	2.24487	0	0	0	0	0	0	0	0	0	0	0	0	0	0	0.913635	0	0	0	0	0	0	1.49124	0	0	0	0	0	0	0	0	0	0	0	0	0	0	0	0	0
RNA5SP89	0	0	0	0	0	0	0	0	0	0	0	0	0	0	0	0	0	0	0	0	0	0	0	0	0	0	0	0	0	0	0	0	0	0	0	0	0	0	0	0	0	0	0	5.3361	0	0	0	0	0
hsa-miR-3182	12.7755	2.20918	0	16.5794	0.534667	0	4.25863	0	5.98912	9.62087	0	4.42563	19.5089	0	19.1404	19.8132	0	17.3523	0	14.4526	3.66838	0	15.6858	1.86553	30.6068	12.0848	14.4973	1.8694	0	2.62183	6.91461	31.316	10.7457	22.9521	3.64504	3.4472	1.2178	9.57085	10.9671	2.17953	8.01679	3.71457	5.03969	0	6.03997	8.40289	6.31591	9.68239	7.16686
hsa_piR_009539	0	0	0	0	0	0	0	0	0	0	0	0	0	0	0	0	0	0	0	0	0	0	0	0	0	0	0	0	6.33786	0	0	0	0	0	0	3.4472	0	0	0	0	0	0	0	0	0	0	0	0	0
hsa_piR_018883	0	0	0	0	0.534667	0	0	0	0	0	0	0	0	0	1.12591	0	0	0	0	0	0	0	0	0	0	0	0	0	0	0	0	0	0	0	0	0	0	0	0.233343	0	0	0	0	0	0	0	0	0	0
SNORA54	0	0	0	0	0	0	0	0	0	0	0	0	0	0	0	0	0	0	0	0	0	0	0	0	0	0	0	0	0	0	0	0	0	0	0	0	0	0	0	0	0	0	0	0	0	0	0	0	0
hsa_piR_011047	0	0	0	0	0	0	0	0	0	0	0	0	0	0	0	0	0	0	0	0	0	0	0	0	0	0	0	0	0	0	0	0	0	0	0	0	0	0	0	0	0	0	0	0	0	0	0	0	0
hsa_piR_019684	0	0	0	0	0	0	0	0	0	0	0	0	0	0	0	0	0	0	0	0	0	0	0	0	0	0	0	0	0	0	0	0	0	0	0	0	0	0	0	0	0	0	0	0	0	0	0	0	0
hsa_piR_022841	0	0	0	0	0	0	0	0	0	0	0	0	0	0	0	0	0	0	0	0	0	0	0	0	0	0	0	0	0	0	0	0	0	0	0	0	0	0	0	0	0	0	0	0	0	0	0	0	0
RNU6-915P	0	0	0	0	0	0	0	0	0	0	0	0	0	0	0	0	0	0	0	0	0	0	0	0	0	0	0	0	0	0	0	0	0	0	0	0	0	0	0	0	0	0	0	0	0	0	0	0	0
hsa_piR_017936	0	8.83673	8.42941	6.63175	3.208	0	2.6025	8.13255	1.33091	3.20696	0	0.885127	8.07264	14.7644	5.62953	3.17011	9.25688	8.00876	7.99871	1.80657	2.75128	8.09206	2.24083	1.86553	3.65454	13.8112	0	1.8694	2.11262	5.24366	3.00635	1.86405	17.6536	2.08655	7.29008	5.1708	3.65341	5.22046	3.96682	0	7.12604	2.47638	2.51984	1.33403	4.22798	2.90869	0	4.84119	6.27101
hsa-miR-3613-3p	0	0	0	0	0	0	0	0	0	0	0	0	0	0	0	0	0	0	0	0	0	0	0	0	0	0	0	0	0	0	0.300635	0	0	0	0	0	0	0	0	0	0	0.619094	0	0	0	0	0	0	0
hsa-miR-378a-5p	0	0	0	0	0	0	0	0	0	0	0	0	0	0	0	0	0	0	0	3.61315	0	0	0	0	0	0	0	0	0	0	0	0	0	0	0	0	0	0	0.233343	0.726509	0	0	0	0	0	0	0	0	0
hsa-miR-655-3p	0	0	0	0	0	0	0	0	0	0	0	0	0	0	0	0	0	0	0	0	0	0	0	0	0	0	0	0	0	0	0	0	0	0	0	0	0	0	0	0	0	0	0	0	0	0.323188	0	0	0
hsa-miR-26b-5p	54.5862	35.8992	28.098	45.317	34.2187	40.7527	61.277	34.1567	23.9565	54.839	23.5266	19.4728	29.5997	23.7515	16.8886	30.9085	32.3991	20.0219	30.3951	57.8103	24.7616	37.2235	53.7798	27.0502	52.0772	21.58	50.7406	56.082	33.8019	27.5292	39.0826	42.8731	11.5132	52.1638	65.6108	41.3664	14.6136	37.1233	78.4031	53.0352	35.3333	31.5738	46.6171	37.3527	18.1199	84.6752	61.0538	35.6488	35.8343
hsa_piR_006670	0	0	0	0	0	0	0	0	0	0	0	0	0	0	0	0	0	0	0	0	0	0	0	0	0	0	0	0	4.22524	0	0	0	0	0	0	5.1708	0	0	0	0	0	0	0	0	0	0	0	0	0
hsa_piR_002067	0	0	0	0	0	0	0	0	0	0	0	0	0	0	0	0	0	0	0	0	0	0	0	0	0	0	0	0	0	0	0	0	0	0	0	0	0	0	0	0	0	0	0	0	0	0	0	0	0
hsa_piR_001961	0	0	0	0	0	0	0	0	0	0	0	0	0	0	11.2591	0	0	4.00438	0	0	0	0	0	0	0	0	0	0	0	0	0	0	0	0	0	0	0	0	0	0	0	0	0	0	0	0	0	0	0
RNU6-759P	0	0	0	0	0	0	0	0	0	0	0	0	0	0	0	0	0	0	0	0	0	0	0	0	0	5.17919	0	0	0	0	0	0	3.07019	0	0	0	0	0	0	0	0	0	0	0	0	0	0	0	0
hsa-miR-944	0	0	0	0	0	0	0	0	0	0	0	0	0	1.28386	0	0	6.17126	0	0	0	0	0	0	0	0	0	0	0	0	0	0	0	0	0	0	0	0	0	0.700028	0	0	0	0	0	0	0	0	0	0
hsa_piR_017510	1.16141	0	0	2.21058	0	0	0	0	0	0	0	0	0	5.13546	3.37772	0	0	4.00438	1.59974	0	0.917095	3.23682	0	0	0	0	0	0	0	0	0	0	0	0	0	0	0	0	0.233343	0	2.07843	0	5.03969	1.33403	0	0.646376	0	2.64065	0
hsa-miR-3681-5p	0	0	0	0	0	0	0.709772	0	0	1.92417	0	0	0	0	0	0	0	0	0	0	0	0	0	0	0	0	0	0	0	0	0	0	0	0	0	0	0	0	0	0	0	0	0	0	0	0	1.05265	0	0
hsa-miR-3159	0	0	0	0	0	0	0	0	0	0	0	0	0	0	0	0	0	0	0	0	0	0	0	0	0	0	0	0	0	0	0	0	0	0	0	0	0	0	0	0	0	0	0	0	0	0	0	0	0
SNORD45A	1.16141	0	0	0	0	0	1.41954	0	0	2.24487	2.35266	0	0	0	0	0.792527	0	0	0	0	0	0	0	0.932766	0	0	0	0	0	0	0.300635	0	0	0	1.82252	0	0	0.290026	0	0	0	0	0	0	1.20799	1.61594	0	0	0
hsa_piR_010370	0	0	0	0	0	0	0	0	0	0	0	0	0	0	0	0	0	0	0	0	0	0	0	0	0	0	16.9135	0	0	0	0	0	0	8.34621	0	0	0	0	0	0	0	0	0	0	0	0	0	0	0
hsa-miR-4667-5p	0	0	0	0	0	0	0	0	0	0	0	0	0	0	0	0	0	0	0	0	0	0	0	0	0	0	0	0	0	0	0	0	0	0	0	0	0	0	0	0	0	0	0	0	0	0	0	0	0
hsa_piR_020490	2.32282	2.76148	8.42941	3.31588	3.208	2.26404	0	6.50604	0	0	2.35266	0	9.41808	1.9258	2.25181	2.37758	1.54281	1.33479	0	1.80657	0	0	4.48165	0.932766	3.19772	0.863199	4.83244	0	2.11262	1.31092	0.901905	2.98247	0.767549	4.17311	1.82252	1.7236	0	2.32021	1.16671	0	0.296918	3.09547	5.03969	1.33403	1.20799	0.969564	0	0.440109	4.47929
SNORD115-15	0	0	0	0	0	0	0	0	0	0	0	0	0	0	0	0	0	0	0	0	0	0	0	0	0	0	0	0	0	0	0	0	0	0	1.82252	0	0	0	0.233343	0	0	0	0	0	0	0.323188	0	0	0
hsa-miR-652-3p	1.16141	0	2.8098	0	1.06933	0	0.709772	0	1.99637	0.320696	0	1.77025	0.67272	0	0	0.792527	0	0	0	0	0	0	2.24083	0	0	1.7264	0	0	0	6.55458	0	0	1.5351	0	3.64504	0	1.2178	0	1.16671	0.726509	0.296918	3.71457	0	0	0	1.93913	1.05265	0	1.79172
hsa-miR-24-1-5p	0	0	0	0	0	0	0	0	0	0	0	0	0	0	0	0	0	0	0	0	0	0	0	0	1.82727	0	0	1.8694	0	0	0	0.745618	0	0	0	0	0	0	0	0	0	0	0	0	0	0	0	0	0
hsa_piR_009754	0	0	0	0	0	0	0	0	0	0	0	0	0	0	0	0	0	0	0	0	0	0	0	0	0	0	4.83244	0	0	0	0	0	0	4.17311	0	0	0	0	0	0	0	0	0	0	0	0	0	0	0
hsa_piR_013167	0	0	0	0	0	0	0	0	0	0	0	0	0	0	0	0	0	0	0	0	0	0	0	0	0	0	4.83244	0	0	0	0	0	0	4.17311	0	0	0	0	0	0	0	0	0	0	0	0	0	0	0
hsa_piR_008540	0	0	0	0	0	0	0	0	0	0	0	0	0	0	0	0	0	0	0	0	0	0	0	0	0	0	0	0	0	0	0	0	0	0	0	0	0	0	0	0	0	0	0	0	0	0	0	0	0
hsa_piR_009338	0	0	0	0	0	0	0	0	0	0	0	0	0	0	0	0	0	0	0	0	0	0	0	0	0	2.5896	0	0	0	0	0	0	5.37284	0	0	0	0	0	0	0	0	0	0	0	0	0	0	0	0
hsa_piR_021065	0	0	0	0	0	0	0	0	0	0	0	0	0	0	0	0	0	0	0	0	0	0	0	0	0	0	0	0	0	0	0	0	0	0	0	0	0	0	0	0	0	0	0	0	0	0	0	0	0
RNU1-122P	1.16141	0	0	1.10529	0	0	0	0	0	0	0	0	0	3.85159	0	0	1.54281	0	0	0	0	0	0	0	0	0	0	0	2.11262	0	0	0	3.83774	0	0	0	0	0	0	0	0	0	0	0	0	0	0	0	0
hsa_piR_005660	2.32282	0	2.8098	3.31588	0.534667	6.79212	1.65613	0	3.32729	1.60348	11.7633	5.31076	0	27.6031	0	0	21.5994	0	3.19949	5.41972	2.75128	0	2.24083	4.66383	10.5068	0.863199	9.66487	16.8246	12.6757	0	0	11.9299	0	2.08655	10.9351	15.5124	0	0	5.83357	1.45302	5.04761	1.23819	1.25992	6.67013	1.81199	3.87825	1.05265	7.04174	0.895858
hsa_piR_005023	0	0	0	0	0	0	0	0	0	0	0	0	0	1.9258	0	0	1.54281	0	0	0	0	0	0	0	0	0	2.41622	0	0	0	0	0	0	0	0	0	0	0	0	0	0	0	0	0	0	0.323188	0	0	0
hsa_piR_006011	1.16141	0	0	1.10529	0	0	0	4.87953	0	0	0	0	0	0	0	0	0	0	0	1.80657	0.917095	0	0	3.73106	0	0	0	0	0	0	0	0	0	0	0	0	0	0	0	0	0	0	0	0	0	0	0	0	0
RNA5SP501	0	0	0	0	0	0	0	0	0	0	0	0	0	0	0	0	0	0	0	0	0	0	0	0	0	0	0	0	0	0	0	0	0	0	0	0	0	0	0	0	0	0	0	0	0	0	0	0	0
hsa-miR-6784-3p	0	0	0	0	0	0	0	0	0	0	0	0	0	0	0	0	0	0	0	0	0	0	0	0	0	0	0	0	0	0	0	0	0	0	1.82252	0	0	0	0	0	0	0	0	0	0	0	0	0	0
hsa-miR-34b-5p	0	2.20918	0	0	0.534667	0	0.946362	1.62651	8.65095	0	0	2.65538	4.03632	1.9258	18.0145	0	4.62844	12.0131	0	0	0	0	2.24083	2.7983	0	5.17919	0	3.7388	0	0	0.60127	0	3.83774	4.17311	1.82252	3.4472	0	4.06036	1.40006	0.726509	8.90755	0	2.51984	0	0	2.5855	0	9.68239	0
RNA5SP88	0	0	0	0	0	0	0	0	0	0	0	0	0	0	0	0	0	0	0	0	0	0	0	0	0	0	2.41622	0	0	0	0	0	0	6.25966	0	0	0	0	0	0	0	0	0	0	0	0	0	0	0
RNA5SP286	0	0	8.42941	0	0	9.05616	0	0	0	0	0	0	0	0	0	0	0	0	0	0	0	0	0	0	1.37045	1.7264	0	0	0	0	0	1.11843	0.767549	0	0	0	0	0	0	2.17953	0	0	0	0	0	0	1.05265	0	0
hsa-miR-4526	0	0	0	0	0	0	0	0	0	0	0	0	0	0	0	0	0	0	0	0	0	0	0	0	0	0	0	0	0	0	0	0	0	0	0	0	0	0	0	0	0	0	0	0	1.20799	0	0	0	0
RNA5SP414	0	0	0	0	0	0	0	0	0	0	0	0	0.67272	0	0	0	0	0	0	0	0	0	0	0	0	0	0	0	0	0	0	0	0	0	0	0	0	0	0	0	0	0	0	0	0	0	0	0	0
hsa-miR-107	1.16141	0	0	0	0	0	0.236591	0	0	0	0	0	0	0	0	0	0	0	0	1.80657	0	0	0	0	0	0	0	0	0	0	0	0	0	0	0	0	0	0	1.16671	0.726509	0.296918	0	0	0	0	1.61594	0	0	0
hsa-miR-29a-5p	0	0	0	0	0	0	0	0	0	0	0	0	0	0	0	0	0	0	0	0	0	0	0	0	0	0	0	0	0	0	2.70572	0	0	0	0	0	0	1.45013	0	0	0	0	0	0	0	0.323188	0	0	0
hsa_piR_023034	0	0	0	0	0	0	0	0	0	0	0	0	0	0	0	0	0	0	0	0	0	0	0	0	0	0	0	0	0	0	0	0	0	0	0	0	0	0	0	0	0	0	0	0	3.01998	0	0	0	0
hsa-miR-4671-3p	0	0	0	0	0	0	0	0	0	0	0	0	0	0	0	0	0	0	0	0	0	0	0	0	0	0	0	0	0	0	0	0	0	0	0	0	0	0	0	0	0	0	0	0	0	0	0	0	0
hsa_piR_022217	0	0	0	0	0	0	0	0	0	0	0	0	0	0	0	0	0	0	0	0	0	0	0	0	0	0	0	0	0	0	0	0	0	0	0	0	0	0	0	0	0	0	0	0	4.83197	0	0	0	0
hsa-miR-382-5p	0	0	0	1.10529	0	0	0	0	0	0	0	0	0	0	0	0	0	0	0	0	0	0	0	0	0	0	0	1.8694	0	0	0	0	0	0	0	0	0	0	0.933371	0	0.296918	0	1.25992	0	0	0.323188	0	0	0
hsa-miR-330-3p	2.32282	0	0	2.21058	0	0	1.65613	0	0	0.320696	0	0	0	0	0	0	0	0	0	0	0	0	0	0	0	0	2.41622	0	0	0	0	0	0	0	9.11261	0	0	0	1.86674	2.17953	0	0	0	0	0	0.969564	2.1053	0	0
hsa_piR_015724	0	0	0	0	0	0	0	0	0	0	0	0	0	0	0	0	0	0	0	0	0	0	0	0	1.37045	0	0	0	0	0	0	1.86405	0	0	0	0	0	0	0	0	0	0	0	0	0	0	0	0	0.895858
p-hsa-miR-270	0	0	0	0	0	0	0	0	0	0	0	0	0	0	0	0	0	0	0	0	0.917095	0	0	1.86553	0	0	0	0	0	0	0	0	0	0	0	0	0	0	0	0	0	0	0	0	0	0	0	0	0
hsa_piR_013211	0	0	0	0	0	0	0	0	0	0	0	0	0	0	0	0	0	0	0	0	0	0	0	0	0	0	0	0	0	0	0	0	0	0	0	0	0	0	0	0	0	0	0	0	0	0	0	0	0
hsa_piR_019537	0	0	0	0	0	0	0	0	0	0	0	0	0	0	0	0	0	0	0	0	0	0	0	0	0	0	0	0	0	0	0	0	0	0	0	0	0	0	0	0	0	0	0	0	0	0	0	0	0
hsa_piR_012279	0	0	0	0	0	0	0	0	0	0	0	0	0	0	0	0	0	0	0	0	0	0	0	0	0	0	0	0	0	0	0	0	0	0	0	0	0	0	0	0	0	0	0	0	0	0	0	0	0
hsa_piR_010006	0	0	0	0	0	0	0	0	0	0	0	0	0	0	0	0	0	0	0	0	0	0	0	0	0	0	0	0	0	0	0	0	0	0	0	0	0	0	0	0	0	0	0	0	0	0	0	0	0
RNA5SP478	0	0	0	0	0	0	0	0	2.66183	0	0	0.885127	0	0	0	0	0	0	0	0	0	0	0	0	0	0	0	0	0	0	0	0	0	0	0	0	0	0	0	0	0	0	0	0	0	0	0	0	0
SNORD116-25	0	0	0	0	0	0	0	0	0	0	0	0	0	0	0	0	0	0	0	0	0	0	0	0	0	0	0	0	0	0	0	0	0	0	0	0	0	0	0.700028	0	0	0	0	0	0	0.646376	0	0	0
hsa_piR_003145	1.16141	4.97066	0	1.10529	9.08935	0	1.41954	3.25302	0	0.641391	4.70532	0	0	0	1.12591	0	0	2.66959	0	3.61315	0.917095	1.61841	4.48165	1.86553	2.28409	2.5896	0	0	0	0	2.70572	1.11843	5.37284	0	0	0	0	3.77034	0	1.45302	0.890755	0	0	0	6.64396	0	1.05265	0.880217	0
RNA5SP321	0	0	0	0	0	0	0	0	0	0	0	0	0	0	0	0	0	0	0	0	0	0	0	0	0	0	0	0	0	0	0	0	0	0	0	0	0	0	0	0	0	0	0	0	0	0	0	0	0
hsa_piR_020643	0	0	0	0	0	0	0	0	0	0	0	0	0	0	0	0	0	0	0	0	0	0	0	0	0	0	0	0	0	0	0	0	0	0	0	0	0	0	0	0	0	0	0	1.33403	0	0	0	0	0
hsa_piR_004929	0	0	0	0	0	0	0	0	0	0	0	0	0	0	0	0	0	0	0	0	0	0	0	0	0	0	0	0	0	0	0	0	0	0	0	0	0	0	0	0	0	5.57185	0	0	0	0	0	0	1.79172
hsa_piR_021002	0	0	0	0	0	0	0	0	0	0	0	0	0	0	0	0	0	0	0	0	0	0	0	0	0	3.45279	0	0	0	0	0	0	3.83774	0	0	0	0	0	0	0	0	0	0	0	0	0	0	0	0
hsa_piR_017837	0	0	0	0	0	0	0	0	0	0	0	0	0	0	0	0	0	0	0	0	0	0	0	0	0	0	0	0	0	3.93275	0	0	0	0	0	0	3.65341	0	0	0	0	0	0	0	0	0	0	0	0
RNU4-58P	0	0	0	0	0	0	0	0	0	0	0	0	0	0	0	0	0	0	0	0	0.917095	0	0	0	0.456818	3.45279	4.83244	0	0	0	0.901905	0	0	0	0	0	0	0	0	0	0.296918	0	0	0	0	0	0	0	0
hsa_piR_007373	0	3.31377	0	0	0.534667	0	0	0	0	0	0	0	0	0	0	0	0	0	0	0	0	0	0	0	0	0	0	0	0	0	0	0	0	0	0	0	0	0	0	0	0	0	0	0	0	0	0	0	0
hsa-miR-382-3p	0	0	0	2.21058	0	0	0	0	0	0	0	0	0	0	0	0	0	0	0	0	0	0	0	0	0	0	0	3.7388	0	0	0	0	0	0	0	0	0	0	0.933371	0	1.78151	0	0	0	0	1.61594	0	2.20054	0
hsa_piR_002352	0	0	0	0	0	2.26404	0	0	0	0	0	0	0	0	0	0	0	0	0	0	0	0	0	0	0	0	0	0	0	0	0	0	0	0	0	0	0	0	0.233343	0	0	0	0	0	0	0	0	0	0
hsa_piR_020312	0	1.10459	0	0	1.06933	0	0	0	0	0	0	0	0	0	0	0	0	0	0	0	0	0	0	0	0	0	0	0	0	0	0	0	0.767549	0	0	0	0	0	0	0	0	0	0	0	0	0	0	0	0
hsa-miR-4330	0	0	0	0	0	0	0	0	0	0	0	0	0	0	0	0	0	0	0	0	0	0	0	0	0	0	0	0	0	0	0	0	0	0	0	0	0	0	0	0	0	0	0	0	0	0	0	0	0
hsa_piR_009014	0	0	0	0	0	0	0	0	0	0	0	0	0	0	0	0	0	0	0	0	0	0	0	0	0	0	0	0	0	0	0	0	0	0	0	0	0	0	0	1.45302	0.296918	0	0	0	0	0	2.1053	0	0
hsa-miR-424-5p	0	1.10459	0	0	0	0	2.12932	0	0	1.92417	0	0	0	0	0	0	0	0	0	3.61315	0	0	2.24083	0	0	0	0	0	0	0	0	0	0	0	0	1.7236	0	0	0	0.726509	1.18767	0	0	5.3361	0	0	0	1.76043	0
hsa-miR-363-5p	0	0	0	0	0	0	0	0	0	0	0	0	0	0	0	0	0	0	0	0	0	0	0	0	0	0	0	0	0	0	0	0	0	0	0	0	0	0	0	0	0	0	0	1.33403	0	0	0	0	0
hsa_piR_001318	0	0	0	0	0	0	0	0	0	0	0	0	0	0	0	0	0	0	0	0	0	0	0	0	0	0	0	0	0	0	0	0	0	0	0	0	0	0	0	0	0	0	0	1.33403	0	0	0	0	0
hsa_piR_003066	0	0	0	0	0	0	0	0	0	0	0	0	0	0	0	0	0	0	0	0	0	0	0	0	0	0	0	0	0	0	0	0	0	0	0	0	0	0	0	0	0	0	0	0	0	0	0	0	0
hsa-miR-432-5p	1.16141	2.20918	0	0	3.208	0	0	0	0	0	0	0	0	0	0	0	0	0	0	0	1.83419	0	0	1.86553	0	0	0	1.8694	0	0	0	0	0	4.17311	1.82252	0	0	0	2.33343	1.45302	0.593836	0.619094	0	0	0	2.5855	1.05265	0.440109	1.79172
hsa_piR_016659	0	0	0	0	0	0	0	0	0	0	0	0	0	0	0	0	0	0	0	0	0	0	6.72248	0	0	0	0	0	0	0	0	0	0	0	0	0	0	0	0.466685	0	0	0.619094	0	0	0	0.323188	0	0	0
hsa-miR-140-5p	1.16141	0	0	0	0	0	0	0	0	0	0	0	0	0	11.2591	0	0	10.6784	0	0	0	0	0	0	0	0.863199	2.41622	0	0	0	0	0	3.83774	0	1.82252	0	0	0	0.466685	0	1.78151	0	0	0	0	1.61594	0	0.440109	0
SNORD48	1.16141	4.41836	2.8098	2.21058	2.13867	0	10.8832	0	3.32729	6.09322	0	2.65538	8.74536	3.20966	1.12591	10.3028	3.85703	0	6.39897	9.03287	1.83419	1.61841	8.96331	3.73106	1.82727	0.863199	0	9.347	2.11262	1.31092	15.0318	4.47371	0	0	7.29008	1.7236	0	11.021	3.73348	7.9916	0	2.47638	2.51984	16.0083	0	2.26232	7.36856	0	2.68757
hsa-miR-134-3p	0	0	0	0	0	0	0	0	0	0	0	0	0	0	0	0	0	0	0	0	0	0	0	0	0	0	2.41622	0	0	0	0	0	0	0	0	0	0	0	0	0	0	0	0	0	0	0	1.05265	0	0
hsa-miR-1468-5p	0	0	0	0	0	0	2.12932	9.75906	0	1.28278	4.70532	0	0	0	0	0	0	0	0	0	0.917095	0	0	0	0.456818	0	0	0	0	1.31092	0	0.372809	0	0	0	0	1.2178	0	0.466685	0.726509	0	0	0	1.33403	0	0	1.05265	0	0
hsa-miR-23a-3p	2.32282	11.5982	0	1.10529	8.55468	0	6.38795	14.6386	14.6401	5.45183	11.7633	16.8174	12.7817	15.4064	4.50362	11.0954	18.5138	9.34356	4.79923	0	3.66838	1.61841	0	11.1932	15.075	0	4.83244	3.7388	10.5631	0	3.30699	7.45618	3.07019	0	3.64504	3.4472	0	2.61023	2.10008	10.8976	9.50138	5.57185	15.1191	6.67013	7.24796	1.61594	11.5792	11.8829	2.68757
hsa-miR-1912	0	0	0	0	0	0	0	0	0	0	0	0	0	0	0	0	0	0	0	0	0	0	0	0	0	0	0	0	0	0	0	0	0	0	0	0	0	0	0	0	0	0	0	0	0	0	0	0	0
hsa_piR_022254	0	0	0	0	0	0	0	0	0	0	0	0	0	0	0	0	0	0	0	0	0	0	0	0	0	0	0	0	0	0	0	0	0	0	0	0	0	0	0	0	0	0	0	0	0	0	0	0	0
RNU6-262P	0	0	0	0	0	0	0	0	0	0	0	0	0	0	0	0	0	0	0	0	0	0	0	0	0	0	0	0	0	0	0	0	0	0	0	0	0	0	0	0	0	0	0	0	0	0	0	0	0
hsa_piR_019443	0	0	0	0	0	0	0.236591	0	0.665457	0.320696	0	0	0	0	0	0	0	0	0	0	0	0	0	0.932766	0	0.863199	0	0	0	0	0	0	0	0	0	0	0	0	0.233343	0	0	0	0	0	0	0	0	0	0
hsa_piR_007200	0	0	0	0	0	0	0	0	0	0	0	0	0	0	0	0	0	0	0	0	0	0	0	0	0	0	0	0	0	0	0	0	0	0	0	0	0	0	0	0	0	0	0	0	0	0	0	0	0
hsa-miR-4731-3p	0	0	0	0	0	0	0	0	0	0	0	0	0	0	0	0	0	0	0	0	0	0	0	0	0	4.31599	0	0	0	0	0	0	2.30265	0	0	0	0	0	0	0	0	0	0	0	0	0	0	0	0
hsa-miR-193a-3p	0	0	0	0	0	0	0	0	0	0	0	0	0	0	0	0	0	0	0	0	0	0	0	0	0	0	0	0	0	0	0	0	0	0	0	0	0	0	0.233343	0	0	0	0	0	0	0	0	0	0
hsa-miR-483-3p	0	0	0	0	0	0	0.709772	0	0	1.28278	0	0	0	0	0	0	0	0	0	0	0	0	0	0	0	0	0	0	0	0	0	0	0	0	0	0	0	0	0	0	0	0.619094	0	0	4.83197	0	0	0	1.79172
hsa-miR-30b-3p	0	0	0	0	0	0	0	0	0	0	0	0	0	0	0	0	0	0	0	0	0	0	0	0	0	3.45279	0	0	0	0	0	0	3.07019	0	0	0	0	0	0	0	0	0	0	0	0	0	0	0	0
RNU6-510P	0	0	0	0	0	4.52808	0	0	0	0	0	0	0	0	0	0	0.771407	0	0	0	0	0	0	0	0	0	0	0	0	0	0.60127	0	0	0	0	0	0	0.870077	0	0	0	0	0	0	0	0	1.05265	0	0
hsa_piR_014289	0	0	0	0	0	0	0	0	0	0	0	0	0	0	0	0	0	0	0	0	0	0	0	0	0	0	0	0	0	0	0	0	0	0	0	0	0	0	0	0	0	0	0	0	0	0	0	0	0
hsa_piR_017160	0	0	0	0	0	0	0	0	0	0	0	0	0	0	0	0	0	0	0	0	0	0	0	0	0	2.5896	0	0	0	0	0	0	3.83774	0	0	0	0	0	0	0	0	0	0	0	0	0	0	0	0
hsa-miR-548i	0	0	0	0	0	4.52808	0	0	0	0	0	0	0	0	0	0	0	0	0	0	0	0	0	0	0	0	0	0	0	0	0	0	0	0	0	0	0	0	0	0	0	0	0	0	0	0	0	0	0
p-hsa-miR-139	0	0	0	0	0	0	0	0	0	0	0	0	0	0	0	0	0	0	0	0	0	0	0	0	0	0	0	0	0	0	0	0	0	0	0	0	0	0	0	0	1.48459	1.23819	0	0	0	0	0	0.880217	0
hsa-miR-1225-5p	0	0	0	0	0	0	0	0	0	0	0	0	0	0	0	0	0	0	0	0	0	0	0	0	0	0	0	0	0	0	0	0	0	0	0	0	0	0	0	0	0	0	0	2.66805	0	0	0	0	0
hsa_piR_001009	0	0	0	0	0	0	0	0	0	0	0	0	0	0	0	0	0	0	0	0	0	0	0	0	0	0	0	0	0	0	0	0	0	0	0	0	0	0	0	0	0	0	1.25992	0	0	0	0	0	0
hsa_piR_015993	0	0	0	0	0	0	0	0	0	0	0	0	0	0	0	0	0	0	0	0	0	0	0	0	0	0	0	0	0	0	0	0	0	0	0	0	0	0	0	0	0	0	0	0	0	0	0	0	0
hsa_piR_020564	0	0	0	0	0	0	0	0	0	0	0	0	0	0	0	0	0	0	0	0	0	0	0	0	0	0	0	0	0	0	0	0	0	0	0	0	0	0	0	0	0	0	0	0	0	0	0	0	0
hsa_piR_007709	0	0	0	0	0	0	0	0	0	0	0	0	0	0	0	0	0	0	0	0	0	0	0	0	0	0	0	0	0	0	0	0	0	0	0	0	0	0	0	0	0	0	0	0	0	0	0	0	0
hsa_piR_020672	0	0	0	0	0	0	0	0	0	0	0	0	0	0	0	0	0	0	0	0	0	0	0	0	0	0	0	0	0	0	0	0	0	0	0	0	0	0	0	0	0	0	0	0	0	0	0	0	0
hsa_piR_013099	3.48423	0	0	3.31588	0	0	0	0	0	0	0	0	0	0	0	0	0	0	0	0	0	0	0	0	0	0	0	0	0	0	0	0	0	0	0	0	0	0	0	0	0	0	0	0	0	0	0	0	0
hsa_piR_017057	0	0	0	0	0	0	0	0	0	0	0	0	0	0	0	0	0	0	0	0	0	0	0	0	0	0	0	0	0	0	0	0	0	0	0	0	0	0	0	0	0	0	0	0	0	0	0	0	0
RNA5SP132	0	0	0	0	0	0	0	0	0	0	0	0	0	0	0	0	0	0	0	0	0	0	0	0	0	0	0	0	0	0	0	0	0	0	0	0	0	0	0	0	0	0	0	0	0	0.323188	0	0	0
hsa-miR-4736	0	0	0	0	0	0	0	0	0	0	0	0	0	0	0	0	0	0	0	0	0	0	0	0	1.37045	0	0	0	0	0	0	0.745618	0	0	0	0	0	0	0	0	0	0	0	0	0	0	0	0	0
hsa-miR-210-3p	3.48423	0.552295	0	3.31588	1.604	2.26404	2.6025	3.25302	0.665457	3.20696	9.41063	0	0.67272	1.28386	3.37772	0	1.54281	1.33479	0	0	5.50257	0	2.24083	4.66383	1.82727	1.7264	4.83244	3.7388	2.11262	11.7982	3.60762	1.49124	1.5351	4.17311	1.82252	1.7236	8.52461	5.51049	1.6334	2.17953	2.07843	1.23819	2.51984	4.00208	2.41599	0.969564	2.1053	1.32033	2.68757
hsa-miR-875-5p	0	0	0	0	0	0	0	0	0	0	0	0	0	0	0	0	0	0	0	0	0	0	0	0	0	0	0	0	0	0	0	0	0	0	0	0	0	0	0	0	0	0	0	0	0	0	0	0	0
hsa_piR_010174	0	0	0	0	0	0	0	0	0	0	0	0	0	0	0	0	0	0	0	0	0	0	0	0	0	0	0	0	0	0	0	0	0	0	0	0	0	0	0	0	0	0	0	0	0	0	0	0	0
hsa_piR_009584	0	0	0	0	0	2.26404	0	0	0	0	0	0	0	0	0	0	0	0	0	0	0	0	0	0	0	0	0	0	0	0	0	0	0	0	0	0	0	0.290026	0	0	0	0	0	0	0	0	0	0	0
SNORD114-14	0	0	0	0	0	0	0	0	0	0	0	0	0	0	0	0	0	0	0	0	0	0	0	0	0	0	0	0	0	0	0	0	0	0	0	0	0	0	0.466685	0.726509	0	0	0	0	0	0.323188	0	0	0
hsa-miR-191-5p	95.2355	95.5471	148.92	96.1604	87.1508	83.7695	160.172	105.723	31.942	160.348	70.5798	35.4051	76.0173	86.0189	94.5761	85.5929	106.454	102.779	38.3938	86.7155	50.4402	35.6051	82.9106	40.1089	69.4363	38.8439	108.73	185.071	71.8291	64.2349	54.7156	70.8338	54.496	104.328	196.832	46.5372	66.9791	55.975	158.906	103.891	83.7309	74.9104	104.573	136.071	50.7357	144.788	97.8966	82.3003	73.4604
SNORD3C	0	0	0	0	0	0	0	0	0	0	0	0	0	0	0	0	0	0	0	0	0	0	0	0	0	0	0	0	0	0	0	1.49124	0	0	0	0	0	0	0	0	0	0	0	0	0	0	0	0	0
hsa-miR-589-5p	0	0	0	2.21058	0	0	1.18295	0	0	2.24487	0	0	0	0	0	0	0	0	0	0	1.83419	0	0	0.932766	0	0	0	0	0	0	0	0	0	2.08655	1.82252	0	0	0	0.466685	1.45302	2.07843	0.619094	0	0	3.62398	0.646376	0	2.64065	0
hsa-miR-2277-5p	0	0	0	0	0	0	0	0	0	0	0	0	0	0	0	0	0	0	0	0	0	0	0	0	0	0	0	0	0	0	0	0	0	0	1.82252	0	0	0	0	0.726509	0	0	0	0	0	0	1.05265	0	0
RNA5SP465	0	0	0	0	0	0	0	0	0	0	0	0	0	0	0	0	0	0	0	0	0	0	0	0	0	0	0	0	0	0	0	0	0	0	0	0	0	0	0	2.90604	0	0	0	0	0	0	3.15796	0	0
hsa_piR_019742	0	0	0	0	0	0	0	0	0	0	0	0	0	0	0	0	0	0	0	0	0	0	0	0	0	0	0	0	0	0	0	0	0	0	0	0	0	0	0	0	0	0	0	0	0	0	0	0	0
mmu-miR-2183	0	0	0	0	0	0	0	0	0	0	0	0	0	0	0	0	0	0	0	0	0	0	0	0	0	0	0	0	0	0	0	0	0	0	0	0	0	0	0	0	0	0	0	0	0	0	0	0	0
hsa-miR-6795-5p	0	0	0	0	0	0	0	0	2.66183	0	0	2.65538	0	0	0	0	0	0	0	0	0	0	0	0	0	0.863199	0	0	0	0	0	0	2.30265	0	0	0	0	0	0	0	0	0	0	0	0	0	0	0	0
hsa-let-7f-2-3p	1.16141	0	0	0	0	0	0	0	0	0	0	0	0	0	0	0	0	0	0	0	0	0	0	0	0	0	0	1.8694	0	0	0	0	0	0	1.82252	0	0	0	0	0	0	0	1.25992	0	0	0	0	0	0
SNORD115-40	0	0	0	0	0	0	0	0	0	0	0	0	0	0	0	0	0	0	0	0	0	0	0	0	0	0	0	0	0	0	0	0	0	0	1.82252	0	0	0	0	0	0	0	1.25992	0	0	0	0	0	0
hsa_piR_007403	0	0	0	0	0	0	0	0	0	0	0	0	0	0	0	0	0	0	0	0	0	0	0	0	0	0	0	0	0	0	0	0	0	0	0	0	0	0	0	0	0	0	0	0	0	0	0	0	0
hsa_piR_007819	0	0	0	0	0	0	0	0	0	0	0	0	0	0	0	0	0	0	0	0	0	0	0	0	0	0	0	0	0	0	0	0	0	0	0	0	0	0	0	0	0	0	0	0	0	0	0	0	0
hsa-miR-1538	0	0	0	0	0	0	0	0	0	0	0	0	0	0	0	0	0	0	0	0	0	0	0	0	1.37045	0.863199	0	0	0	0	0	1.11843	0	0	0	0	0	0	0	0	0	0	0	0	0	0	0	0	0
hsa-miR-4697-5p	0	0	0	0	0	0	0	0	0	0	0	0	0	0	0	0	0	0	0	0	0	0	0	0	0	0	0	0	0	0	0	0	0	0	0	0	0	0	0	0	0	0	0	0	0	0	0	0	0
hsa-miR-26a-2-3p	0	0	0	0	0	0	0	0	0	0	0	0	0	0	0	0	0	0	0	0	0	0	0	0	0	0	0	0	0	0	0	0	0	0	0	0	0	0	0.233343	0.726509	0	0.619094	0	0	0	0	0	0	0
hsa-miR-323b-3p	0	1.65689	0	0	1.604	0	0	0	2.66183	0	0	4.42563	0	0	0	0	0	0	0	0	1.83419	0	0	3.73106	0	2.5896	0	0	4.22524	0	1.80381	2.23686	2.30265	2.08655	3.64504	12.0652	0	1.74015	3.2668	2.17953	0.296918	1.23819	1.25992	0	0	1.93913	1.05265	0	0.895858
RNU6-714P	0	0	0	0	0	0	0	0	0.665457	0	0	0	0	0	0	0	0	0	0	0	0	0	0	0	0	0	2.41622	0	0	0	0	0	0	2.08655	0	0	0	0	0	0	0	0	0	0	0	0	0	0	0
hsa-miR-1972	0	0	0	0	0	0	0	0	0	0	0	0	0	0	0	0	0	0	0	0	0	0	0	0	0.456818	0	0	0	2.11262	0	0	0	0	0	0	0	0	0	0	0	0	0	0	0	0	0	0	0	0
hsa_piR_020023	0	0	0	0	0	0	0	0	0	0	0	0	0	0	0	0	0	0	0	0	0	0	0	0	0	0	0	0	0	0	0	0	0	0	0	0	0	0	0	0	0	0	0	0	0	0	0	0	0
hsa-miR-1323	0	0	0	0	0	0	0	0	0	0	0	0	0	0	0	0	0	0	0	0	0	0	0	0	0	0	0	0	0	0	0	0	0	0	0	0	0	0	0.233343	0	0	0	0	0	0	0.323188	0	0	0
p-hsa-miR-88	0	0.552295	0	0	1.06933	0	0	0	0	0	0	0	0	0	0	0	0	0	0	0	0	0	0	0	0	0	0	0	0	0	0	0	0	0	0	0	0	0	0	0	0	1.85728	0	0	0	0	0	0	2.68757
hsa-miR-5701	0	0	2.8098	0	0.534667	2.26404	1.18295	0	0	0.962087	0	0	0	2.56773	0	0	2.31422	0	0	0	0	0	0	0	0	0	0	1.8694	0	3.93275	0.300635	0	0	0	0	0	1.2178	0	1.40006	1.45302	0	0	0	1.33403	0	1.93913	0	0	0.895858
hsa-miR-636	0	0	0	0	0	0	0	0	0	0	0	0	0	0	0	0	0	0	0	0	0	0	0	0	0	0	0	0	0	0	0	0	0	0	0	0	0	0	0	0	0	0	0	0	0	0	0	0	0
hsa_piR_014711	0	0	0	0	0	0	0	0	0	0	0	0	0	0	0	0	0	0	0	0	0	0	0	0	0	0	0	0	0	0	0	0	0	0	0	0	0	0	0	0	0	0	0	0	0	0	0	0	0
hsa_piR_016971	0	0	0	0	0	0	0	0	0	0	0	0	0	0	0	0	0	0	0	0	0	0	0	0	0	0	0	0	0	0	0	0	0	0	0	0	0	0	0	0	0	0	0	0	0	0	0	0	0
hsa-miR-1266-5p	0	1.10459	0	0	0	0	0.236591	0	0	0	0	0	0	0	0	0	0	0	0	0	0	0	0	0	0	1.7264	0	0	0	0	0.60127	0	3.07019	0	0	0	0	0	0	0	0	0	0	1.33403	1.81199	0.323188	0	0	0
hsa_piR_017008	0	0	0	0	0	0	0	0	0	0	0	0	0	0	0	0	0	0	0	0	0	0	0	0	0	0	0	0	0	0	0	0	0	0	0	0	0	0	0.233343	0	0	0	1.25992	0	0	0	0	0	0
hsa-miR-4763-3p	0	0	0	0	0	0	0	0	0	0	0	0	0	0	0	0	0	0	0	0	0	0	0	0	0	0	0	0	0	0	0.300635	0	0	0	0	0	0	0	0	0	0	0	0	0	0	0	0	0	0
hsa-miR-92b-3p	242.734	215.948	199.496	191.216	199.431	138.106	150.235	382.23	334.06	151.368	416.421	323.956	272.451	141.867	234.188	281.347	152.739	241.598	207.967	245.694	243.03	161.841	266.658	208.007	359.516	348.732	173.968	130.858	139.433	173.041	186.995	360.879	336.954	143.972	174.962	186.149	161.968	207.368	248.743	191.798	345.316	360.313	243.165	188.098	337.634	243.36	184.214	333.602	333.259
RNA5SP460	0	0	0	0	0	0	0	0	0	0	0	0	0	0	0	0	0	0	0	0	1.83419	0	0	0.932766	0.456818	0	0	0	0	0	0	1.11843	0	0	0	0	0	0	0	0	0	0	0	0	0	0	0	0	0
hsa_piR_015293	0	0	0	0	0	0	0	0	0	0	0	0	0	0	0	0	0	0	0	0	0	0	0	0	0	0	0	0	0	0	0	0	0	0	0	0	0	0	0	0	0.890755	0	0	0	0	0	0	0.440109	0
hsa_piR_020172	0	0	0	0	0	0	0	0	0	0	0	0	0	0	0	0	0	0	0	0	0	0	0	0	0	0	0	0	0	0	0	0	0	0	0	0	0	0	0	0	0	0	0	4.00208	0	0	0	0	0
hsa-miR-6511a-3p	0	0	0	0	0	0	0	0	0	0	0	0	0	0	0	0	0	0	0	0	0	0	0	0	0	0	0	0	0	0	0	0	0	2.08655	0	0	0	0	0	0	0	0.619094	0	0	0	0	0	0	0
SNORD97	0	0	0	0	0	0	0	0	0	0	0	0	0	0	0	0	0	0	0	0	0	0	2.24083	0	0	0	0	0	0	0	0	0	0	0	0	0	0	0	0	0	0	0	0	0	0	0.323188	0	0	0
hsa_piR_007565	0	0	0	0	0	0	0	0	0	0	0	0	0	0	0	0	0	0	0	0	0	0	0	0	0	0	0	0	0	0	0	0	0	0	0	0	0	0	0	0	0	0	0	0	0	0	0	0	0
RNA5SP246	0	0.552295	5.61961	0	0.534667	0	0.473181	0	0	0	0	0.885127	0	0	0	0	0.771407	0	0	1.80657	3.66838	0	2.24083	1.86553	2.74091	0.863199	0	0	0	0	0	2.60966	0	0	0	0	0	0	0	0	0	2.47638	0	1.33403	0	0	0	0	0
hsa_piR_005334	0	0	0	0	0	0	0	0	0	0	0	0	0	0	0	0	0	0	0	0	0	0	0	0	0	0	0	0	0	0	0	0	0	0	0	0	0	0	0	0	0	0	0	0	0	0	0	0	0
hsa_piR_020499	39.4879	27.6148	28.098	36.4746	31.0107	20.3764	14.1954	17.8916	39.262	11.545	21.1739	32.7497	40.3632	30.8127	12.385	61.8171	42.4274	21.3567	9.59846	12.646	44.0206	6.47365	22.4083	49.4366	20.5568	69.9191	36.2433	33.6492	33.8019	11.7982	2.40508	26.8423	75.9873	43.8176	25.5153	32.7484	13.3958	2.90026	32.9013	27.6074	18.7058	30.3356	35.2778	18.6764	14.4959	36.5202	29.4743	19.3648	19.7089
hsa-miR-6796-5p	0	0	0	0	0	0	0	0	0	0	0	0	0	0	0	0	0	0	0	0	0	0	0	0	0	1.7264	0	0	0	0	0	0	3.83774	0	0	0	0	0	0	0	0	0	0	0	0	0	0	0	0
hsa-miR-3656	0	0	0	0	0	0	0	0	0	0	0	0	0	0	0	0	0	0	0	0	0	0	0	0	0	0	0	0	0	0	0	0	0	0	0	0	0	0	0	0	0	0	0	2.66805	0	0	0	0	0
hsa_piR_019822	0	0	0	0	0	0	0	0	0	0	0	0	0	0	0	0	0	0	0	0	0	0	0	0	0	0	0	0	0	0	0	0	0	0	0	0	0	0	0.233343	0	0	0	0	0	0	0.323188	0	0	0
hsa_piR_010113	0	0	0	0	0	0	0	0	0	0	0	0	0	0	0	0	0	0	0	0	0	0	0	0	0	0	0	0	4.22524	0	0	0	0	0	0	1.7236	0	0	0	0	0	0	0	0	0	0	0	0	0
hsa-miR-4491	0	0	0	0	0	0	0	0	0	0	0	0	0	0	0	0	0	0	0	0	0	0	0	0	0	0	0	0	0	0	0	0	0	0	0	0	0	0	0	0	0	0	0	0	0	0	0	0	0
hsa_piR_014709	0	0	0	0	0	0	0	0	0	0	0	0	0	0	0	0	0	0	0	0	0	0	0	0	0	0	0	0	0	0	0	0	0	0	0	0	0	0	0	0	0	3.71457	0	0	0	0	0	0	1.79172
hsa_piR_014433	0	0	0	0	0	0	0	0	0	0	0	0	0	0	0	0	0	0	0	0	0	0	0	0	0	0	0	0	0	0	0	0	0	0	0	0	0	0	0	0	0	0	0	0	0	0	0	0	0
hsa_piR_010453	0	0	0	0	0	0	0	0	0	0	0	0	0	0	0	0	0	0	0	0	0	0	0	0	0	0	0	0	0	0	0	0	0	0	0	0	0	0	0	0	0	0	0	0	0	0	0	0	0
hsa-miR-654-5p	0	0.552295	0	0	2.13867	0	0	0	0	0	0	0	0	0	0	0	0	0	0	0	0	0	0	0	0	0	0	0	0	0	0	0	0	2.08655	0	0	0	0	0	0	0	0	0	0	0	0	0	0	0
hsa-miR-549a	0	0	2.8098	0	0	2.26404	1.18295	0	0	0.962087	0	0	3.3636	0	0	2.37758	0	0	1.59974	0	3.66838	6.47365	0	1.86553	0	4.31599	0	0	2.11262	0	0	0	3.07019	0	0	0	0	0	0	0	0	0	0	0	0	0	0	0	0
hsa_piR_001643	0	0	0	0	0	0	0	0	0	0	0	0	0	0	0	0	0	0	0	0	0	0	0	0	0	0	0	0	0	0	0	0	0	0	0	0	0	0	0	0	0	0	0	0	0	0	0	0	0
hsa_piR_020360	0	0	0	0	0	0	0	0	0	0	0	0	0	0	0	0	0	0	0	0	0	0	0	0	0	0	0	0	0	0	0	0	0	0	0	0	0	0	0	0	0	0	0	0	0	0	0	0	0
hsa-miR-4259	0	0	0	0	0	0	0	0	0	0	0	0	0	0	0	0	0	0	0	0	0	0	0	0	0	0	0	0	0	0	0	0	0	0	0	0	0	0	0	0	0	0	0	0	0	0	0	0	0
hsa_piR_003918	0	0	0	0	0	0	0	0	0	0	0	0	0	0	0	0	0	0	0	0	0	0	0	0	0	0	0	0	0	0	0	0	0	0	0	0	0	0	0	0	0	0	0	0	0	0	0	0	0
RNU5E-8P	0	0	0	0	0	0	0	0	0	0	0	0	0	0	0	0	0	0	0	0	0	0	0	0	0	0	0	0	0	0	0	0	0	0	0	0	0	0	0	0	0	0	0	0	0	0	0	0	0
hsa_piR_008033	10.4527	5.52295	0	13.2635	10.1587	0	0	0	7.32003	0	0	3.54051	5.38176	5.13546	3.37772	2.37758	4.62844	6.67397	0	0	0	0	2.24083	0	2.28409	5.17919	9.66487	0	6.33786	0	1.50318	3.72809	6.14039	6.25966	5.46756	12.0652	0	1.74015	1.6334	2.17953	0	0.619094	0	0	0	1.93913	3.15796	0	0
hsa_piR_021956	0	0	0	0	0	0	0	0	0	0	0	0	0	0	0	0	0	0	0	0	0	0	0	0	0	0	0	0	0	0	0	0	0	0	0	0	0	0	0	0	0	0	0	0	0	0	0	0	0
hsa_piR_018904	0	0	0	0	0.534667	0	0	0	0	0	0	0	0	0	0	0	0	0	0	0	0	0	0	0	0	0	0	0	0	0	0	0	0	0	0	0	0	0	0	0	0	0	0	0	0	0	0	0	0
hsa_piR_008990	0	0	0	0	0	0	0	0	0	0	0	0	0	0	0	0	0	0	0	0	0	0	0	0	0	0	0	0	0	0	0.300635	0	0	0	0	0	0	0	0	0	0	0	0	0	0	0	0	0	0
hsa_piR_002074	0	0	0	0	0	0	0	0	0	0	0	0	0	0	0	0	0	0	0	0	0	0	0	0	0	0	0	0	0	0	0	0	0	0	0	0	0	0	0	0	0	0	0	0	0	0	0	0	0
hsa_piR_019470	0	0	0	0	0	0	0	0	0	0	0	0	0	0	0	0	0	0	0	0	0	0	0	0	0	0	0	0	0	0	0	0	0	0	0	0	0	0	0	0	2.96918	0	0	0	0	0	0	2.64065	0
hsa-miR-6751-5p	0	0	0	0	0	0	0	0	0	0	0	0	0	0	0	0	0	0	0	0	0	0	0	0	0	0	0	0	0	0	0	0	0	0	0	0	0	0	0	0	0	0	0	0	0	0	0	0	0
hsa_piR_009978	0	0	0	0	0	0	0	0	0	0	0	0	0	0	0	0	0	0	0	0	0	0	0	0	0	0	0	0	0	0	0	0	0	0	0	0	0	0	0	0	0	0	0	0	0	0	0	0	0
hsa_piR_011128	0	0	0	0	0	0	0	0	0	0	0	0	0	0	0	0	0	0	0	0	0	0	0	0	0	0	0	0	0	0	0	0	0	0	0	0	0	0	0	0	0	0	0	0	0	0	0	0	0
hsa_piR_020159	0	0	0	0	0	0	0	0	0	0	0	0	0	0	0	0	0	0	0	0	0	0	0	0	0	0	0	0	0	0	0	0	0	0	0	0	0	0	0	0	0	0	0	0	0	0	0	0	0
hsa_piR_005380	0	0	0	0	0	0	0	0	0	0	0	0	0	0	0	0	0	0	0	0	0	0	0	0	0	0	0	0	2.11262	0	0	0	0	0	0	3.4472	0	0	0	0	0	0	0	0	0	0	0	0	0
hsa_piR_013090	0	0	0	0	0	0	0	0	0	0	0	0	0	0	0	0	0	0	0	0	0	0	0	0	0	0	0	0	2.11262	0	0	0	0	0	0	3.4472	0	0	0	0	0	0	0	0	0	0	0	0	0
hsa_piR_023077	0	0	0	0	0	0	0	0	0	0	0	0	0	0	0	0	0	0	0	0	0	0	0	0	0	0	2.41622	0	0	0	0	0	0	0	0	0	0	0	0.233343	0	0	0	0	0	0	0	0	0	0
hsa_piR_022437	2.32282	0	0	0	0	0	0	0	0	0.320696	0	0	0	0	0	0	0	0	0	0	0	0	0	0	0	2.5896	0	1.8694	0	0	0	0	3.07019	0	3.64504	0	0	0	0.466685	0	0	0	0	0	0	0	0	0	0
hsa-miR-6853-3p	0	0	0	0	0	0	0	0	0	0	0	0	0	0	0	0	0	0	0	0	0	0	0	0	0	0	0	0	0	0	0	0	0	0	0	0	0	0	0	0	0	0	0	0	0.603997	0	0	0	0
hsa_piR_004705	0	0	0	0	0	0	0	0	0	0	0	0	0	0	0	0	0	0	0	0	0	0	0	0	0.913635	0.863199	0	0	0	0	0	1.11843	0	0	0	0	0	0	0	0	0	0	0	0	0	0	0	0	0
hsa-miR-6772-5p	0	0	0	0	0	0	0	0	0	0	0	0	0	0	0	0	0	0	0	0	0	0	0	0	0	0	0	0	0	0	0	0	0	0	0	0	0	0	0	0	0	0	0	1.33403	0	0	0	0	0
hsa-miR-6724-5p	0	0	0	0	0	0	0	0	0	0	0	0	0	0	0	0	0	0	0	0	0	0	0	0	0	0	0	0	2.11262	0	0	0	0	0	0	0	0	0	0	0	0	0	0	0	0	0	0	0	0
hsa_piR_016152	0	0	0	0	0	0	0	0	0	0	0	0	0	0	0	0	0	0	0	0	0	0	0	0	0	0	0	0	0	0	3.30699	0	0	0	0	0	0	2.32021	0	0	0	0	0	0	0	0	0	0	0
SNORD49A	0	0	0	0	0	0	1.18295	0	0	1.28278	0	0	0	0	0	0	0	0	0	0	0.917095	1.61841	0	0	0	0	2.41622	0	0	0	0	0.372809	0	0	0	0	0	0.580052	0.466685	0	0	0	0	0	0	0.323188	0	0	0
hsa_piR_010454	0	0	0	0	0	0	0	0	0	0	0	0	0	0	0	0	0	0	0	0	0	0	0	0	0	0	0	0	0	0	0	0	0	0	0	0	0	0	0	0	0	0	0	0	0	0	0	0	0
hsa_piR_010957	0	0	0	0	0	0	0	0	0	0	0	0	0	0	0	0	0	0	0	0	0	0	0	0	0	0	0	0	0	0	0	0	0	0	0	0	0	0	0	0	0	0	0	0	0	0	0	0	0
hsa_piR_005284	0	0.552295	0	0	1.06933	0	0	0	0	0	4.70532	0	0	0	0	0	0	0	0	0	0	0	0	0	0.456818	4.31599	2.41622	0	0	0	0	0.372809	6.90794	0	0	0	0	0.290026	0	0	12.4706	0.619094	0	0	0	0.646376	0	11.0027	0
hsa-miR-887-3p	0	0	0	0	0	0	0	1.62651	0	0	2.35266	0	0	0	0	0	0	0	0	0	0	0	2.24083	0	0	0	0	0	0	0	0	0	0	0	0	0	0	0	0.233343	0	0	0	0	0	0	0.969564	1.05265	0	0
hsa_piR_011233	0	0	0	0	0	0	0	0	0	0	0	0	0	0	0	0	0	0	0	0	0	0	0	0	0	0	0	0	0	0	0	0	0	0	0	0	0	0	0	0	0	0	0	0	0	0	0	0	0
hsa-miR-542-3p	0	2.20918	0	0	1.06933	0	0	0	0	0	0	0	0	0	0	0	0	0	0	0	0	0	0	0	0	4.31599	2.41622	1.8694	0	0	0	0	2.30265	0	0	0	0	0	1.16671	0.726509	0	1.23819	1.25992	0	0	0.969564	0	0	0.895858
RNA5SP242	0	0	0	0	0	0	0	1.62651	0	0	0	0	0	0	0	0	0	1.33479	0	0	0	0	0	0	0	0	0	1.8694	0	0	0	0	0	0	0	0	0	0	0	0	0	0	0	0	0	0	0	0	0
hsa_piR_010840	0	0	0	0	0	0	0	0	0	0	0	0	0	0	0	0	0	0	1.59974	0	0	1.61841	0	0	0	0.863199	0	0	0	0	0	0	0.767549	0	0	0	0	0	0	0	1.48459	0	0	0	0	0	0	0.440109	0
hsa-miR-335-3p	1.16141	0	0	2.21058	0	0	0	0	0	0	0	0	0	0	2.25181	0	0.771407	2.66959	0	1.80657	0	0	4.48165	0	0	0	4.83244	9.347	0	0	1.50318	0	0	2.08655	1.82252	0	0	2.03018	2.10008	2.17953	0	0	0	0	0	2.90869	0	0.440109	0
hsa_piR_007896	0	0	0	0	0	0	0	0	0	0	0	0	0	0	0	0	0	0	0	0	0	0	0	0	0	0	0	0	0	0	0	0	0	0	0	0	0	0	0	0	0	0	0	0	0	0	0	0	0
hsa_piR_002388	0	0	0	0	0	0	0	0	0	0	0	0	0	0	0	0	0	0	0	0	0	0	0	0	0	2.5896	0	0	0	0	0	0	2.30265	0	0	0	0	0	0	0	0	0	0	0	0	0	0	0	0
hsa_piR_007818	0	0	0	0	0	0	0	0	0	0	0	0	0	0	0	0	0	0	0	0	0	0	0	0	0	2.5896	0	0	0	0	0	0	2.30265	0	0	0	0	0	0	0	0	0	0	0	0	0	0	0	0
SNORD59A	0	4.41836	0	0	3.74267	0	0	0	0	0	0	0	0	0	0	0	0	0	0	0	0	0	0	0	0	0	0	0	0	0	0	0	0	0	0	0	0	0	0	0	0	1.23819	0	0	0	0	1.05265	0	3.58343
SNORD42B	0	0	0	0	0	0	0	0	0	0	0	0	0	0	0	0	0	0	0	0	0	0	0	0	0	0	0	0	0	0	0	0	0	0	0	0	0	0	0	0.726509	0	0	0	0	0	0	4.21061	0	0
hsa-miR-494-3p	0	0	0	0	0	0	0	0	0	0	0	0	0	0	0	0	0	0	0	0	0	0	0	0	0	0	0	1.8694	0	0	0	0	0	0	0	0	0	0	0	0	0	0	0	0	0	0.323188	0	0	0
hsa-let-7a-3p	0	0	0	2.21058	0	0	0	0	0	0	0	0	0	0	0	0	0	0	0	0	0	0	0	0	1.82727	0	0	1.8694	0	0	0	1.11843	0	0	0	0	0	0	0	0	0	0.619094	0	0	0	0.646376	0	0	0
hsa_piR_016858	0	0	0	0	0	0	0	0	0	0	0	0	0	0	0	0	0	0	0	0	0	0	0	0	0	0	0	0	0	0	0	0	0	0	0	0	0	0	0	0	0	1.23819	0	0	0	0	0	0	3.58343
RNU1-49P	0	0	0	0	0	0	0.473181	0	1.99637	0.320696	0	3.54051	0	0	0	3.17011	0	0	0	0	3.66838	0	0	2.7983	0.913635	0	0	1.8694	2.11262	0	0	2.23686	0	0	0	1.7236	0	0	0	0	0	1.85728	1.25992	0	0	0	0	0	0.895858
hsa-miR-212-5p	0	0	0	0	0	0	0	0	0	0	0	0	0	0	0	0	0	0	0	0	0	0	0	0	0	0	0	0	0	0	0	0	0	0	0	0	0	0	0	0	0	0	1.25992	0	0	0	0	0	0.895858
hsa_piR_020244	2.32282	1.65689	5.61961	2.21058	3.74267	0	0.709772	0	0	1.28278	0	0	0	0	0	0	0	0	0	0	0	0	0	0	0	0.863199	0	0	0	1.31092	0	0	3.07019	0	0	0	0	0	0	0	1.78151	0	0	0	0	0	0	0.880217	0
SNORA73A	0	0	0	0	0	0	0	0	0	0	0	0	0	4.49352	0	0	3.85703	0	0	0	0	0	0	0	0	0	0	0	0	0	0.300635	0	0	0	0	0	0	0	0.933371	0	0	0	0	0	0	0.646376	0	0	0
hsa-miR-423-3p	4.64564	3.86607	11.2392	4.42117	4.27734	6.79212	8.99044	3.25302	3.99274	8.33809	2.35266	7.96614	11.4362	10.9128	2.25181	8.71779	13.1139	6.67397	11.1982	3.61315	9.17095	4.85524	13.445	4.66383	10.5068	5.17919	4.83244	1.8694	8.45048	13.1092	3.30699	7.82899	7.67549	6.25966	10.9351	5.1708	12.178	6.67059	6.06691	9.44462	3.56302	5.57185	3.77976	1.33403	0.603997	5.49419	9.47387	3.96098	5.37515
hsa_piR_016196	0	0	0	0	0	0	0	0	0	0	0	0	0	0	0	0	0	0	0	0	0	0	0	0	0	0	0	0	0	0	0	0	0	0	0	0	0	0	0	0	0	0	0	0	0	0	0	0	0
hsa-miR-31-5p	1.16141	1.10459	0	0	2.67334	0	2.12932	0	0	0.641391	0	0	0	0.641932	2.25181	0	0.771407	4.00438	3.19949	0	0	4.85524	0	0	0	0	0	0	0	0	0	0	0	0	1.82252	0	0	0	2.56677	0	0	0.619094	0	0	0	1.93913	2.1053	0	0
hsa_piR_011570	0	0	0	0	0	0	0	0	0	0	0	0	0	0	0	0	0	0	0	0	0	0	0	0	0	0	0	0	0	0	0	0	0	0	0	0	0	0	0	0	0	0	0	0	0	0	0	0	0
hsa_piR_019900	0	0	0	0	0	0	0	0	0	0	0	0	0	0	0	0	0	0	0	0	0	0	0	0	0	0	0	0	0	0	0	0	0	0	0	0	0	0	0	0	0	0	0	0	0	0	0	0	0
RNA5SP409	0	0	0	0	0	0	0	0	0	0	0	0	0	0	0	0	0	0	0	0	0	0	0	0	0	0	0	0	0	0	0	0	0	0	0	0	0	0	0	0	0	0	0	0	0	0	0	0	0
hsa_piR_001184	0	0.552295	2.8098	0	0.534667	4.52808	0	0	3.99274	0	0	0.885127	0.67272	1.9258	2.25181	2.37758	0	0	0	0	0	0	0	2.7983	0.456818	0.863199	0	3.7388	0	0	1.50318	0.372809	1.5351	0	0	0	1.2178	1.1601	0.466685	0	0.296918	0	0	0	0	0	0	2.20054	0
SNORA13	0	0	0	0	0	0	0	0	0	0	0	0	0	0	0	0	0	0	0	0	0	0	0	0	0	0	0	0	0	0	0	0	0	0	0	0	0	0	0	0	0	0	0	0	0	0	0	0	0
hsa_piR_004404	0	0	0	0	0	0	0	0	0	0	0	0	0	0	0	0	0	0	0	0	0	0	0	0	0	0	0	0	0	0	0	0	0	0	0	0	0	0	0	0	0	0	0	0	0	0	0	0	0
hsa-miR-195-3p	0	0	0	1.10529	0	0	0	6.50604	0	0	4.70532	0	0	2.56773	0	0	5.39985	0	0	0	0	0	0	0	0	0	2.41622	0	0	0	0	0	0	0	0	0	0	0	0.700028	0	0	3.09547	0	0	0	1.29275	1.05265	0	0.895858
hsa-miR-138-2-3p	0	0	0	0	0	0	0	0	0	0	0	0	0	0	0	0	0	0	0	0	0	0	0	0	0	0	0	1.8694	0	0	0	0	0	0	0	0	0	0	0	0	0	0	0	0	0	0.323188	0	0	0
hsa-miR-1226-5p	0	0	0	0	0	0	0	0	0	0	0	0	0	0	0	0	0	0	0	0	0	0	0	0	0	0	0	0	0	0	0	0	0	0	0	0	0	0	0	0	0	0	0	0	0	0	0	0	0
hsa-miR-3178	0	0	0	0	0	0	0	0	0	0	0	0	0	0	0	0	0	0	0	0	0	0	0	0	0	0	0	0	0	0	0	0	0	0	0	0	0	0	0	0	0	0	0	0	0	0	0	0	0
hsa_piR_002055	0	0	0	0	0	0	0	0	0	0	0	0	0	0	0	0	0	0	0	0	0	0	0	0	0	0	0	0	0	0	0	0	0	0	0	0	0	0	0	0	0	0	0	0	0	0	0	0	0
hsa_piR_010431	0	0	0	0	0	0	0	0	0	0	0	0	0	0	0	0	0	0	0	0	0	0	0	0	0	0	0	0	0	0	0	0	0	0	0	0	0	0	0	0	0	0	0	0	0	0	0	0	0
hsa_piR_013692	0	0	0	0	0	0	0	0	0	0	0	0	0	0	0	0	0	0	0	0	0	0	0	0	0	0	0	0	0	0	0	0	0	0	0	0	0	0	0	0	0	0	0	0	0	0	0	0	0
hsa_piR_016147	0	0	0	0	0	0	0	0	0	0	0	0	0	0	0	0	0	0	0	0	0	0	0	0	0	0	0	0	0	0	0	0	0	0	0	0	0	0	0	0	0	0	0	0	0	0	0	0	0
hsa_piR_011176	0	0	0	0	0	0	0	0	0	0	0	0	0	0	0	0	0	0	0	0	0	0	0	0	0	0	0	0	0	0	0	0	0	0	0	0	0	0	0	0	0	0	0	0	0	0	0	0	0
hsa-miR-6821-5p	0	0	0	0	0	0	0	0	0	0	0	0	0	0	0	0	0	0	0	0	0	0	0	0	0	0	0	0	0	0	0	0	0	0	0	0	0	0	0	0	1.48459	0	0	0	0	0	0	0.440109	0
hsa_piR_006641	1.16141	0	0	0	0	0	0.473181	0	1.33091	0	0	1.77025	0	0	0	0	0	0	0	1.80657	0.917095	0	0	0	0.456818	2.5896	0	0	2.11262	1.31092	0	0.372809	0	0	0	1.7236	0	0	0.700028	0	0	0	2.51984	0	3.62398	1.29275	0	0	0
hsa_piR_004747	0	0	0	0	0	0	0	0	0	0	0	0	0	0	0	0	0	0	0	0	0	0	0	0	0	0	0	0	0	0	0	0	0	4.17311	0	0	0	0	0	0	0	0	0	0	0.603997	0	0	0	0
hsa_piR_014912	0	0	0	0	0	0	0	0	0	0	0	0	0	0	0	0	0	0	0	0	0	0	0	0	0	0	0	0	0	0	0	0	0	0	0	0	0	0	0	0	0.593836	0	0	0	0	0	0	0.440109	0
hsa-miR-7843-5p	0	0	0	0	0	0	0	0	0	0	0	0	0	0	0	0	0	0	0	0	0	0	0	0	0	0	0	0	0	0	0	0	0	0	0	0	0	0	0	0	0	0	0	0	0	0	0	0	0
hsa_piR_019414	0	0	0	0	0	0	0	0	0	0	0	0	0	0	0	0	0	0	0	0	0	0	0	0	0	0	0	0	0	0	0	0	0	0	0	0	0	0	0	0	0	0	0	0	0	0	0	0	0
hsa-miR-4486	4.64564	10.4936	19.6686	6.63175	8.55468	27.1685	2.36591	13.0121	21.2946	2.24487	11.7633	15.9323	3.3636	1.28386	7.88134	3.96263	1.54281	4.00438	0	0	6.41966	0	0	4.66383	0.913635	0	0	0	0	19.6637	3.00635	0.372809	3.83774	0	1.82252	1.7236	25.5738	5.51049	1.6334	8.71811	4.75069	9.28642	0	5.3361	10.2679	2.5855	5.26326	3.96098	13.4379
hsa_piR_000841	0	0	0	0	0	0	0	0	0	0	0	0	0	0	0	0	0	0	0	0	0	0	0	0	0	0	0	0	0	0	0	0	0	0	0	0	0	0	0	0	0	0	0	0	0	0	0	0	0
hsa_piR_015853	0	0	0	0	0	0	0	0	0	0	0	0	0	0	0	0	0	0	0	0	0	0	0	0	0	0	0	0	0	0	0	0	0	0	0	0	0	0	0	0	0	0	0	0	0	0	0	0	0
hsa_piR_022764	0	0	0	0	0	0	0	0	0	0	0	0	0	0	0	0	0	0	0	0	0	0	0	0	0	0	0	0	0	0	0	0	0	0	0	0	0	0	0	0	0	0	0	0	0	0	0	0	0
hsa-miR-5581-3p	0	0	0	0	0	0	0	0	0	0	0	0	0	0	0	0	0	0	0	0	0	0	0	0	0	0	0	0	0	0	0	0	0	0	0	0	0	0	0	0	0	0	0	0	0	0	0	0	0
hsa_piR_006305	0	0	0	0	0	0	0	0	0	0	0	0	0	0	0	0	0	0	0	0	0	0	0	0	0	0	0	0	0	0	0	0	0	0	0	0	0	0	0	0	0	0	0	0	0	0	0	0	0
hsa_piR_010343	0	0	0	0	0	0	0	0	0	0	0	0	0	0	0	0	0	0	0	0	0	0	0	0	0	0	0	0	0	0	0	0	0	0	0	0	0	0	0	0	0	0	0	0	0	0	0	0	0
hsa_piR_019043	0	0	0	0	0	0	0	0	0	0	0	0	0	0	0	0	0	0	0	0	0	0	0	0	0	0	0	0	0	0	0	0	0	0	0	0	0	0	0	0	0	0	0	0	0	0	0	0	0
hsa_piR_022121	0	0	0	0	0	0	0	0	0	0	0	0	0	0	0	0	0	0	0	0	0	0	0	0	0	0	0	0	0	0	0	0	0	0	0	0	0	0	0	0	0	0	0	2.66805	0	0	0	0	0
hsa_piR_007719	0	0	2.8098	0	0	0	0	0	0	0	0	0	0	0	0	0	0	0	0	0	0	0	0	0	0	0	0	0	0	0	0	0	0	0	0	0	0	0	0	0	0	0	0	0	0	0	0	0	0
hsa_piR_002901	0	0	0	0	0	0	0	0	0	0	0	0	0	0	0	0	0	0	0	0	0	0	0	0	0	0	0	0	0	0	0	0	0	0	0	0	0	0	0	0	2.96918	0	0	0	0	0	0	1.76043	0
hsa-miR-503-5p	0	0	0	0	0	0	0	0	0	0	0	0	0	0	0	0	0	0	0	0	0	0	0	0	0	0	0	0	0	0	0	0	0	0	0	0	0	0	0	0	0	0	0	0	0	0	0	0	0
hsa_piR_007979	0	0	0	0	0	0	0	0	0	0	0	0	0	0	0	0	0	0	0	0	0	0	0	0	0	0	0	0	0	0	0	0	0	0	0	0	0	0	0	0	0	0	0	0	0	0	0	0	0
RNA5SP74	0	0	0	0	0	0	0	0	0	0	0	0	0	0	0	0	0	0	0	0	0	0	0	0	0	0	0	0	0	0	0	0	0	0	0	0	0	0	0	0	0	0	0	0	0	0	0	0	0
SCARNA12	0	0	0	0	0	0	0	0	0	0	2.35266	0	0	0	0	0	0	0	0	0	0	0	0	0	0	0	0	0	0	0	0	0	0	0	0	0	0	0	0	0	0	0	0	0	0	0	0	0	0
hsa-miR-511-5p	0	0	0	0	0	0	0	0	0	0	0	0	2.01816	0	0	0	0	0	4.79923	0	0	3.23682	0	0	0.456818	0	0	0	0	0	0	1.11843	0	0	0	0	0	0	0	0	0	0	0	0	0	0	0	0	0
hsa_piR_007457	0	0	0	0	0	0	0	0	0	0	0	0	0	0	0	0	0	0	0	0	0	0	0	0	0	0	0	0	0	0	0	0	0	0	0	0	0	0	0	0	0	0	0	0	0	0	0	0	0
hsa-miR-3615	0	0	5.61961	0	0	4.52808	0.946362	0	3.99274	0.641391	0	5.31076	3.3636	1.9258	0	6.34021	0.771407	1.33479	1.59974	0	0.917095	8.09206	0	0	2.28409	5.17919	0	0	0	3.93275	0.60127	0.745618	2.30265	0	0	0	6.08901	1.1601	0.700028	2.90604	2.67226	0	1.25992	1.33403	0	0.323188	0	4.84119	0
hsa-miR-488-5p	0	0	0	0	0	0	0	0	0	0	0	0	0	0	0	0	0	0	0	0	0	0	0	0	0	0	0	0	0	0	0	0	0	4.17311	0	0	0	0	0	0	0	0	0	0	0	0.323188	0	0	0
SNORD12B	1.16141	1.10459	0	0	0	0	0	0	0	0	2.35266	0	0	0.641932	0	0	0.771407	0	0	0	0	0	0	0	0.456818	0	0	0	2.11262	0	0.300635	0	0.767549	0	0	0	0	0	0.233343	0	0	0	1.25992	0	0	0	0	0	0
hsa-miR-765	0	0	0	0	0	0	0	0	0	0	0	0	0	0	0	0	0	0	0	0	0	0	0	0	0	0	0	0	0	0	0	0	0	0	0	0	0	0	0	2.17953	0	0	0	0	0	0	2.1053	0	0
p-hsa-miR-40	0	0	0	0	0	0	0	0	0	0	0	0	0	0	0	0	0	0	0	0	0	0	0	0	0	0	0	0	0	0	0	0	0	0	0	0	0	0	0	2.17953	0	0	0	0	0	0	2.1053	0	0
hsa_piR_002634	0	0	0	0	0	0	0	0	0	0	0	0	0	0	0	0	0	0	0	0	0	0	0	0	0	0	0	0	0	0	0	0	0	0	0	0	0	0	0	0	0	0	0	0	0	0	0	0	0
hsa_piR_007371	0	0	0	0	0	0	0	0	0	0	0	0	0	0	0	0	0	0	0	0	0	0	0	0	0	0	0	0	0	0	0	0	0	0	0	0	0	0	0	0	0	0	0	0	0	0	0	0	0
hsa_piR_001944	0	0	0	0	0	0	0	0	0	0	0	0	0	0	0	0	0	0	0	0	0	0	0	0	0	0	0	0	0	0	0	0	0	0	0	0	0	0	0	0	0	0	0	0	0	0	0	0	0
hsa_piR_015599	0	0	0	0	0	0	0	0	0	0	0	0	0	0	0	0	0	0	0	0	0	0	0	0	0	0	0	0	0	0	0	0	0	0	0	0	0	0	0	0	0	0	2.51984	0	0	0	0	0	0
hsa_piR_020165	0	0	0	0	0	0	0	0	0	0	0	0	0	0	0	0	0	0	0	0	0	0	0	0	0	0	0	0	0	0	0	0	0	0	0	0	0	0	0	0	0	0	2.51984	0	0	0	0	0	0
RNA5SP451	9.29127	0	11.2392	5.52646	0	15.8483	0	0	15.971	0	0	11.5066	1.34544	1.28386	11.2591	3.17011	6.94266	6.67397	0	7.22629	0.917095	3.23682	8.96331	4.66383	5.93863	18.1272	4.83244	0	8.45048	10.4873	3.30699	5.59214	13.8159	0	1.82252	10.3416	14.6136	4.06036	2.10008	6.53858	2.67226	4.33366	0	16.0083	12.6839	1.29275	3.15796	0	0.895858
hsa-miR-331-5p	0	0	0	0	0	0	0	0	0	0	0	0	0	0	0	0	0	0	0	0	0	0	0	0	0	0	0	0	0	0	0	0	0	0	0	0	0	0	0	0	0	0	0	0	0	0.323188	1.05265	0	0
hsa_piR_019078	0	0	0	0	0	0	0	0	0	0	0	0	0	0	0	0	0	0	0	0	0	0	0	0	0	0	0	0	0	0	0	0	0	0	0	0	0	0	0	0	0	0.619094	0	0	0	0	0	0	3.58343
hsa-miR-940	0	0	0	0	0	0	0	0	0	0	0	0	0	0	0	0	0	0	0	0	0	0	0	0	0	0	0	0	0	0	0	0	0	2.08655	0	0	0	0	0.233343	0	0	0	0	0	0	0.323188	0	0	0
hsa_piR_004962	0	0	0	0	0	0	0	0	0	0	0	0	0	0	0	0	0	0	0	0	0	0	0	0	0	0	0	0	0	0	0	0	0	2.08655	0	0	0	0	0.233343	0	0	0	0	0	0	0.323188	0	0	0
hsa-miR-876-3p	0	0	0	0	0	0	0	0	0	0	0	0	0	0	0	0	0	0	0	0	0	0	0	0	0	0	0	0	0	0	0	0	0	0	0	0	0	0	0	0	0	0	0	0	0	0	0	0	0
hsa_piR_019409	0	0	0	0	0	0	0	0	0	0	0	0	0	0	0	0	0	0	0	0	0	0	0	0	0	0	0	0	0	0	0	0	0	0	0	0	0	0	0	0	0	0	0	0	0	0	0	0	0
hsa-miR-3195	0	0	0	0	0	0	0	1.62651	0	0	0	0	0	0	0	0	0	0	0	0	0	0	0	0	0	0	0	0	0	0	0	0	0	0	1.82252	0	0	0	0	0	0	0	0	0	0.603997	0	0	0	0
hsa_piR_007880	0	0	0	0	0	0	0	0	0	0	0	0	0	0	0	0	0	0	0	0	0	0	0	0	0	2.5896	0	0	0	0	0	0	1.5351	0	0	0	0	0	0	0	0	0	0	0	0	0	0	0	0
hsa-miR-574-5p	0	0	0	0	0	0	0	0	0	0	0	0	0	0	0	0	0	0	0	0	0.917095	0	0	0	0	0	0	1.8694	0	0	0	0	0	0	0	0	0	0	0.233343	0.726509	0	0	0	0	0	0.323188	0	0	0
hsa_piR_004541	0	0	0	0	0	0	0	0	0	0	0	0	0	0	0	0	0	0	0	0	0	0	0	0	0	0	0	0	0	0	0	0	0	0	0	0	0	0	0	0	0	0	0	0	0	0	0	0	0
RNU1-75P	1.16141	0	0	1.10529	0	0	0	0	1.99637	0.320696	0	2.65538	0	7.06125	0	0	9.25688	0	0	1.80657	8.25385	0	0	5.5966	2.28409	9.49518	2.41622	0	4.22524	0	0	1.86405	6.90794	0	0	3.4472	0	0	0	2.17953	4.15685	6.19094	0	0	0	0.646376	2.1053	4.40109	2.68757
hsa-miR-328-3p	1.16141	1.10459	0	0	0	0	4.25863	0	0.665457	2.56557	0	0	0	1.28386	0	0	1.54281	0	0	0	0.917095	1.61841	0	2.7983	0	0	4.83244	5.6082	0	0	0	0	0	2.08655	5.46756	1.7236	0	0	3.2668	2.17953	0.296918	0	0	1.33403	0	3.55507	1.05265	3.52087	0
hsa-miR-5787	0	0	0	0	0	0	0	0	0	0	0	0	0	0	0	0	0	0	0	0	0	0	0	0	0	0	0	0	0	0	0	0	0	0	0	0	0	0	0	0	0	0	0	0	0	0	0	0	0
hsa_piR_004246	0	0	0	0	0	0	0	0	0	0	0	0	0	0	0	0	0	0	0	0	0	0	0	0	0	0	0	0	0	0	0	0	0	0	0	0	0	0	0	0	0	0	0	0	0	0	0	0	0
hsa_piR_013252	0	0	0	0	0	0	0	0	0	0	0	0	0	0	0	0	0	0	0	0	0	0	0	0	0	0	0	0	0	0	0	0	0	0	0	0	0	0	0	0	0	0	0	0	0	0	0	0	0
RNA5SP268	0	0	0	0	0	0	0	0	0	0	0	0	0	0	0	0	0	0	0	0	0	0	0	0	0	0	0	0	0	0	0	0	0	0	0	0	0	0	0	0	0	0	0	0	0	0	0	0	0
hsa_piR_020575	0	0	0	0	0	0	0	0	1.33091	0	0	2.65538	0	0	0	0	0	0	0	0	0	0	0	0	0	0	0	0	0	0	0	0	0	0	0	0	0	0	0	0	1.18767	0	0	0	0	0.323188	0	0.440109	0
hsa_piR_010790	0	0	0	0	0	0	0	0	0	0	0	0	0	0	0	0	0	0	0	0	0	0	0	0	0	0	0	0	0	0	0	0	0	0	0	0	0	0	0	0	0	0	0	0	0	0	0	0	0
RNA5SP209	0	0	0	0	0	0	0	0	0	0	0	0	0	0	0	0	0	0	0	0	0	0	0	0	0	0	0	0	0	0	0	0	0	0	0	0	0	0	0	0	0	0	0	0	0	0	0	0	0
hsa-miR-27a-5p	0	0	0	0	0	0	0	0	0	0	0	0	0	0	0	0	0	0	0	0	0	0	0	0	0	0	0	0	0	0	0	0	0	0	0	0	0	0	0	0	0	0	0	0	0	0	0	0	0
hsa_piR_004021	0	0	0	0	0	0	0	0	0	0	0	0	0	0	0	0	0	0	0	0	0	0	0	0	0	0	0	0	0	0	0	0	0	0	0	0	0	0	0	0	0	0	0	0	0	0	0	0	0
hsa_piR_005541	0	0	0	0	0	0	0	0	0	0	0	0	0	0	0	0	0	0	0	0	0	0	0	0	0	0	0	0	0	0	0	0	0	0	0	0	0	0	0	0	0	0	0	0	0	0	0	0	0
hsa_piR_019752	47.6178	102.175	47.7667	47.5276	131.528	61.1291	119.478	17.8916	95.1604	109.999	23.5266	78.7763	104.272	79.5996	104.709	141.862	67.8838	116.127	14.3977	108.394	30.2641	12.9473	116.523	33.5796	122.427	70.7823	108.73	114.033	65.4912	31.462	67.9435	129.365	67.5443	100.155	94.7711	60.326	47.4943	75.1167	164.04	95.1727	95.3107	21.0492	35.2778	36.0187	108.719	157.716	81.0542	95.0635	18.813
hsa-miR-1908-3p	0	0	0	0	0	0	0	0	0	0	0	0	0	0	0	0	0	0	0	0	0	0	0	0	1.82727	0	0	0	0	0	0	2.23686	0	0	0	0	0	0	0	0	0	0	0	0	0	0	0	0	0
hsa_piR_002501	0	0	0	0	0	0	0	0	1.99637	0	0	1.77025	0	0	0	0	0	0	0	0	0	0	0	0	0	0	0	0	2.11262	0	0	0	0	0	0	1.7236	0	0	0	0	0	0	0	0	0	0	0	0	0
hsa_piR_003146	0	0	0	0	0	0	0	0	0	0	0	0	0	0	0	0	0	0	0	0	0	0	0	0	0	0.863199	0	0	0	0	0	0	3.07019	0	0	0	0	0	0	0	0	0	0	0	0	0	0	0	0
hsa_piR_003391	0	0	0	0	0	0	0	0	0	0	0	0	0	0	0	0	0	0	0	0	0	0	0	0	0	0.863199	0	0	0	0	0	0	3.07019	0	0	0	0	0	0	0	0	0	0	0	0	0	0	0	0
hsa-miR-1269a	4.64564	0	0	2.21058	0	0	0	0	0	0	0	0	0	0	0	0	0	0	0	0	0	0	0	0	0	0	0	0	0	0	0	0	0	0	0	0	0	0	0	0	0	0	0	0	0	0	0	0	0
hsa_piR_015463	0	0	0	0	0	0	0	0	0	0	0	0	0	0	0	0	0	0	0	0	0	0	0	0	0	0	0	0	0	0	0	0	0	0	0	0	0	0	0	0	2.37535	0	0	0	0	0	0	1.76043	0
hsa_piR_021320	0	0	0	0	0	0	0	0	0	0	0	0	0	0	0	0	0	0	0	0	0	0	0	0	0	0	0	0	0	0	0	0	0	0	0	0	0	0	0	0	0	0	0	0	0	0	0	0	0
hsa_piR_004136	0	0	0	0	0	0	0	0	0	0	0	0	0	0	0	0	0	0	0	0	0	0	0	0	0	0	0	0	0	0	0	0	0	0	0	0	0	0	0	0	0	0	0	0	0	0	0	0	0
hsa-miR-516b-5p	0	0	0	0	0	0	0	0	0	0	0	0	0	0	0	0	0	0	0	0	0	0	0	0	0	0	0	0	0	0	0	0	0	0	0	0	0	0	0	0	0	0	0	0	0	0	0	0	0
hsa_piR_015695	0	0	0	0	0	0	0	0	0	0	0	0	0	0	0	0	0	0	0	0	0	0	0	0	0	0	0	0	0	0	0	0	0	0	0	0	0	0	0	0	0	0	0	0	0	0	0	0	0
hsa_piR_016317	0	0	0	0	0	0	0	0	0	0	0	0	0	0	0	0	0	0	0	0	0	0	0	0	0	0	0	0	0	0	0	0	0	0	0	0	0	0	0	0	0	0	0	0	0	0	0	0	0
hsa-miR-532-3p	0	0.552295	0	0	0	0	0	0	0	0	0	0	0	0	0	0	0	0	0	0	0	0	0	0.932766	0	0	0	0	0	0	2.10445	0	0	0	0	0	0	1.74015	0	0	0	0	0	0	0	0	0	0	0
hsa_piR_007074	0	0	0	0	0	0	0	0	0	0	0	0	0	0	0	0	0	0	0	0	0	0	0	0	0	0	0	0	0	0	0	0	0	0	0	0	0	0	0	0	0.890755	0	0	0	0	0	0	3.08076	0
hsa_piR_004665	0	0	0	0	0	0	0	0	0	0	0	0	0	0	0	0	0	0	0	0	0	0	0	0	0	0	0	0	0	0	0	0	0	0	0	0	0	0	0	0	0	0	0	0	0	0	0	0	0
hsa_piR_004437	0	0	0	0	0	0	0	0	0	0	0	0	0	0	0	0	0	0	0	0	0	0	0	0	0	0	0	0	0	0	2.10445	0	0	0	0	0	0	2.03018	0	0	0	0	0	0	0	0	0	0	0
RNU6-1126P	0	0	0	0	0	0	0	0	0	0	0	0	0	0	0	0	0	0	0	0	0	0	0	0	0	0	0	0	0	0	2.10445	0	0	0	0	0	0	2.03018	0	0	0	0	0	0	0	0	0	0	0
RNU6-537P	0	0	0	0	0	0	0	0	0	0	0	0	0	0	0	0	0	0	0	0	0	0	0	0	0	0	0	0	0	0	0	0	0	0	0	0	0	0	0	0	0	0	0	0	0	0	0	0	0
hsa_piR_007409	0	0	0	0	0	0	0	0	0	0	0	0	0	0	0	0	0	0	0	0	0	0	0	0	0	0	0	0	0	0	0	0	0	0	0	0	0	0	0	0	0	0	0	0	0	0	0	0	0
hsa_piR_021047	0	0	0	0	0	0	0	0	0	0	0	0	0	0	0	0	0	0	0	0	0	0	0	0	0	0	0	0	0	2.62183	0	0	0	0	0	0	1.2178	0	0	0	0	0	0	0	0	0	0	0	0
RNU4-29P	0	0	0	0	0	0	0	0	0	0	0	0	0	0	0	0	0	0	0	0	0	0	0	0	0	0	0	0	0	2.62183	0	0	0	0	0	0	1.2178	0	0	0	0	0	0	0	0	0	0	0	0
RNA5SP68	0	0	0	0	0	0	0	0	0	0	0	0	0	0	0	0	0	0	0	0	0	0	0	0	0	0	0	0	0	0	0	0	0	0	0	0	0	0	0	0	0	0	0	0	0	0	0	0	0
RNU1-112P	0	0.552295	0	0	0	0	0	0	0	0	0	0	0	0	0	0	0	0	0	0	0	0	0	0	0	1.7264	0	0	0	0	0	0	0	0	0	0	0	0	0	0	0	0	0	0	0	0	0	0	0
hsa-miR-130b-5p	1.16141	0.552295	0	1.10529	0.534667	0	0	0	0	0	0	0	0	0.641932	0	0	0	0	0	0	0	0	0	0	0	0	2.41622	0	2.11262	0	0	0	0	0	0	0	0	0	0	0	0	0	0	0	0	0	1.05265	0	0
hsa_piR_020528	0	0	0	0	0	0	1.18295	0	0	0.320696	0	0	0	0	0	0	0	0	0	0	0	0	0	0	0	0	0	0	0	0	0	0	0.767549	0	0	0	0	0	0	0	0	0	0	0	0	0	0	0	0
hsa-miR-4687-3p	0	0	0	0	0	0	0	0	0	0	0	0	0	0	0	0	0	0	0	0	0	0	0	0	2.28409	0	0	0	0	0	0	1.49124	0	0	0	0	0	0	0	0	0	0	0	0	0	0	0	0	0
hsa-miR-154-5p	0	0	0	0	0	0	0	0	0	0	0	0	0	0	0	0	0	0	0	0	0	0	0	0	0	0	0	0	0	0	0	0	0	0	0	0	0	0	0.466685	0	0	0	1.25992	0	0	0	0	0.440109	0
hsa_piR_012612	0	0	0	0	0	0	0	0	0	0	0	0	0	0	0	0	0	0	0	0	0	0	0	0	0	0	0	0	0	0	0	0	0	0	0	0	0	0	0	0	0	1.85728	0	0	0	0	0	0	1.79172
hsa_piR_014109	0	0	0	0	0	0	0	0	0	0	0	0	0	0	0	0	0	0	0	0	0	0	0	0	0	0	0	0	0	0	0	0	0	0	0	0	0	0	0	0	0	0	0	0	0	0	0	0	0
hsa_piR_023188	0	0	0	0	0	0	0	0	0	0	0	0	0	0	0	0	0	0	0	0	0	0	0	0	0	0	0	0	0	0	0	0	0	0	0	0	0	0	0	0	0	0	0	0	0	0	0	0	0
RNU2-36P	0	0	0	0	0	0	0	0	0	0	0	0	0	0	0	0	0	0	0	0	0	0	0	0	0	0	0	0	0	0	0	0	0	0	0	0	0	0	0	0	0	0	0	0	0	0	0	0	0
RNA5SP114	0	0	0	0	0	0	0	0	0	0	0	0	0	0	0	0	0	0	0	0	0	0	0	0	0	0	0	0	0	0	0	0	0	0	0	0	0	0	0	0	0	0	0	0	0	0	0	0	0
hsa-miR-3132	0	0	0	0	0	0	0	0	0	0	0	0	0	0	0	0	0	0	0	0	0	0	0	0	0	0	0	0	0	0	0	0	0	0	0	0	0	0	0	0	0	0	0	0	0	0	0	0	0
hsa-miR-542-5p	0	0	0	0	0	0	0	0	0	0	0	0	0	0	0	0	0	0	0	0	0	0	0	0	0	0	0	0	0	0	0	0	0	0	0	0	0	0	0	0	0	0	0	0	0	0	0	0	0
hsa_piR_007966	0	0	0	0	0	0	0	0	0	0	0	0	0	0	0	0	0	0	0	0	0	0	0	0	0	0	0	0	0	0	0	0	0	0	0	0	0	0	0	0	2.07843	0	0	0	0	0	0	1.76043	0
hsa-miR-199a-5p	0	0	0	0	0	0	0.946362	0	0.665457	1.92417	0	0.885127	0	0.641932	1.12591	0	0	5.33918	0	0	0	0	0	0	1.37045	0	2.41622	1.8694	4.22524	0	0.901905	0.745618	0	0	0	5.1708	0	3.48031	0	0	0.890755	0	0	0	0	0.323188	0	0.440109	0
RNU2-29P	0	0	0	0	0	0	0	0	0	0	2.35266	0	0	0	0	0	0	0	0	0	0	0	0	0	0	0	0	0	0	0	0.300635	0.372809	0	0	0	0	0	0	0	0	0	0	0	0	0	0	0	0	0
hsa_piR_011872	0	0	0	0	0	0	0	0	0	0	0	0	0	0	0	0	0	0	0	0	0	0	0	0	0	0	0	0	0	0	0	0	0	0	0	0	0	0	0	0	0	0	0	0	0	0	0	0	0
hsa_piR_018731	0	0	0	0	0	0	0	0	0	0	0	0	0	0	0	0	0	0	0	0	0	0	0	0	0	0	0	0	0	0	0	0	0	0	0	0	0	0	0	0	0	0	0	0	0	0	0	0	0
hsa_piR_017699	0	0	0	0	0	0	0	0	0	0	0	0	0	0	0	0	0	0	0	0	0	0	0	0	0	0	0	0	0	0	0	0	0	0	0	0	0	0	0	0	0	0	0	0	0	0	2.1053	0	0
p-hsa-miR-174	0	0	0	0	0	0	0	0	0	0	0	0	0	0	0	0	0	0	0	0	0	0	0	0	0	0	0	0	0	0	0	0	0	0	0	0	0	0	0	0	1.48459	0	0	0	0	0	0	2.20054	0
hsa_piR_000777	0	0	0	0	0	0	0	0	0	0	0	0	0	0	0	0	0	0	0	0	0	0	0	0	0	0	0	0	0	0	0	0	0	0	0	0	0	0	0	0	0	0	0	0	0	0	0	0	0
hsa_piR_012443	17.4211	0	30.9078	15.4741	0	36.2246	6.62454	0	20.6292	9.94156	0	13.2769	3.3636	15.4064	10.1331	3.96263	10.0283	13.3479	1.59974	1.80657	0	6.47365	2.24083	0.932766	6.85226	9.49518	4.83244	7.4776	4.22524	7.8655	1.20254	11.1843	4.60529	4.17311	3.64504	17.236	13.3958	2.32021	2.80011	22.5218	0.593836	4.95276	8.81945	6.67013	6.03997	2.26232	24.211	0	0.895858
hsa_piR_006756	0	0	0	0	0	0	0	0	0	0	0	0	0	0	0	0	0	0	0	0	0	0	0	0	0	0	0	1.8694	0	0	0	0	0	0	1.82252	0	0	0	0	0	0	0	0	0	0	0	0	0	0
hsa_piR_018365	0	0	0	0	0	0	0	0	0	0	0	0	0	0	0	0	0	0	0	0	0	0	0	0	0	0	0	1.8694	0	0	0	0	0	0	1.82252	0	0	0	0	0	0	0	0	0	0	0	0	0	0
hsa_piR_020798	0	0	0	0	0	0	0	0	0	0	0	0	0	0	0	0	0	0	0	0	0	0	0	0	0	0	0	1.8694	0	0	0	0	0	0	1.82252	0	0	0	0	0	0	0	0	0	0	0	0	0	0
hsa_piR_004163	0	0	0	0	0	0	0	0	0	0	0	0	0	0	0	0	0	0	0	0	0	0	0	0	3.19772	0	0	0	0	0	0	0.372809	0	0	0	0	0	0	0	0	0	0	0	0	0	0	0	0	0
hsa_piR_001341	0	0	0	0	0	0	0	0	0	0	0	0	0	0	0	0	0	0	0	0	0	0	0	0	0	0	0	0	0	0	0	0	0	0	0	0	0	0	0	0	0	0	0	0	0	0	0	0	0
hsa_piR_013847	0	0	0	0	0	2.26404	1.89272	0	0	7.0553	2.35266	1.77025	0.67272	1.28386	0	0	0	0	0	0	0	3.23682	0	0	0	0	0	0	0	0	1.80381	0	0.767549	0	0	5.1708	0	6.96062	0.933371	2.17953	0	0	0	2.66805	0	0.323188	3.15796	0	0.895858
hsa_piR_001095	0	0	0	0	0	0	0	0	0	0	0	0	0	0	0	0	0	0	0	0	0	0	0	0	0	0	0	0	0	0	0	0	0	0	0	0	0	0	0	0	1.78151	0	0	0	0	0	0	1.76043	0
hsa_piR_015862	0	0	0	0	0	0	0	0	0	0	0	0	0	0	0	0	0	0	0	0	0	0	0	0	0	0	0	0	0	0	0	0	0	0	0	0	0	0	0	0	0	0	0	0	0	0	0	0	0
hsa_piR_014049	0	0	0	0	0	0	0	0	0	0	0	0	0	0	0	0	0	0	0	0	0	0	0	0	0	0	0	0	0	0	0	0	0	0	0	0	0	0	0	0	0	0	0	0	0	0	0	0	0
RNA5SP421	0	0	0	0	0	0	0	0	0	0	0	0	0	0	0	0	0	0	0	0	0	0	0	0	0	0	0	0	0	0	0	0	0	0	0	0	0	0	0	0	0	0	0	0	0	0	0	0	0
SNORA7B	0	0	0	0	0	0	3.07568	0	0	1.60348	0	0	0	0	0	0	0	0	0	0	0	0	0	0	0	0	0	0	0	0	1.20254	0	0	0	0	0	0	2.03018	0	0	0	0	0	0	0	0	0	0	0
hsa_piR_010997	0	0	0	0	0	0	0	0	0	0	0	0	0	0	0	0	0	0	0	0	0	0	0	0	0	0	0	0	0	0	0	0	0	0	0	0	0	0	0	0	0	0	0	0	0.603997	0	0	0	0
hsa_piR_020326	2.32282	1.10459	2.8098	0	0	0	0.236591	0	0.665457	0	0	0	0	0	0	0	0	1.33479	0	0	0	0	2.24083	0	10.9636	0	4.83244	1.8694	0	3.93275	2.70572	0	0	2.08655	0	0	0	0	0	0	0	0	0	1.33403	0	0	0	0	0
hsa_piR_002275	1.16141	3.31377	0	1.10529	1.604	0	0	0	9.3164	0	0	7.96614	0	8.34512	9.00724	0	7.71407	2.66959	0	0	0	0	0	0	2.74091	1.7264	0	0	16.901	0	5.1108	1.11843	1.5351	0	0	3.4472	0	2.90026	0	0	1.18767	3.09547	0	2.66805	0	0	0	2.20054	1.79172
hsa-miR-1973	0	0	0	0	0	2.26404	0	0	0	0	0	0	0	0	0	0	0	0	0	0	0	0	0	0	0	0	0	0	0	0	0	0	0	0	0	0	0	0.580052	0	0	0	0	0	0	0	0	0	0	0
SNORD1A	0	1.10459	0	0	0.534667	0	0	0	0	0	0	0	0	3.20966	0	0	0.771407	0	0	0	0	0	0	0	0	0	2.41622	0	0	0	0	0.372809	0	0	0	3.4472	0	0	0.466685	0.726509	0	0	0	0	0	0	0	0	0
hsa_piR_012618	0	0	0	0	0	0	0	0	0	0	0	0	0	0	0	0	0	0	0	0	0	0	0	0	0	0	0	0	2.11262	0	0	0	0	0	0	0	0	0	0	0	0	0	0	1.33403	0	0	0	0	0
RNU6-1184P	0	0	0	0	0	0	0	0	0	0	0	0	0	0	0	0	0	0	0	0	0	0	0	0	0	1.7264	0	0	0	0	0	0	1.5351	0	0	0	0	0	0	0	0	0	0	0	0	0	0	0	0
SNORD73A	0	0	0	0	0	0	0	0	0	0	0	0	0	0	0	0	0	0	0	0	0	0	0	0	0	0	0	0	0	0	0	0	0	0	0	0	0	0	0.466685	0	0	0	0	0	0	0	0	0	0
hsa-miR-3607-3p	0	0	0	0	0	0	1.65613	0	0	0.962087	0	0	0	0	0	0	0	0	0	0	0	0	0	0	0	0	0	0	0	0	0	0	0	0	0	0	0	0	0	0	0	0	0	0	0	0.646376	0	0	0.895858
hsa_piR_014290	0	0	0	0	0	0	0	0	0	0	0	0	0	0	0	0	0	0	0	0	0	0	0	0	1.82727	0	0	0	0	0	0	1.49124	0	0	0	0	0	0	0	0	0	0	0	0	0	0	0	0	0
hsa_piR_018196	0	0	0	0	0	0	0	0	0	0	0	0	0	0	0	0	0	0	0	0	0	0	0	0	1.82727	0	0	0	0	0	0	1.49124	0	0	0	0	0	0	0	0	0	0	0	0	0	0	0	0	0
hsa-miR-6793-5p	0	0	0	0	0	0	0	0	0	0	0	0	0	0	0	0	0	0	0	0	0	0	0	0	0	0	0	0	0	0	0	0	0	0	0	0	0	0	0	0	0	0	0	1.33403	0	0	0	0	0
RNA5SP518	0	0	0	0	0	0	0	0	0	0	0	0	0	0	0	0	0	0	0	0	0	0	0	0	0	0	0	0	0	0	0	0	0	0	0	0	0	0	0	0	0	0	0	1.33403	0	0	0	0	0
RNU6-1161P	0	0	0	0	0	0	0	0	0	0	0	0	0	0	0	0	0	0	0	0	0	0	0	0	0	0	0	0	0	0	0	0	0	0	0	0	0	0	0	0	0	0	0	1.33403	0	0	0	0	0
RNA5SP115	0	0	5.61961	1.10529	0	9.05616	5.44158	0	9.3164	3.52765	0	7.08101	0	5.13546	0	0	0.771407	0	3.19949	0	1.83419	4.85524	0	1.86553	3.19772	2.5896	7.24865	0	6.33786	0	0	3.35528	6.14039	12.5193	1.82252	1.7236	0	0	0.466685	0	1.18767	0	2.51984	1.33403	0	0.323188	0	0.880217	0
p-hsa-miR-173	0	0	0	0	0	0	0	0	0	0	0	0	0	0	0	0	0	0	0	0	0	0	0	0	0	0	0	0	0	0	0	0	0	0	0	0	0	0	0	2.17953	0	0	0	0	0	0	1.05265	0	0
hsa_piR_014923	0	0	2.8098	0	0	0	0	0	3.32729	0	0	3.54051	0	1.28386	0	0	2.31422	0	0	0	0	0	0	0	0	0.863199	0	0	0	0	4.50953	0	0	2.08655	0	0	0	2.32021	0	0	0.296918	0	0	0	4.22798	0	0	2.20054	0
RNA5SP373	0	0	0	0	0	0	0	0	0	0	0	0	0	0	0	0	0	0	0	0	0	0	0	0	0	0	0	0	0	1.31092	0	0	0	0	0	0	0	0	0	0	0	0	0	0	0	0	0	0	0
hsa_piR_010066	0	0	0	0	0	0	0	0	0	0	0	0	0	0	0	0	0	0	0	0	0	0	0	0	0	0	0	0	0	0	0	0	0	0	0	0	0	0	0	0	0	0	0	0	0	0	0	0	0
hsa_piR_020862	0	0	0	0	0	0	0	0	0	0	0	0	0	0	0	0	0	0	0	0	0	0	0	0	0	0	0	0	0	0	0	0	0	0	0	0	0	0	0	0	0	0	0	0	0	0	0	0	0
hsa-miR-3674	0	0	0	0	0	0	0	0	0	0	0	0	0	0	0	0	0	0	0	0	0	0	0	0	0	0	0	0	0	0	0	0	0	0	0	0	0	0	0	0	0	0	0	0	0	0	0	0	0
hsa_piR_020668	0	0.552295	2.8098	0	0.534667	11.3202	0	0	0	0	0	0	0	2.56773	7.88134	0	0.771407	4.00438	0	0	0	0	0	0	3.19772	1.7264	0	0	0	0	4.50953	2.23686	4.60529	2.08655	0	0	0	1.1601	0	0	1.48459	0	1.25992	2.66805	0	0	0	0.880217	0
hsa_piR_009507	0	0	0	0	0	0	0	0	0	0	0	0	0	0	0	0	0	0	0	0	0	0	0	0	0	0	0	0	0	0	0	0	0	0	0	0	0	0	0	0	0	0	0	0	0	0	0	0	0
hsa-miR-548ao-3p	0	0	0	0	0	0	0	0	0	0	0	0	0	0	0	0	0	0	0	0	0	0	0	0	0	0.863199	0	0	0	0	0	0	2.30265	0	0	0	0	0	0	0	0	0	0	0	0	0	0	0	0
hsa_piR_010773	0	0	0	0	0	0	0	0	0	0	0	0	0	0	0	0	0	0	0	0	0	0	0	0	0	0.863199	0	0	0	0	0	0	2.30265	0	0	0	0	0	0	0	0	0	0	0	0	0	0	0	0
hsa_piR_014928	0	0	0	0	0	0	0	0	0	0	0	0	0	0	0	0	0	0	0	0	0	0	0	0	0	0	0	0	0	0	0	0	0	0	0	0	0	0	0	0	0	0	0	0	0	0	0	0	0
hsa_piR_003671	0	0	0	0	0	0	0	0	0	0	0	0	0	0	0	0	0	0	0	0	0	0	0	0	0	0	0	0	0	0	0	0	0	0	0	0	0	0	0	0	0	0	0	0	0	0	0	0	0
hsa_piR_020874	0	0	8.42941	0	0	18.1123	0	0	5.32366	0	0	6.19589	0	0	0	0	0	0	0	0	0	0	0	0	0	0	7.24865	0	4.22524	0	1.80381	0	0	2.08655	0	1.7236	0	0	0	0	0	0	2.51984	2.66805	2.41599	0	0	0	0
hsa_piR_011204	0	0	0	0	0	0	0	0	0	0	0	0	0	0	0	0	0	0	0	0	0	0	0	0	0	0	0	0	0	0	0	0	0	0	0	0	0	0	0	0	0	0	0	0	0	0	0	0	0
hsa-miR-211-5p	0	0	0	1.10529	0	0	0	0	1.33091	0	0	2.65538	0	0	0	0	0	0	0	0	0	0	0	0	0	0	0	0	0	2.62183	0	0	0	0	0	0	4.87121	0	1.40006	0	0	0	0	0	0	0.969564	1.05265	0	0
hsa_piR_005183	0	0	0	0	0	0	0	0	0	0	0	0	0	0	0	0	0	0	0	0	0	0	0	0	0	0	0	0	0	0	0	0	0	0	0	0	0	0	0	0	0	0	0	0	0	0	0	0	0
hsa_piR_009110	0	0	0	0	0	0	0	0	0	0	0	0	0	0	0	0	0	0	0	0	0	0	0	0	0	0	0	0	0	0	0	0	0	0	0	0	0	0	0	0	0	0	0	0	0	0	0	0	0
hsa_piR_017648	0	0	0	0	0	0	0	0	0	0	0	0	0	0	0	0	0	0	0	0	0	0	0	0	0	0	0	0	0	0	0	0	0	0	0	0	0	0	0	0	0	0	0	0	0	0	0	0	0
RNU2-49P	0	0	0	0	0	0	0	0	0	0	0	0	0	0	0	0	0	0	0	0	0	0	0	0	0	0	0	0	0	0	0	0	0	0	0	0	6.08901	0	0	0	0	0	0	0	0	0	0	0	0
hsa-miR-184	1.16141	1.65689	0	0	0	4.52808	0.473181	0	2.66183	0.320696	0	0.885127	0	0.641932	2.25181	0	2.31422	1.33479	3.19949	0	0.917095	1.61841	0	0	1.82727	0	0	0	2.11262	3.93275	1.50318	1.49124	0	2.08655	1.82252	0	4.87121	1.1601	3.96682	1.45302	0	0	2.51984	0	6.03997	1.61594	2.1053	0	0
hsa_piR_010911	0	0	0	0	0	0	0	0	0	0	0	0	0	0	0	0	0	0	0	0	0	0	0	0	0	0	0	0	0	0	0	0	0	0	0	0	0	0	0	0	0	0	0	0	0	0	0	0	0
hsa-miR-552-3p	0	0	0	0	0	0	0	0	0	0	0	0	0	0	0	0	0	0	0	0	0	0	0	0	0	0	0	0	0	0	0	0	0	0	0	0	0	0	0	0	0	0	0	0	0	0	0	0	0
hsa_piR_001429	0	0	0	0	0	0	0	0	0	0	0	0	0	0	0	0	0	0	0	0	0	0	0	0	0	0	0	0	0	0	0	0	0	0	0	0	0	0	0	0	0	0	0	0	0	0	0	0	0
hsa_piR_011330	0	0	0	0	0	0	0	0	0	0	0	0	0	0	0	0	0	0	0	0	0	0	0	0	0	0	0	0	0	0	0	0	0	0	0	0	0	0	0	0	0	0	0	0	0	0	0	0	0
hsa_piR_018894	0	0	0	0	0	0	0	0	0	0	0	0	0	0	0	0	0	0	0	0	0	0	0	0	0	0	0	0	0	0	0	0	0	0	0	0	0	0	0	0	2.37535	0	0	0	0	0	0	0.880217	0
hsa-miR-1185-5p	0	0	0	0	0	0	0	0	0	0	0	0	0	0	0	0	0	0	0	0	0	0	0	0.932766	0	0	0	3.7388	0	0	0	0	0	0	0	0	0	0	0.933371	0.726509	0	0	0	0	0	0	0	0	0
hsa-miR-657	0	0	0	0	0	0	0	0	0	0	0	0	0	0	0	0	0	0	0	0	0	0	0	0	0	0	0	0	0	0	0	0	0	0	0	0	0	0	0	0	0	0	0	0	0	0	0	0	0
hsa_piR_014435	0	0	0	0	0	0	0	0	0	0	0	0	0	0	0	0	0	0	0	0	0	0	0	0	0	0	0	0	0	0	0	0	0	0	0	0	0	0	0	0	0	0	0	0	0	0	0	0	0
RNA5SP139	0	0	0	0	0	0	0	0	0	0	0	0	0	0	0	0	0	0	0	0	0	0	0	0	0	0	0	0	0	0	0	0	0	0	0	0	0	0	0	0	0	0	0	0	0	0	0	0	0
RNA5SP270	0	0	0	0	0	0	0	0	0	0	0	0	0	0	0	0	0	0	0	0	0	0	0	0	0	0	0	0	0	0	0	0	0	0	0	0	0	0	0	0	0	0	0	0	0	0	0	0	0
RNA5SP477	0	0	0	0	0	0	0	0	0	0	0	0	0	0	0	0	0	0	0	0	0	0	0	0	0	0	0	0	0	0	2.40508	0	0	0	0	0	0	0.870077	0	0	0	0	0	0	0	0	0	0	0
hsa_piR_004381	0	0	0	0	0	0	0	0	0	0	0	0	0	0	0	0	0	0	0	0	0	0	0	0	0	0	0	0	0	0	0	0	0	0	0	0	0	0	0	0	0	0	0	0	0	0	0	0	0
hsa_piR_007922	0	0	0	0	0	0	0	0	0	0	0	0	0	0	0	0	0	0	0	0	0	0	0	0	0	0	0	0	0	0	0	0	0	0	0	0	0	0	0	0	0	0	0	0	0	0	0	0	0
hsa_piR_017155	0	0	0	0	0	0	0	0	0	0	0	0	0	0	0	0	0	0	0	0	0	0	0	0	0	0	0	0	0	0	0	0	0	0	0	0	0	0	0	0	0	0	0	0	0	0	0	0	0
hsa_piR_012320	0	0	0	0	0	0	0	0	0	0	0	0	0	0	0	0	0	0	0	0	0	0	0	0	0	0	0	0	0	0	0	0	0	0	0	0	0	0	0	0	0	1.23819	0	0	0	0	0	0	1.79172
hsa_piR_014393	0	0	0	0	0	0	0	0	0	0	0	0	0	0	0	0	0	0	0	0	0	0	0	0	0	0	0	0	0	0	1.50318	0	0	0	0	0	0	1.74015	0	0	0	0	0	0	0	0	0	0	0
hsa_piR_007601	0	0	0	0	0	0	0	0	0	0	0	0	0	0	0	0	0	0	0	0	0	0	0	0	0	0	0	0	0	0	0	0	0	0	0	0	0	0	0	0	0	0	0	0	0	0	0	0	0
hsa_piR_017788	0	0	0	0	0	0	0	0	0	0	0	0	0	0	0	0	0	0	0	0	0	0	0	0	0	0	0	0	0	0	0	0	0	0	0	0	0	0	0	0	0	0	0	0	0	0	0	0	0
hsa-miR-106b-5p	2.32282	3.86607	0	0	0.534667	0	0	0	0	0	0	0	0	0	0	0	0	0	0	1.80657	0	0	2.24083	0	0	0	0	0	2.11262	0	0	0	0	2.08655	5.46756	0	0	0.290026	0.933371	0.726509	1.18767	0	2.51984	0	0	0.646376	0	2.20054	0
hsa_piR_007909	0	0	0	0	0	0	0	0	0	0	0	0	0	0	0	0	0	0	0	0	0	0	0	0	0	0	0	0	0	0	0	0	0	0	0	0	0	0	0	0	0	0	0	0	0	0	0	0	0
RNU6-733P	0	0	0	0	0	0	0	0	0	0	0	0	0	0	0	0	0	0	0	0	0	0	0	0	0	0	0	0	0	0	0	0	0	0	0	0	0	0	0	0	0	0	0	0	0	0	0	0	0
hsa_piR_008980	0	0	0	0	0	0	0	0	0	0	0	0	0	0	0	0	0	0	0	0	0	0	0	0	0	0	0	0	0	0	1.20254	0	0	0	0	0	0	2.03018	0	0	0	0	0	0	0	0	0	0	0
hsa_piR_017346	0	0	0	0	0	0	0	0	0	0	0	0	0	0	0	0	0	0	0	0	0	0	0	0	2.28409	0	0	0	0	0	0	0.745618	0	0	0	0	0	0	0	0	0	0	0	0	0	0	0	0	0
hsa_piR_003888	0	0	0	0	0	0	0	0	0	0	0	0	0	0	0	0	0	0	0	0	0	0	0	0	0	0	0	0	0	0	0	0	0	0	0	0	0	0	0	0	0	0	0	0	0	0	0	0	0
hsa_piR_008983	0	0	0	0	0	0	0	0	0	0	0	0	0	0	0	0	0	0	0	0	0	0	0	0	0	0	0	0	0	0	0	0	0	2.08655	0	0	0	0	0	0	0	0	0	0	0	0	0	0	0
hsa_piR_004993	2.32282	0	0	5.52646	0	0	1.18295	0	0	0.320696	0	0	0	0	0	0	0	0	3.19949	0	3.66838	8.09206	0	0.932766	1.82727	0	0	0	0	0	2.40508	1.86405	0	0	0	0	0	0.870077	4.20017	0.726509	2.96918	4.33366	0	0	0	3.55507	2.1053	1.32033	0.895858
RNA5SP227	0	0	0	0	0	0	0	0	0	0	0	0	0	0	0	0	0	0	0	0	0	0	0	0	0	0	0	0	0	1.31092	0	0	0	0	0	1.7236	0	0	0	0	0	0	0	0	0	0	0	0	0
SNORD92	1.16141	0.552295	0	0	0	0	0.709772	0	0	0.320696	0	0	0.67272	0	0	0	0.771407	0	0	0	0	0	0	0	0	0	0	0	0	0	0.901905	0	0	0	0	0	0	0	0	0	0	0	0	0	0	0.969564	0	0	0
hsa-let-7b-3p	2.32282	2.20918	0	7.73705	1.604	0	0	0	1.99637	0	0	2.65538	2.69088	1.28386	0	1.58505	2.31422	0	0	0	0	0	0	0	2.74091	0.863199	2.41622	1.8694	2.11262	0	1.20254	1.11843	0.767549	4.17311	3.64504	5.1708	0	1.1601	5.13354	2.17953	0	1.85728	1.25992	4.00208	0	1.93913	2.1053	0.440109	0.895858
hsa_piR_004932	0	0	0	0	0	0	0	0	0	0	0	0	0	0	0	0	0	0	0	0	0	0	0	0	1.82727	0	0	0	0	0	0	1.11843	0	0	0	0	0	0	0	0	0	0	0	0	0	0	0	0	0
hsa-miR-22-5p	0	0	0	0	0	0	3.07568	0	0	2.88626	0	0	0	0	0	0	0	0	0	1.80657	2.75128	0	0	6.52936	0	0	0	1.8694	0	0	0	0	0	0	0	0	0	0	0.233343	1.45302	0	2.47638	0	0	0	0.646376	0	0	0
hsa_piR_000600	0	0	0	0	0	0	0	0	0	0	0	0	0	0	0	0	0	0	0	0	0	0	0	0	0	0	0	0	0	0	0	0	0	0	0	0	0	0	0	0	0	0	0	0	0	0	0	0	0
hsa_piR_008461	0	0	0	0	0	0	0	0	0	0	0	0	0	0	0	0	0	0	0	0	0	0	0	0	0	0	0	0	0	0	0	0	0	0	0	0	0	0	0	0	0	0	0	0	0	0	0	0	0
RNU6-805P	0	0	0	0	0	0	0	0	0	0	0	0	0	0	0	0	0	0	0	0	0	0	0	0	0	0	0	0	0	0	0	0	0	0	0	0	0	0	0	0	0	0	0	0	0	0	0	0	0
hsa_piR_004815	0	0	0	0	0	0	0	0	0	0	0	0	0	0	0	0	0	0	0	0	0	0	2.24083	0	0	0	0	0	0	0	0	0	0	0	0	0	0	0	0	0	0	0	0	0	0	0	0	0	0
hsa-miR-6748-3p	0	0	0	0	0	0	0	0	0.665457	0	0	0	0	0	0	0	0	0	0	0	0	0	0	0	0	0	0	0	0	0	0	0.372809	0	0	0	0	0	0	0	0	0	0	0	0	0	0	0	0	0
hsa_piR_019851	0	0	0	0	0	0	0	0	0	0	0	0	0	0	0	0	0	0	0	0	0	0	0	0	0	0	0	0	0	0	0	0	0	0	0	0	0	0	0	0	2.07843	0	0	0	0	0	0	0.880217	0
SNORD116-27	0	0	0	0	0	0	0	0	0	0	0	0	0	0	0	0	0	0	0	0	0	0	0	0	0	0	0	1.8694	0	0	0	0	0	0	0	0	0	0	0	0	0	0	0	0	0	0	1.05265	0	0
RNA5SP320	0	0	0	0	0	0	0	0	0	0	0	0	0	0	0	0	0	0	0	0	0	0	0	0	1.37045	0	0	0	0	0	0	1.49124	0	0	0	0	0	0	0	0	0	0	0	0	0	0	0	0	0
hsa_piR_022653	1.16141	0	0	2.21058	0	0	0	0	0	0	0	0	4.03632	0.641932	4.50362	5.54769	6.17126	9.34356	0	1.80657	0	0	2.24083	0	0	5.17919	0	0	4.22524	0	0	0	6.90794	0	0	3.4472	0	0	0	0	0.890755	1.23819	0	0	3.62398	0	0	1.32033	1.79172
hsa-miR-6500-3p	0	0	0	0	0	0	0	0	0	0	0	0	0	0	0	0	0	0	0	0	0	0	0	0	0	0	0	1.8694	0	0	0	0	0	0	0	0	0	0	0	0	0	0	0	0	0	0	0	0	0
hsa-miR-129-1-3p	1.16141	0	0	0	0	0	0	0	0	0	0	0	0	0	0	0	0	0	0	0	0.917095	0	0	0	0	0	0	0	0	0	0	0	0	0	1.82252	0	0	0.290026	0.233343	0	0	0	0	0	0	1.61594	1.05265	0	0
hsa_piR_000189	0	0	0	0	0	0	0	0	0	0	0	0	0	0	0	0	0	0	0	0	0	0	0	0	0	0	0	0	0	0	2.10445	0	0	0	0	0	0	0.870077	0	0	0	0	0	0	0	0	0	0	0
hsa_piR_019241	0	0	0	0	0	0	0	0	0	0	0	0	0	0	0	0	0	0	0	0	0	0	0	0	0	0	0	0	0	0	2.10445	0	0	0	0	0	0	0.870077	0	0	0	0	0	0	0	0	0	0	0
hsa_piR_007183	0	0	0	0	0	0	0	0	0	0	0	0	0	0	0	0	0	0	0	0	0	0	0	0	0	0	0	0	0	0	0	0	0	0	0	0	0	0	0	0	0	0	0	0	0	0	0	0	0
RNA5SP419	0	0	0	0	0	0	0	0	0	0	0	0	0	0	0	0	0	1.33479	0	0	0	0	0	0	0	1.7264	0	0	0	0	0	0	5.37284	0	0	0	0	0	0	0	0	0	0	0	0	0	0	0	0
hsa_piR_015634	0	0	0	0	0	0	0	0	0	0	0	0	0	0	0	0	0	0	0	0	0	0	0	0	0	0	0	0	0	0	0	0	0	0	0	0	0	0	0	0	0	0	0	0	0	0	0	0	0
RNA5SP176	0	0	0	0	0	0	0	0	0	0	0	0	0	0	0	0	0	0	0	0	0	0	0	0	0	0	0	0	0	0	0	0	0	0	0	0	0	0	0	0	0	0	0	0	0	0	0	0	0
hsa_piR_003739	0	0	0	0	0	0	0	0	0	0	0	0	0	0	0	0	0	0	0	0	0	0	0	0	0	0	0	0	0	0	0	0	0	0	0	0	0	0	0	0	0	1.85728	0	0	0	0	0	0	0.895858
RNU6-1144P	0	0	0	0	0	0	0	0	0	0	0	0	0	0	0	0	0	0	0	0	0	0	0	0	0	0	0	0	0	0	0	0	0	0	0	0	0	0	0	0	0	1.85728	0	0	0	0	0	0	0.895858
hsa_piR_002557	0	0	0	0	0	0	0	0	0	0	0	0	0	0	0	0	0	0	0	0	0	0	0	0	0	0	0	0	0	0	0.60127	0	0	0	0	0	0	2.32021	0	0	0	0	0	0	0	0	0	0	0
hsa_piR_001539	0	0.552295	0	0	0	0	0	3.25302	0	0	0	0	3.3636	0	0	0	0.771407	0	4.79923	3.61315	2.75128	0	4.48165	0.932766	0	0.863199	0	0	0	0	0.300635	0	0	0	0	0	0	0.290026	0.233343	0	0	0	0	0	0	0.646376	0	0.440109	0
hsa_piR_007540	0	0	0	0	0	0	0	0	0	0	0	0	0	0	0	0	0	0	0	0	0	0	0	0	0	0	0	0	0	0	0	0	0	0	0	0	0	0	0	0	0	0	0	0	0	0	0	0	0
SNORA71E	0	0	0	0	0	0	0	0	0	0	0	0	0	0	0	0	0	0	0	0	0	0	0	0	0	0	0	0	0	0	0	0	0	0	0	0	0	0	0	0	0	0	0	0	0	0	0	0	0
hsa-miR-433-5p	0	0	0	0	0	0	0	0	0	0	0	0	0	0	0	0	0	0	0	0	0	0	0	0	0	0	0	0	0	0	0	0	0	2.08655	0	0	0	0	0	0	0	0	0	0	0	0	0	0	0
hsa-miR-627-5p	0	0	0	0	0	0	0	0	0	0	0	0	0	0	0	0	0	0	0	0	0.917095	0	0	1.86553	0	0	0	0	0	0	0	0	0	0	0	0	0	0	1.40006	0	0	0	0	0	0	0.323188	0	0	0
hsa_piR_001762	0	0	0	0	0	0	0	0	0	0	0	0	0	0	0	0	0	0	0	0	0	0	0	0	0	0	0	0	0	0	0	0	0	0	0	0	0	0	0	0	0	0	0	0	0	0	0	0	0
hsa-miR-221-3p	16.2597	35.8992	8.42941	22.1058	29.4067	2.26404	18.4541	9.75906	14.6401	19.2417	9.41063	12.3918	17.4907	14.7644	5.62953	13.473	12.3425	4.00438	9.59846	16.2592	22.9274	14.5657	8.96331	33.5796	12.3341	18.9904	14.4973	35.5186	6.33786	7.8655	14.7311	6.71057	13.8159	16.6924	41.918	10.3416	1.2178	15.0813	12.6005	21.7953	10.6891	23.5256	11.3393	28.0145	38.0518	21.9768	18.9477	9.68239	32.2509
RNA5SP244	0	0	0	0	0	0	0	0	0	0	0	0	0	0	0	0	0	0	0	0	0	0	0	0	0	0	0	0	0	0	0	0	0	0	0	5.1708	0	0	0	0	0	0	0	0	0	0	0	0	0
hsa-miR-200c-3p	0	0	0	0	0	0	0	0	0	0	0	0	0	0	0	0	0	0	0	0	0	0	0	0	2.28409	0	0	0	0	0	0	0.372809	0	0	0	0	0	0	0	0	0	0	0	0	0	0	0	0	0
hsa_piR_005310	0	0	0	0	0	0	0	0	0	0	0	0	0	0	0	0	0	0	0	0	0	0	0	0	0	0	0	0	0	0	0	0	0	0	0	0	0	0	0	0	0	0	0	0	0	0	0	0	0
RNA5SP151	0	0	0	0	0	0	0	0	0	0	0	0	0	0	0	0	0	0	0	0	0	0	0	0	0	0	0	0	0	0	0	0	0	0	0	0	0	0	0	0	0	0	0	0	0	0	0	0	0
hsa-miR-451a	10.4527	117.639	0	5.52646	90.8935	4.52808	0.946362	4.87953	0.665457	0.320696	11.7633	0	24.2179	1.9258	111.465	26.1534	0	90.766	0	34.3249	11.0051	0	38.0941	5.5966	15.5318	0	14.4973	24.3022	4.22524	48.5039	30.6648	15.658	0	25.0386	41.918	0	46.2765	34.223	21.9342	10.1711	14.2521	1.23819	6.29961	4.00208	0.603997	19.0681	14.7371	12.323	4.47929
p-hsa-miR-136	0	0	0	0	0	0	0	0	0.665457	0	0	0.885127	0	0	0	0	0	0	0	0	0	0	0	0	0	0	0	0	0	0	0	0	0	0	0	0	0	0	0	0.726509	0.296918	0	0	0	0	0	0	0	0
hsa_piR_007366	0	0	0	0	0	0	0	0	0	0	0	0	0	0	0	0	0	0	0	0	0	0	0	0	0	0	0	0	0	0	0	0	0	0	0	0	0	0	0	0	0	0	0	0	0	0	0	0	0
hsa_piR_001274	0	0	0	0	0	0	0	0	0	0	0	0	0	0	0	0	0	0	0	0	0	0	0	0	0	0	0	0	0	0	0	0	0	0	0	0	0	0	0	0	0.890755	0	0	0	0	0	0	1.76043	0
hsa_piR_004806	0	0	0	0	0	0	0	0	0	0	0	0	0	0	0	0	0	0	0	0	0	0	0	0	0	0	0	0	0	0	0	0	0	0	0	0	0	0	0	0	0.890755	0	0	0	0	0	0	1.76043	0
hsa_piR_011537	0	0	0	0	0	0	0	0	0	0	0	0	0	0	0	0	0	0	0	0	0	0	0	0	0	0	0	0	0	0	0	0	0	0	0	0	0	0	0	0	0	0	0	0	0	0	0	0	0
hsa_piR_013755	0	0	0	0	0	0	0	0	0	0	0	0	0	0	0	0	0	0	0	0	0	0	0	0	0	0	2.41622	0	0	0	0.300635	0	0	0	0	0	0	0	0	0	0	0	0	0	0	0	0	0	0
hsa_piR_020606	0	0.552295	0	0	0	0	0	0	0	0	0	0	0	0	0	0	0	0	0	0	0	0	0	0	0	0	0	0	0	0	0	0	0	0	0	0	0	0	0	0.726509	0	1.85728	0	0	0	0	0	0	2.68757
hsa_piR_019825	0	0	0	0	0	0	4.02204	4.87953	4.6582	0.320696	2.35266	2.65538	2.01816	0	1.12591	1.58505	1.54281	0	1.59974	3.61315	0.917095	3.23682	2.24083	1.86553	2.28409	0.863199	9.66487	1.8694	4.22524	2.62183	1.50318	0.745618	0	0	0	0	2.4356	0.290026	6.06691	4.35906	6.5322	0	2.51984	0	4.83197	1.29275	3.15796	1.32033	0
hsa_piR_007458	0	0	0	0	0	0	0	0	0	0	0	0	0	0	0	0	0	0	0	0	0	0	0	0	1.82727	0	0	0	0	0	0	0.745618	0	0	0	0	0	0	0	0	0	0	0	0	0	0	0	0	0
hsa_piR_021896	0	0	0	0	0	0	0	0	0	0	0	0	0	0	0	0	0	0	0	0	0	0	0	0	1.82727	0	0	0	0	0	0	0.745618	0	0	0	0	0	0	0	0	0	0	0	0	0	0	0	0	0
hsa_piR_003347	0	0	0	1.10529	0	0	0	0	1.33091	0	0	0.885127	2.69088	0	0	0.792527	0	0	1.59974	5.41972	0	3.23682	20.1674	1.86553	0	0	0	0	0	0	0	0	0	0	0	0	0	0	0.233343	1.45302	0	0	0	0	0	0	2.1053	0	0.895858
hsa_piR_014001	0	0	0	0	0	0	0	0	0	0	0	0	0	0	0	0	0	0	0	0	0	0	0	0	0	0	0	0	0	0	0	0	0	0	0	0	0	0	0	0	0	0	0	0	0	0	0	0	0
hsa_piR_015979	0	0	0	0	0	0	0	0	0	0	0	0	0	0	0	0	0	0	0	0	0	0	0	0	0	0	0	0	0	0	0	0	0	0	0	0	0	0	0	0	0	0	0	0	0	0	0	0	0
hsa_piR_004643	0	0	0	0	0	0	0	0	0	0	0	0	0	0	0	0	0	0	0	0	0	0	0	0	0	0	0	0	0	0	0	0	0	0	0	0	0	0	0	0	0	0	0	0	0	0	0	0	0
hsa_piR_007436	0	0	0	0	0	0	0	0	0	0	0	0	0	0	0	0	0	0	0	0	0	0	0	0	0	0	0	0	0	0	1.50318	0	0	0	0	0	0	1.1601	0	0	0	0	0	0	0	0	0	0	0
SNORD35A	0	0	0	0	0	0	0	0	0	0	0	0	0	0	0	0	0	0	0	0	0	0	0	0	0	0	0	0	0	0	0	0	0	0	0	0	0	0	0	0	0	0	0	0	0	0	0	0	0
hsa_piR_003229	0	0	0	0	0	0	0	0	0	0	0	0	0	0	0	0	0	0	0	0	0	0	0	0	0	0	0	0	0	0	0.901905	0	0	0	0	0	0	1.74015	0	0	0	0	0	0	0	0	0	0	0
hsa_piR_003475	0	0	0	0	0	0	0	0	0	0	0	0	0	0	0	0	0	0	0	0	0	0	0	0	0	0	0	0	0	0	0	0	0	0	0	0	0	0	0	0	0	0	0	0	0	0	0	0	0
hsa_piR_004223	0	0	0	0	0	0	0	0	0	0	0	0	0	0	0	0	0	0	0	0	0	0	0	0	0	1.7264	0	0	0	0	0	0	0.767549	0	0	0	0	0	0	0	0	0	0	0	0	0	0	0	0
hsa_piR_016136	0	0	0	0	0	0	0	0	0	0	0	0	0	0	0	0	0	0	0	0	0	0	0	0	0	1.7264	0	0	0	0	0	0	0.767549	0	0	0	0	0	0	0	0	0	0	0	0	0	0	0	0
hsa_piR_016526	0	0	0	0	0	0	0	0	0	0	0	0	0	0	0	0	0	0	0	0	0	0	0	0	0	1.7264	0	0	0	0	0	0	0.767549	0	0	0	0	0	0	0	0	0	0	0	0	0	0	0	0
hsa-miR-1298-5p	63.8775	42.5268	39.3373	57.4752	38.4961	45.2808	25.3152	141.506	64.5494	23.7315	98.8117	62.844	44.3995	40.4417	41.6585	37.2487	63.2554	37.3742	22.3964	39.7446	22.0103	19.4209	42.5757	52.2349	41.1136	81.1407	43.4919	9.347	40.1398	40.6384	68.2442	37.6537	69.8469	43.8176	7.29008	53.4316	30.445	70.7663	30.8012	15.2567	59.3836	78.625	44.0972	22.6784	15.0999	35.8739	24.211	61.6152	79.7314
RNU6-211P	0	0	0	0	0	0	0	0	0	0	0	0	0	0	0	0	0	0	0	0	0	0	0	0	0	0	0	0	0	0	0	0	0	0	0	0	0	0	0	0	0	0	0	0	0	0	0	0	0
hsa-miR-1247-5p	0	0	0	0	0	0	0	0	0	0	0	0	0	0	0	0	0	0	0	0	0	0	0	0.932766	0	0	0	0	0	0	0	0	0	0	0	0	0	0	0.233343	0	0	0	0	0	0	0	1.05265	0	0
hsa-miR-6749-3p	0	0	0	0	0	0	0	0	0	0	0	0	0	0	0	0	0	0	0	0	0	0	0	0	0	0	2.41622	0	0	0	0	0	0	0	0	0	0	0	0.233343	0	0	0	0	0	0	0	0	0	0
hsa_piR_003817	0	0	0	0	0	0	0	0	0	0	0	0	0	0	0	0	0	0	0	0	0	0	0	0	0	0	0	0	0	0	0	0	0	0	0	0	0	0	0	0	0	0	0	0	0	0	0	0	0
hsa-miR-185-5p	0	0	0	1.10529	0	0	0	0	0	0	0	0	0	0	0	0	0	0	0	0	0	0	0	0	0	0	0	1.8694	0	0	0.300635	0	0	0	0	0	0	0	0.466685	0	0	0	0	0	0	1.29275	0	0	0
hsa_piR_021210	0	2.20918	0	0	2.13867	0	1.65613	0	0	0.641391	0	0	0	3.85159	0	0	3.85703	0	0	0	0	0	0	0	0.913635	0	0	0	0	0	1.50318	1.11843	0	0	0	0	0	4.35039	0	0	0.890755	0	0	4.00208	0	0	0	2.20054	0
hsa-miR-6780a-3p	0	0	0	0	0	0	0	0	0	0	0	0	0	0	0	0	0	0	0	0	0	0	0	0	0	0	0	0	0	1.31092	0	0	0	0	0	0	1.2178	0	0	0	0	0	0	0	0	0	0	0	0
hsa_piR_002299	0	0	0	0	0	0	0	0	0	0	0	0	0	0	0	0	0	0	0	0	0	0	0	0	0	0	0	0	0	1.31092	0	0	0	0	0	0	1.2178	0	0	0	0	0	0	0	0	0	0	0	0
hsa_piR_003456	0	0	0	0	0	0	0	0	0	0	0	0	0	0	0	0	0	0	0	0	0	0	0	0	0	0	0	0	0	1.31092	0	0	0	0	0	0	1.2178	0	0	0	0	0	0	0	0	0	0	0	0
hsa-miR-196b-5p	0	0	0	1.10529	0	0	5.20499	0	0.665457	5.45183	4.70532	0.885127	0	0	0	0	0	0	3.19949	3.61315	0	1.61841	2.24083	0	3.65454	0.863199	0	1.8694	0	1.31092	0	2.60966	0	0	0	1.7236	0	0	0	0	1.48459	0	0	0	5.43597	0	0	2.64065	0
hsa_piR_017388	0	0	0	0	0	0	0	0	0	0	0	0	0	0	0	0	0	0	0	0	0	0	0	0	0	0	0	0	0	0	0	0	0	0	0	0	0	0	0	0	0	0	0	0	0	0	0	0	0
RNA5SP436	0	0	0	0	0	0	0	0	0	0	0	0	0	0	0	0	0	0	0	0	0	0	0	0	0	0	0	0	0	0	0	0	0	0	0	0	0	0	0	0	0	0	0	0	0	0	0	0	0
hsa_piR_009896	0	0	0	0	0	0	0	0	0	0	0	0	0	0	0	0	0	0	0	0	0	0	0	0	0	0	4.83244	0	0	0	0	0	0	0	0	0	0	0	0	0	0	0	0	0	0	0	0	0	0
hsa_piR_013916	0	0	0	0	0	0	0	0	0	0	0	0	0	0	0	0	0	0	0	0	0	0	0	0	1.37045	0	0	0	0	0	0	1.11843	0	0	0	0	0	0	0	0	0	0	0	0	0	0	0	0	0
hsa-miR-4687-5p	0	0	0	0	0	0	0	0	0	0	0	0	0	0	0	0	0	0	0	0	0	0	0	0	0	0	0	0	0	0	0	0	0	0	0	0	0	0	0	0	0	0	0	0	0	0	0	0	0
hsa_piR_017610	0	0	0	0	0	0	0	0	0	0	0	0	0	0	0	3.17011	0.771407	0	0	0	0	0	0	0	0	0	0	0	0	0	0	0	0	0	0	0	0	0	0	0	0.296918	0	0	0	0	0	0	0	0
hsa-miR-3193	0	0	0	0	0	0	0	0	0	0	0	0	0	0	0	0	0	0	0	0	0	0	0	0	0	0	0	0	0	0	0	0	0	0	0	0	0	0	0	0	1.18767	0	0	0	0	0	0	1.32033	0
hsa-miR-520a-5p	0	0	0	0	0	0	0	0	0	0	0	0	0	0	0	0	0	0	0	0	0	0	0	0	0	0	0	0	0	0	0	0	0	0	0	0	0	0	0	0	1.18767	0	0	0	0	0	0	1.32033	0
hsa-miR-509-3p	0	0	0	0	0	0	0	0	0	0	0	0	0	3.85159	0	0	1.54281	0	0	0	0	0	0	0	0	0	0	0	4.22524	0	0	0	0	0	0	0	0	0	0	0	0	0	0	0	0	0	0	0	0
hsa_piR_020783	0	0	0	0	0	0	0	0	0	0	0	0	0	0	0	0	0	0	0	0	0	0	0	0	0	0	0	0	0	0	0	0	0	0	0	1.7236	0	0	0	0	0	0	0	0	0	0	0	0	0
hsa_piR_010290	0	1.10459	0	0	1.06933	0	0	0	0	0	0	0	0	0	0	0	0	0	0	0	0	0	0	0	0	0	0	0	0	0	0	0	0	0	0	0	0	0	0	0	0.296918	0	0	0	0	0	0	1.32033	0
hsa_piR_018105	0	0	0	0	0	0	0	0	0	0	0	0	0	0	0	0	0	0	0	1.80657	0	0	0	0	0	0	0	0	0	0	0	0	0	0	0	0	0	0	0	0	0	0.619094	0	0	0	0	0	0	0
SNORD115-48	0	0	0	0	0	0	0	0	0	0	0	0	0	0	0	0	0	0	0	0	0	0	0	0	0	0	0	0	0	0	0	0	0	0	0	0	0	0	0	0	0	0	0	0	0	0	0	0	0
RNA5SP118	0	0	0	0	0	0	0	0	0	0	0	0	0	0	0	0	0	0	0	0	0	0	0	0	0	0	0	0	0	0	0	0	0	0	0	0	0	0	0	0	0	0	0	0	0.603997	0	0	0	0
hsa-miR-7853-5p	0	0	0	0	0	0	0	0	0	0	0	0	0	0	0	0	0	0	0	0	0	0	0	0	0	0	0	0	0	0	0	0	0	0	0	0	0	0	0	0	0	0.619094	0	0	0	0	0	0	1.79172
hsa_piR_014320	0	0	0	0	0	0	0	0	0	0	0	0	0	0	0	0	0	0	0	0	0	0	0	0	0	0	0	0	0	0	0	0	0	0	0	0	0	0	0	0	0	0.619094	0	0	0	0	0	0	1.79172
hsa-miR-31-3p	0	0	0	0	0	0	0	0	0	0	0	0	0	0	0	0	0	0	0	0	0	0	0	0	0	0	0	1.8694	0	0	0	0	0	0	0	0	0	0	0	0	0	0	0	0	0	0	0	0	0
RNU6-507P	2.32282	0	0	3.31588	0	0	0	0	0	0	0	0	0	0	0	0	0	0	0	0	0	0	0	0	0	0	0	0	0	0	0	0	0	0	0	0	0	0	0	0	0	0	0	0	0	0	0	0	0
hsa_piR_016996	0	0	0	0	0	0	0	0	0	0	0	0	0	0	0	0	0	0	0	0	0	0	0	0	0	0	0	0	0	0	0	0	0	0	1.82252	0	0	0	0	0	0	0	0	0	0	0	0	0	0
hsa-miR-98-3p	0	0	0	0	0	0	0	0	1.33091	0	0	1.77025	0.67272	0	4.50362	0.792527	0	1.33479	0	0	0	0	0	0	0.913635	0	0	0	0	0	0	4.1009	0	0	0	0	0	0	0.233343	0	0	0	0	0	0	0	0	0	0
hsa_piR_022147	1.16141	0	0	0	0	0	0	0	0	0	0	0	0	0	0	0	0	0	0	0	0	0	0	0	0	0	0	0	0	0	0	0	0	0	0	0	0	0	0	0	0	0	0	0	16.3079	0	0	0	0
hsa-miR-582-5p	0	0	0	0	0	0	0	0	0	0	0	0	0	0	0	0	0	0	0	0	0	0	0	0	0	0	0	0	0	0	0	0	0	0	0	0	0	0	1.40006	0	0	0	0	0	0	0	1.05265	0	0
hsa_piR_009781	0	0	0	0	0	0	0	0	0	0	0	0	0	0	0	0	0	0	0	0	0	0	0	0	0	0	0	0	0	0	0	0	0	0	0	0	0	0	0	0	0	0	0	0	0	0	0	0	0
hsa_piR_012525	0	0	0	0	0	0	0	0	0	0	0	0	0	0	0	0	0	0	0	0	0	0	0	0	0	0	0	0	0	0	0	0	0	0	0	0	0	0	0	0	0	0	0	0	0	0	0	0	0
hsa-miR-221-5p	0	0	0	0	0	0	0	0	0	0	0	0	0	0	0	0	0	0	0	1.80657	0	0	2.24083	0	0	0	0	0	0	0	0	0	0	0	0	0	0	0	0.233343	0	0	0	3.77976	0	0	0.646376	1.05265	0	0
hsa_piR_000838	0	0	0	0	0	0	0	0	0	0	0	0	0	0	0	0	0	0	0	0	0	0	0	0	0	0	0	0	0	0	0	0	0	0	0	0	0	0	0	0	0	0	0	0	0	0	0	0	0
hsa_piR_011837	0	0	0	0	0	0	0	0	0	0	0	0	0	0	0	0	0	0	0	0	0	0	0	0	0	0	0	0	0	0	0	0	0	0	0	0	0	0	1.16671	0	0	0	0	0	0	1.29275	0	0	0
hsa-miR-146b-3p	3.48423	0	2.8098	1.10529	0	6.79212	6.38795	9.75906	0	6.41391	7.05798	0	0	0	0	0	0	0	0	0	0	0	0	0	5.02499	0	2.41622	0	0	2.62183	1.50318	7.82899	0	0	0	0	4.87121	2.03018	0.700028	0.726509	0.890755	3.09547	0	4.00208	0.603997	0.646376	1.05265	1.76043	6.27101
hsa_piR_000576	0	0	0	0	0	0	0	0	0	0	0	0	0	0	0	0	0	0	0	0	0	0	0	0	0	0	0	0	0	0	0	0	0	0	0	0	0	0	0	0	0	0	0	0	0	0	0	0	0
hsa-miR-660-5p	0	1.10459	2.8098	2.21058	2.13867	2.26404	3.31227	22.7711	3.32729	5.45183	7.05798	2.65538	7.39992	7.06125	4.50362	3.96263	3.85703	4.00438	4.79923	7.22629	7.33676	4.85524	22.4083	16.7898	6.85226	8.63199	2.41622	5.6082	0	0	3.60762	4.47371	6.14039	6.25966	3.64504	0	0	4.64041	5.13354	2.90604	6.23528	1.85728	1.25992	4.00208	10.8719	5.17101	4.21061	8.80217	3.58343
hsa_piR_015106	0	0	0	0	0	0	0	0	0	0	0	0	0	0	0	0	0	0	0	0	0	0	0	0	0	0	0	0	0	0	0	0	0	0	0	0	0	0	0	0	0	0	1.25992	0	0	0	0	0	0
RNU1-56P	0	0	0	0	0	0	0	0	0	0	0	0	0	0	0	0	0	0	0	0	0	0	0	0	0	0	0	0	0	0	0	0	0	0	0	0	0	0	0	0	1.48459	0	0	0	0	0	0	0.880217	0
hsa-miR-6753-5p	0	0	0	0	0	0	0	0	0	0	0	0	0	0	0	0	0	0	0	0	0	0	0	0	0	0	0	0	0	0	0	0	0	0	0	0	0	0	0	0	0	0	0	0	0	0	0	0	0
hsa_piR_004616	0	0	0	0	0	0	0	0	0	0	0	0	0	0	0	0	0	0	0	0	0	0	0	0	0	0	0	0	0	0	0	0	0	0	0	0	0	0	0	0	0	0	0	0	0	0	0	0	0
hsa_piR_017382	0	0	0	0	0	0	0	0	0	0	0	0	0	0	0	0	0	0	0	0	0	0	0	0	0	0	0	0	0	0	0	0	0	0	0	0	0	0	0	0	0	0	0	0	0	0	0	0	0
RNA5SP466	0	0	0	0	0	0	0	0	0	0	0	0	0	0	0	0	0	0	0	0	0	0	0	0	0	0	0	0	0	0	0	0	0	0	0	1.7236	0	0	0	0	0	0.619094	0	0	0	0	0	0	0
hsa-miR-3943	0	0	0	0	0	0	0	0	0	0	0	0	0	0	0	0	0	0	0	0	0.917095	0	0	0	0	0	2.41622	1.8694	0	0	0	0	0	0	0	0	0	0	0	0	0	0	0	0	0	0.646376	0	0	0
hsa-miR-409-5p	0	0	0	0	0	0	0	0	0	0	0	0	0	0	0	0	0	0	0	0	0	0	0	0	0	0	0	0	0	0	0	0	0	0	1.82252	0	0	0	0	0	0	0	0	0	0	0	0	0	0
RNA5SP453	0	0	0	0	0	0	0	0	0	0	0	0	0	0	0	0	0	0	0	0	0	0	0	0	0	0	0	0	0	0	0	0	0	2.08655	0	0	0	0.290026	0	0	0	0	0	0	0	0	0	0	0
hsa_piR_019028	0	0	0	0	0	0	0	0	0	0	0	0	0	0	0	0	0	0	0	0	0	0	0	0	0	0	0	0	0	0	1.50318	0	0	0	0	0	0	0.870077	0	0	0	0	0	0	0	0	0	0	0
hsa-miR-374b-3p	0	0	0	1.10529	0	0	0	0	0	0	0	0	0	0	0	0	0	0	0	0	0	0	0	0	0	0	0	0	0	0	0	0	0	0	0	0	0	0	0.466685	0.726509	0	0	0	0	0	0.646376	1.05265	0	0
hsa_piR_016540	0	0	0	0	0	0	0	0	0	0	0	0	0	0	0	0	0	0	0	0	0	0	0	0	0	0	0	0	0	0	0	0	0	0	0	0	0	0	0	0	0	0	0	0	0	0	0	0	0
hsa_piR_015139	0	0	0	0	0	0	0	0	0	0	0	0	0	0	0	0	0	0	0	0	0	0	0	0	0	0	0	0	0	0	1.20254	0	0	0	0	0	0	1.1601	0	0	0	0	0	0	0	0	0	0	0
hsa_piR_019912	3.48423	0	2.8098	4.42117	0	0	2.36591	0	0	1.28278	0	0	3.3636	0	1.12591	0	0	0	0	0	0	0	2.24083	0	1.82727	0	0	0	8.45048	0	0	2.60966	0	2.08655	1.82252	5.1708	0	0	3.50014	1.45302	0	0	0	0	1.20799	2.5855	4.21061	0	0
hsa_piR_007097	0	0	0	0	0	0	0	0	0	0	0	0	0	0	0	0	0	0	0	0	0	0	0	0	0	0	0	0	0	0	0	0	0	0	0	0	0	0	0	0	0	0	0	0	0	0	0	0.880217	0
p-hsa-miR-236	0	0	0	0	0	0	0	0	0	0	0	0	0	0	0	0	0	0	0	0	0	0	0	0	0	0	0	1.8694	0	0	0	0	0	0	0	0	0	0	0	0	0	0	0	0	0	0	0	0.440109	0
hsa-miR-4762-5p	0	0	0	0	0	0	0	0	0	0	0	0	0	0	0	0	0	0	0	0	0	0	0	0	0	0	0	0	0	0	0	0	0	0	0	0	0	0	0	0	0	0	0	0	0	0	0	0	0
hsa-miR-6855-5p	0	0	0	0	0	0	0	0	0	0	0	0	0	0	0	0	0	0	0	0	0	0	0	0	0	0	0	0	0	0	0	0	0	0	0	0	0	0	0	0	0	0	0	0	0	0	0	0	0
hsa_piR_003952	0	0	0	0	0	0	0	0	0	0	0	0	0	0	0	0	0	0	0	0	0	0	0	0	0	0	0	0	0	0	0	0	0	0	0	0	0	0	0	0	0	0	0	0	0	0	0	0	0
hsa_piR_005036	0	0	0	0	0	0	0	0	0	0	0	0	0	0	0	0	0	0	0	0	0	0	0	0	0	0	0	0	0	0	0	0	0	0	0	0	0	0	0	0	0	0	0	0	0	0	0	0	0
hsa_piR_011207	0	0	0	0	0	0	0	0	0	0	0	0	0	0	0	0	0	0	0	0	0	0	0	0	0	0	0	0	0	0	0	0	0	0	0	0	0	0	0	0	0	0	0	0	0	0	0	0	0
hsa_piR_021481	0	0	0	0	0	0	0	0	0	0	0	0	0	0	0	0	0	0	0	0	0	0	0	0	0	0	0	0	0	0	0	0	0	0	0	0	0	0	0	0	0	0	0	0	0	0	0	0	0
hsa-miR-3125	0	0	0	0	0	0	0	0	0	0	0	0	0	0	0	0	0	0	0	0	0	0	0	0	0	0	0	0	0	0	0	0	0	0	0	0	0	0	0	0	0	0	0	0	0	0	0	0	0
hsa_piR_001495	0	0	0	0	0	0	0	0	0	0	0	0	0	0	0	0	0	0	0	0	0	0	0	0	0	0	0	0	0	0	0	0	0	0	0	0	0	0	0	0	0	0	0	0	0	0	0	0	0
hsa_piR_015352	0	0	0	0	0	0	0	0	0	0	0	0	0	0	0	0	0	0	0	0	0	0	0	0	0	0	0	0	0	0	0	0	0	0	0	0	0	0	0	0	0	0	0	0	0	0	0	0	0
hsa_piR_017043	0	0	0	0	0	0	0	0	0	0	0	0	0	0	0	0	0	0	0	0	0	0	0	0	0	0	0	0	0	0	0	0	0	0	0	0	0	0	0	0	0	0	0	0	0	0	0	0	0
hsa_piR_018142	0	0	0	0	0	0	0	0	0	0	0	0	0	0	0	0	0	0	0	0	0	0	0	0	0	0	0	0	0	0	0	0	0	0	0	0	0	0	0	0	0	0	0	0	0	0	0	0	0
hsa_piR_010225	0	0	0	0	0.534667	0	0	0	0	0	0	0	0	0	0	0	0	0	0	0	0	0	0	0	0	0	0	0	0	0	0	0	0	0	0	0	0	0	0	0	1.18767	0	0	0	0	0	0	2.64065	0
RNU1-134P	0	0	0	0	0	0	0	0	0	0	0	0	0	0	0	0	0	0	0	0	0	0	0	0	0	0	0	0	0	1.31092	0	0	0	0	0	0	0	0	0	0	0	0	0	0	0	0	0	0	0
hsa_piR_002811	0	0	0	0	0.534667	0	0	0	0	0	0	0	0	0	0	0	0	0	0	0	0	0	0	0	0	0	0	0	2.11262	0	0	0	0	0	0	0	0	0	0	0	0	0	0	0	0	0	0	0	0
hsa_piR_010024	0	0	0	0	0	0	0	0	0	0	0	0	0	0	0	0	0.771407	1.33479	0	0	0	0	0	0	1.82727	0	0	0	0	0	0	1.11843	0	0	1.82252	0	0	0	0	0	0	0	0	0	0	0	0	0	0
hsa-miR-4732-3p	0	0	0	0	0	0	0	0	0	0	0	0	0.67272	0	2.25181	1.58505	0	1.33479	0	0	0	0	2.24083	0	0	0	0	0	0	7.8655	1.50318	0	0	0	0	0	3.65341	2.03018	0	0	0	0	0	0	0	0	0	0	0
hsa_piR_015272	0	0	0	0	0	0	0	0	0	0	0	0	0	0.641932	0	0	0	0	0	0	0	0	0	0	0	0	0	0	0	0	0	0	0	0	0	0	0	0	0	0	0	0	0	0	1.81199	0	0	0	0
hsa-miR-187-3p	0	0	0	0	0	0	0	0	0	0	0	0	0	0	0	0	0	0	0	0	0	0	0	0	0	0	0	0	0	0	0	0	0	4.17311	0	0	0	0	0	0	0	0	0	0	0	0	0	0	0
hsa_piR_004735	0	0	0	0	0	0	0	0	0	0	0	0	0	0	0	0	0	0	0	0	0	0	0	0	0	0	0	0	0	0	0	0	0	4.17311	0	0	0	0	0	0	0	0	0	0	0	0	0	0	0
SNORA16B	0	0	0	0	0	0	0	0	0	0	0	0	0	0	0	0	0	0	0	0	0	0	0	0	0	0	0	0	0	0	0	0	0	0	0	0	0	0	0.233343	0	0	0	0	0	0	0	0	0	0
hsa-miR-148a-3p	95.2355	123.162	236.024	91.7393	130.459	185.651	45.662	144.759	105.142	40.087	129.396	107.985	63.2357	69.9706	112.591	63.4021	73.2837	122.801	68.7889	102.975	54.1086	63.1181	127.727	50.3694	199.173	94.0886	94.2325	74.776	141.546	197.948	80.8708	186.777	91.3383	77.2025	74.7234	141.335	179.017	83.5274	65.1026	36.3255	136.582	94.7214	51.6568	106.722	124.423	60.1129	49.4746	143.475	97.6485
RNU6-1177P	0	0	0	0	0	0	0	0	0	0	0	0	0	0	0	0	0	0	0	0	0	0	0	0	0	0	0	0	0	0	0	0	0	0	0	0	0	0	0	0	0	0	0	0	0	0	0	0	0
hsa-miR-4645-3p	0	0	0	0	0	0	0	0	0	0	0	0	0	0.641932	0	0	1.54281	0	0	0	0	0	0	0	0	0	0	0	0	0	0	0	0	0	0	0	0	0	0	0	0	0	0	0	0	0	0	0	0
hsa-miR-155-5p	135.885	183.914	410.231	109.424	139.548	323.758	50.1572	242.35	60.5566	49.0664	211.739	61.9589	81.3991	100.141	60.7989	57.0619	103.369	72.0789	158.375	65.0366	39.4351	158.604	58.2615	45.7055	81.7704	84.5935	144.973	104.686	211.262	183.528	122.659	71.5794	92.1058	154.405	94.7711	141.335	161.968	112.53	31.0346	73.3774	43.0531	96.5787	83.1548	100.052	111.739	30.3797	85.2648	40.9301	70.7728
hsa_piR_015554	0	0	0	0	0	0	0	0	0	0	0	0	0	0	0	0	0	0	0	0	0	0	0	0	0	0	0	0	0	0	0	0	0	0	0	0	0	0	0	0	0	0	0	0	0	0	0	0	0
hsa-miR-873-3p	0	0	0	1.10529	1.06933	0	0	0	2.66183	0	0	2.65538	0	1.9258	0	0	1.54281	0	0	0	0	0	0	0	0.913635	0	0	0	0	0	0	0.745618	0	2.08655	0	0	0	0	0.466685	0	0	2.47638	0	0	1.81199	0.969564	1.05265	0	6.27101
hsa_piR_019983	0	0	0	0	0	0	0	0	0	0	0	0	0	0	0	0	0	0	0	0	0	0	0	0	0	0	0	0	0	0	0	0	0	0	0	0	0	0	0	0	1.78151	0	0	0	0	0	0	0.440109	0
hsa-miR-4802-5p	0	0	0	0	0	0	0	0	0	0	0	0	0	0	0	0	0	0	0	0	0	0	0	0	0	0	0	0	0	0	0	0	0	0	0	0	0	0	0	0	0	0	0	0	0	0	0	0	0
SNORD114-17	0	0	0	0	0	0	0	0	0	0	0	0	0	0	0	0	0	0	0	0	0	0	0	0	0	0	0	0	0	0	0	0	0	0	0	0	0	0	0.933371	0	0	0	0	0	0	0	0	0	0
hsa-miR-17-5p	0	0.552295	0	1.10529	0	0	0	0	0	0	0	0	0	0	0	0	0	0	0	0	0	0	0	0	0	0	0	0	0	0	0	0	0.767549	0	0	0	0	0	0	0	0	0	0	0	0	0.646376	0	0.440109	0
hsa-miR-1237-5p	0	0	0	0	0	0	0	0	0	0	0	0	0	0	0	0	0	0	0	0	0	0	0	0	0	0	0	0	0	0	0	0	0	0	0	0	0	0	0	0	0	0	0	0	0	0	0	0	0
hsa_piR_004728	0	0	0	0	0	0	0	0	0	0	0	0	0	0	0	0	0	0	0	0	0	0	0	0	0	0	0	0	0	0	0	0	0	0	0	0	0	0	0	0	0	0	0	0	0	0	0	0	0
hsa_piR_012107	0	0	0	0	0	0	0	0	0	0	0	0	0	0	0	0	0	0	0	0	0	0	0	0	0	0	0	0	0	0	0	0	0	0	0	0	0	0	0	0	0	0	0	0	0	0	0	0	0
hsa_piR_013264	0	0	0	0	0	0	0	1.62651	0	0	0	0	0	0	0	0	0	0	0	0	0	0	0	0	0	0	0	0	0	0	0	0	0	0	0	0	0	0	0	0	0	0	0	0	0	0	0	0	0
hsa_piR_008981	0	0	0	0	0	0	0	0	0	0	0	0	0	0	2.25181	0	0	0	0	0	0	0	0	0	0	0	0	0	0	0	0	0	0	0	0	0	0	0	0	0	0	0	0	0	0	0	0	0	0
hsa_piR_010769	0	0	0	0	0	0	0	0	0	0	0	0	0	0	0	0	0	0	0	0	0	0	0	0	1.37045	0	0	0	0	0	0	0.745618	0	0	0	0	0	0	0	0	0	0	0	0	0	0	0	0	0
RNU6ATAC26P	0	0	0	0	0	0	0	0	0	0	0	0	0	0	0	0	0	0	0	0	0.917095	0	0	0.932766	0	0.863199	0	0	0	0	0	0.372809	0	0	0	0	0	0	0	0	0	0	0	0	0	0	2.1053	0	0
SNORA61	0	0	0	0	0	0	0	0	0	0	0	0	0	0	0	0	0	0	0	0	0	0	0	0	0	0	0	0	0	0	0	0	0	0	0	0	0	0	0	1.45302	0	0.619094	0	0	0	0	0	0	0
hsa-miR-181c-3p	4.64564	0	0	2.21058	0	2.26404	1.18295	0	3.99274	1.60348	0	4.42563	0	4.49352	0	0	2.31422	0	9.59846	0	0	4.85524	4.48165	2.7983	0	0	4.83244	7.4776	2.11262	0	0	0.745618	0	4.17311	7.29008	1.7236	0	0	8.40034	4.35906	3.2661	1.23819	6.29961	0	6.64396	5.81738	4.21061	1.32033	1.79172
hsa_piR_020828	6.96845	7.17984	14.049	4.42117	9.08935	13.5842	13.7223	4.87953	3.99274	11.8657	2.35266	1.77025	1.34544	6.41932	3.37772	0.792527	7.71407	2.66959	17.5972	9.03287	0	3.23682	2.24083	1.86553	5.93863	0.863199	16.9135	9.347	6.33786	9.17641	8.71842	7.08338	1.5351	16.6924	9.11261	8.61799	6.08901	10.731	11.4338	18.1627	1.48459	1.23819	6.29961	5.3361	3.62398	13.2507	11.5792	0.880217	1.79172
hsa_piR_016946	0	0	2.8098	0	0	2.26404	0	0	0	0	0	0	0	0	0	0	0	0	0	0	1.83419	0	0	0	0	0	0	0	0	0	0.300635	0	0	0	0	0	0	0.580052	0	0.726509	0.593836	0	0	0	0	0.323188	2.1053	0.880217	0
hsa-miR-421	4.64564	7.73214	0	4.42117	8.55468	0	3.07568	0	1.99637	2.56557	0	1.77025	0	1.9258	1.12591	0	7.71407	0	0	1.80657	0.917095	0	6.72248	5.5966	6.39545	5.17919	9.66487	9.347	0	0	2.10445	5.96495	9.21058	2.08655	3.64504	0	0	1.45013	5.60022	2.90604	0.296918	0.619094	1.25992	1.33403	2.41599	4.52463	1.05265	0	0
hsa_piR_015983	0	0	0	0	0	0	0	0	0	0	0	0	0	0	0	0	0	0	0	0	0	0	0	0	0	0	0	1.8694	0	0	0	0	0	0	0	0	0	0	0.233343	0	0	0	0	0	0	0	0	0	0
hsa_piR_006465	0	1.10459	0	0	2.13867	0	0	0	0	0	0	0	0	0	0	0	0	0	0	0	0	0	0	0	1.37045	0	0	0	0	0	0	1.11843	0.767549	0	0	0	0	0	0	0	0	0	0	0	0	0	0	0	0
hsa_piR_003674	0	0	0	0	0	0	0	0	0	0	0	0	0	0	0	0	0	0	0	0	0	0	0	0	0	0	0	0	0	0	0	0	0	0	0	0	0	0	0	0	1.18767	0	0	0	0	0	0	0.880217	0
hsa_piR_010859	0	0.552295	0	0	0	0	0	0	0	0	0	0	0	0	0	0	0	0	0	0	0	0	0	0	0	0	0	0	0	0	0	0	0.767549	0	0	0	0	0	0	0	0	0	0	0	0	0	0	0	0
hsa_piR_011320	0	0	0	0	0	0	0	0	0	0	0	0	0	0	0	0	0	0	0	0	0	0	0	0	0	0	0	0	0	0	1.20254	0	0	0	0	0	0	0.870077	0	0	0	0	0	0	0	0	0	0	0
hsa_piR_002442	0	0	0	0	0	0	0	0	0	0	0	0	0	0	0	0	0	0	0	0	0	1.61841	0	0	0	0	0	0	0	0	0	0	0	0	0	0	0	0	0	0.726509	0	0	0	0	0	0	0	0	0
hsa-miR-3177-3p	0	0	0	0	0	0	0	0	0	0	0	0	0	0	0	0	0	0	0	0	0	0	0	0	0	0	0	0	0	0	0	0	0	0	1.82252	0	0	0	0.233343	0	0	0	0	0	0	0	0	0	0
hsa_piR_011112	0	0	0	0	0	0	0	0	0	0	0	0	0	0	0	0	0	0	0	0	0	0	0	0	0	0	0	3.7388	0	0	0	0	0	0	0	0	0	0	0	0	0	0	0	0	0	0	0	0	0
hsa_piR_012127	1.16141	0	0	0	0	0	0.236591	0	0	0	0	0	0	0	0	0	0	0	0	0	0	0	0	0	0	0	0	0	0	0	0	0	0	0	0	0	0	0	0	0	0	0	0	0	0.603997	0.323188	0	0	0
hsa_piR_022546	0	0	0	0	0	0	0	0	0	0	0	0	0	0	0	0	0	0	0	0	0	0	0	0	0	0	0	0	0	0	0	0	0	0	0	0	3.65341	0	0	0	0	0	0	0	0	0	0	0	0
hsa_piR_000697	0	0	0	0	0	0	0	0	0	0	0	0	0	0	0	0	0	0	0	0	0	0	0	0	0	0	0	0	0	0	0	0	0	0	0	0	0	0	0	0	0	0	0	0	0	0	0	0	0
hsa_piR_002384	0	0	0	0	0	0	0	0	0	0	0	0	0	0	0	0	0	0	0	0	0	0	0	0	0	0	0	0	0	0	0	0	0	0	0	0	0	0	0	0	0	0	0	0	0	0	0	0	0
hsa_piR_006578	0	0	0	0	0	0	0	0	0	0	0	0	0	0	0	0	0	0	0	0	0	0	0	0	0	0	0	0	0	0	0	0	0	0	0	0	0	0	0	0	0	0	0	0	0	0	0	0	0
hsa_piR_008791	0	0	0	0	0	0	0	0	0	0	0	0	0	0	0	0	0	0	0	0	0	0	0	0	0	0	0	0	0	0	0	0	0	0	0	0	0	0	0	0	0	0	0	0	0	0	0	0	0
hsa_piR_020587	0	0	0	0	0	0	0	0	0	0	0	0	0	0	0	0	0	0	0	0	0	0	0	0	0	0	0	0	0	0	0	0	0	0	0	0	0	0	0	0	0	0	0	0	0	0	0	0	0
RNA5SP397	0	0	0	0	0	0	0	0	0	0	0	0	0	0	0	0	0	0	0	0	0	0	0	0	0	0	0	0	0	0	0	0	0	0	0	0	0	0	0	0	0	0	0	0	0	0	0	0	0
RNU1-139P	0	0	0	0	0	0	0	0	0	0	0	0	0	0	0	0	0	0	0	0	0	0	0	0	0	0	0	0	0	0	0	0	0	0	0	0	0	0	0	0	0	0	0	0	0	0	0	0	0
RNU5F-7P	0	0	0	0	0	0	0	0	0	0	0	0	0	0	0	0	0	0	0	0	0	0	0	0	0	0	0	0	0	0	0	0	0	0	0	0	0	0	0	0	0	0	0	0	0	0	0	0	0
hsa_piR_013166	0	0	0	0	0	0	0	0	0	0	0	0	0	0	0	0	0	0	0	0	0	0	0	0	0	0	0	0	0	0	0	0	0	0	0	0	0	0	0.466685	0	0	0	0	0	0	0	0	0	0
hsa_piR_001356	0	0	5.61961	0	0	6.79212	0	0	3.99274	0	0	3.54051	0	0	0	0	0.771407	1.33479	0	0	0	0	0	0	0	0	0	0	4.22524	0	0.901905	0.372809	0	0	1.82252	1.7236	0	2.03018	0.466685	0	1.78151	0	0	0	0	0.323188	0	2.20054	0
hsa_piR_016102	0	0	0	0	0	0	0	0	0	0	0	0	0	3.85159	0	0	7.71407	0	0	0	0	0	0	0	0	0	0	0	0	0	0	0	0	0	0	0	0	0	0	0	0	0	0	0	0	0	0	0	0
hsa_piR_009642	0	0	0	0	0	0	0	0	0	0	0	0	0	0	0	0	0	0	0	0	0	0	0	0	0	0	0	0	0	0	0	0	0	0	0	0	0	0	0	0	0	0	0	0	0	0	0	0	0
RNU6-570P	0	0.552295	0	0	0.534667	0	0.236591	0	0.665457	0	0	0	0.67272	0	2.25181	0.792527	5.39985	4.00438	0	0	0.917095	0	0	0.932766	0	0	0	0	0	0	0	0	0	0	0	0	0	0	0	0	0	0	0	0	0	1.29275	0	0	0
hsa-miR-5191	0	0	0	0	0	0	0	0	0	0	0	0	0	0	0	0	0	0	0	0	0	0	0	0	0.456818	0	0	0	0	0	0	1.49124	0	0	0	0	0	0	0	0	0	0	0	0	0	0	0	0	0
hsa_piR_010234	0	0	0	0	0	0	0	0	0	0	0	0	0	0	0	0	0	0	0	0	0	0	0	0	0.456818	0	0	0	0	0	0	1.49124	0	0	0	0	0	0	0	0	0	0	0	0	0	0	0	0	0
RNU6-1096P	0	0	0	0	0	0	0	0	0	0	0	0	0	0	0	0	0	0	0	0	0	0	0	0	0.456818	0	0	0	0	0	0	1.49124	0	0	0	0	0	0	0	0	0	0	0	0	0	0	0	0	0
hsa_piR_002267	0	0	2.8098	0	0	2.26404	0	0	0	0	0	0	0	0	0	0	0	0	0	0	0	0	0	0.932766	0	0	0	0	0	0	0.60127	0	0.767549	0	0	5.1708	0	0	0	0	0	0	0	0	0	0	0	0	0
hsa_piR_003180	0	0	2.8098	0	0	0	0	0	0	0	0	0	0	0	0	0	0	0	0	0	0	0	0	0	0	0	0	0	0	0	0	0	0	0	0	0	0	0	0	0	0	0	0	0	0	0	0	0	0
hsa_piR_001759	0	0	0	0	0	0	0	0	0	0	0	0	0	0	0	0	0	0	0	0	0	0	0	0	0	0	0	0	0	0	0	0	0	0	0	0	0	0	0	0	0	0	0	0	0	0	0	0	0
hsa_piR_017948	0	0	0	0	0	0	0	0	0	0	0	0	0	0	0	0	0	0	0	0	0	0	0	0	0	0	0	0	0	0	0	0	0	0	0	0	0	0	0	0	0	0	0	0	0	0	0	0	0
RNA5SP448	0	1.10459	0	0	2.67334	0	0.946362	0	0	0.962087	0	0	0	0	0	0	0	0	0	0	0	0	0	0	0	0	4.83244	0	0	0	3.00635	0	0	10.4328	0	0	0	1.74015	0	0	1.78151	0	0	0	0	0	0	1.32033	0
hsa-miR-548k	0	0	0	1.10529	0	0	0	0	0	0	0	0	0	0	0	0	0	0	0	3.61315	0	0	4.48165	0	0.456818	0	0	0	0	0	0	1.49124	0	2.08655	0	0	0	0	0.700028	0	0.296918	0	0	0	0	0.323188	0	0	0
hsa_piR_010738	0	0	0	0	0	0	0	0	0	0	0	0	0	0	0	0	0	0	0	0	0	0	0	0	0	0	0	0	0	1.31092	0	0	0	0	0	0	0	0	0	0	0	0	0	0	0.603997	0	0	0	0
p-hsa-miR-146	0	0	0	0	0	0	0	0	0	0	0	0	0	0	0	0	0	0	0	0	0	0	0	0	0	0	0	0	0	1.31092	0	0	0	0	0	0	0	0	0	0	0	0	0	0	0.603997	0	0	0	0
hsa-miR-1304-3p	1.16141	0	0	0	0	0	0	0	0	0	0	0	0	0	0	0	0	0	0	5.41972	0	0	0	0	0	0	0	0	0	0	0	0	0	0	0	0	1.2178	0	0	0	0	0	0	0	0	0	1.05265	0	0
hsa-miR-133a-3p	0	0	0	0	0	0	0	0	0	0	0	0	0	0	1.12591	0	0	0	0	0	0	0	0	0	0	0	0	0	0	0	0	0	0	0	0	0	0	0	0	0	1.18767	0	0	0	0	0	0	0	0
SNORA2B	0	0	0	0	0	0	0	0	0	0	0	0	0	0	0	0	0	0	0	0	0	0	0	0	0	0	0	0	0	0	0	0	0	0	0	0	0	0	0	0	0	0	1.25992	0	0	0.646376	0	0	0
hsa-miR-3180-5p	0	0	0	0	0	0	0	0	0	0	0	0	0	0	1.12591	0	0	5.33918	0	0	0	0	0	0	0	0	0	0	0	0	3.00635	0	0	0	0	0	0	2.32021	0	0.726509	0	0	0	0	0	0	0	0	0
hsa_piR_007559	3.48423	0	0	0	0	0	0	0	0	0	0	0	0	0	0	0	0	0	1.59974	0	0	0	0	0	0	0	2.41622	0	0	0	0	0.372809	0	0	3.64504	0	0	0	0.233343	0	0.296918	1.23819	0	0	0	0.323188	0	0.880217	0.895858
hsa_piR_002618	0	0	0	0	0	0	0	0	0	0	0	0	0	0.641932	0	0	0.771407	0	0	0	0	0	0	0	0	0	0	0	0	0	0	0	0	0	0	0	0	0	0	0	0	0	1.25992	0	0	0	0	0	0
hsa-miR-1299	0	0	0	0	0	0	0	0	2.66183	0	0	1.77025	0	0	0	0	0	0	0	0	0	0	0	0	2.28409	0	0	0	0	0	0	4.1009	0	0	0	0	0	0	0.233343	0	0	0	0	0	1.81199	0	0	0	0
SNORD24	3.48423	0	0	0	0	0	2.36591	0	0	2.24487	0	0.885127	0	1.28386	1.12591	0	0	0	7.99871	1.80657	0	4.85524	2.24083	0	0	0	0	0	0	6.55458	2.10445	0	0	0	0	3.4472	1.2178	2.90026	0.233343	0	0.296918	0	0	4.00208	0	0	0	0.440109	0
hsa-miR-361-5p	3.48423	2.76148	2.8098	1.10529	1.06933	0	2.12932	0	0	3.84835	0	0	2.69088	7.70318	0	3.17011	7.71407	0	0	0	3.66838	1.61841	0	3.73106	2.74091	0	2.41622	0	0	1.31092	0.60127	3.35528	0	0	3.64504	0	0	0.870077	5.83357	2.17953	0	3.71457	6.29961	0	0	5.81738	3.15796	0.440109	5.37515
RNU5B-1	0	0	2.8098	0	0	0	0.709772	0	0	0.962087	0	0	0	0	0	0	0	0	0	0	0	0	0	0	0	0	0	0	0	0	0	0	0	0	0	0	0	0	0.700028	0	0	0	0	0	0	0.323188	0	0	0
hsa_piR_004506	1.16141	3.31377	11.2392	5.52646	5.34667	4.52808	1.18295	4.87953	3.99274	2.24487	2.35266	3.54051	4.03632	28.8869	1.12591	3.96263	23.9136	0	0	0	9.17095	0	2.24083	5.5966	4.11136	9.49518	19.3297	7.4776	0	0	0	4.47371	6.90794	16.6924	1.82252	8.61799	0	0	8.16699	4.35906	12.4706	1.85728	8.81945	0	3.62398	6.14057	4.21061	9.24228	0
hsa_piR_019438	0	0	0	0	0	0	0	0	0	0	0	0	0	0	0	0	0	0	0	0	0	0	0	0	0	0	0	0	0	0	0	0	0	0	0	0	0	0	0	0	0	0	0	0	0	0	0	0	0
hsa_piR_022201	0	2.76148	0	0	1.06933	0	0	0	0	0	0	0	0	0	0	0	0	0	0	0	0	0	0	0	0	0	0	0	0	0	0	0	0	0	0	0	0	0	0	0	0	0	1.25992	0	0	0	0	0	0
hsa_piR_004150	2.32282	0	0	1.10529	0.534667	0	0	0	9.98186	0	0	25.6687	0	3.20966	0	0	3.85703	0	0	1.80657	4.58547	0	4.48165	2.7983	1.82727	4.31599	4.83244	0	0	0	0	1.11843	5.37284	4.17311	0	0	0	0	0.466685	2.17953	10.6891	0	0	0	0	0	10.5265	8.36206	0
hsa-miR-877-5p	0	1.65689	0	0	0	0	0.946362	0	0	0.962087	0	0	0	3.20966	0	0	2.31422	0	0	0	0	0	0	0	0	2.5896	0	1.8694	0	0	0	0	1.5351	0	0	0	0	0	0.466685	1.45302	0	4.95276	0	0	0	0	1.05265	0	4.47929
hsa_piR_000651	0	0	0	0	0	0	0	0	0	0	0	0	0	0	0	0	0	0	0	0	0	0	0	0	0	0	0	0	0	0	0	0	0	0	0	0	0	0	0	0	0	0	0	0	0	0	0	0	0
hsa-miR-3141	1.16141	1.10459	0	0	0	0	0	0	0	0	0	0	0	0	4.50362	0	0	2.66959	0	0	0	0	0	0	0	0	0	0	0	0	0	0	0	0	0	0	0	0.290026	0.233343	0	0	0	0	0	0	0	0	0	0
hsa_piR_000172	0	0	0	1.10529	0	0	0	0	0	0	0	0	0	0.641932	0	0	1.54281	0	0	0	0	0	0	0	1.82727	0	0	1.8694	0	0	0	1.86405	0	0	0	0	0	0	0.466685	0	0	0	0	1.33403	0	0.969564	0	0	0
hsa-miR-500a-3p	0	0.552295	0	1.10529	0	0	2.12932	0	1.99637	1.92417	0	3.54051	2.01816	0	0	1.58505	0	0	0	0	0	3.23682	2.24083	2.7983	0	2.5896	2.41622	0	0	0	0	0	3.07019	0	1.82252	0	0	0.290026	1.6334	2.17953	3.56302	0	0	0	0	1.29275	1.05265	3.08076	0
hsa-miR-339-3p	1.16141	0	0	3.31588	2.13867	4.52808	2.36591	4.87953	0	4.48974	0	0	1.34544	0	1.12591	1.58505	0.771407	1.33479	0	0	0	0	0	0	0.456818	0	4.83244	0	2.11262	0	0.300635	0	0.767549	2.08655	3.64504	1.7236	0	0.290026	1.16671	0	0.593836	0	0	0	1.20799	1.29275	5.26326	3.08076	0
hsa_piR_019521	0	0	5.61961	0	0	18.1123	0	0	0	0	0	0	0	1.9258	0	0	0.771407	0	0	0	0	0	0	0.932766	0.456818	0	0	0	4.22524	0	0.901905	0	0	2.08655	1.82252	6.89439	1.2178	0.870077	1.16671	0	0	4.33366	0	0	0.603997	0.323188	0	0	2.68757
hsa-miR-1225-3p	0	0	0	0	0	0	0	0	0	0	2.35266	0	0	0	0	0	0	0	0	0	0	0	0	0	0	0	0	0	0	0	0	0	0	0	0	0	0	0	0	0.726509	0	0	0	0	0	0	0	0	0
hsa-miR-193b-5p	0	0	0	0	0	0	0	0	0	0	0	0	0	0	0	0	0	0	0	3.61315	0	0	2.24083	0	0	1.7264	2.41622	0	0	0	0.300635	0	2.30265	2.08655	0	0	0	0	0	0	0	0	0	0	0	0.323188	0	0	0
hsa_piR_022435	0	0	0	0	0	0	0	0	0	0	0	0	0	0	0	0	0	0	0	0	0	0	0	0	0	0	0	0	0	0	0	0	0	0	0	0	0	0	0	0	0	0	0	0	0	0	0	0	0
hsa-miR-4729	0	0	0	0	0	0	0	0	0	0	0	0	0	0	0	0	0	0	0	0	0	0	0	0	0	0	0	0	0	0	0	0	0	0	0	0	0	0	0	0	0	0	0	0	0	0	0	0	0
hsa-miR-130a-3p	4.64564	20.9872	28.098	6.63175	18.1787	13.5842	15.1418	42.2893	49.2439	11.8657	47.0532	35.4051	13.4544	17.9741	11.2591	12.6804	23.9136	22.6915	22.3964	7.22629	21.0932	29.1314	13.445	21.4536	14.1613	42.2967	4.83244	3.7388	19.0136	38.0166	17.4368	14.1668	36.8423	6.25966	9.11261	17.236	28.0094	14.7913	10.9671	11.6241	17.2213	26.6211	6.29961	26.6805	70.0636	9.69564	6.31591	17.6043	29.5633
hsa-miR-3679-5p	0	0	0	0	0	0	0	0	0	0	0	0	0	0	0	0	0	0	0	0	0	0	0	0	0	0	0	0	0	0	0	0	0	0	0	0	0	0	0	0	0	0	0	0	0	0	0	0	0
hsa_piR_002306	0	0	0	0	0	0	0	0	0	0	0	0	0	0	0	0	0	0	0	0	0	0	0	0	0	0	0	0	0	0	0	0	0	0	0	0	0	0	0	0	0	0	0	0	0	0	0	0	0
hsa_piR_022055	0	0	0	0	0	0	0	0	0	0	0	0	0	0	0	0	0	0	0	0	0	0	0	0	0	0	0	0	0	0	0	0	0	0	0	0	0	0	0	0	0	0	0	0	0	0	0	0	0
mmu-miR-8110	0	0	0	0	0	0	0	0	0	0	0	0	0	0	0	0	0	0	0	0	0	0	0	0	0	0	0	0	0	0	0	0	0	0	0	0	0	0	0	0	0	0	0	0	0	0	0	0	0
RNA5SP223	0	0	0	0	0	0	0	0	0	0	0	0	0	0	0	0	0	0	0	0	0	0	0	0	0	0	0	0	0	0	0	0	0	0	0	0	0	0	0	0	0	0	0	0	0	0	0	0	0
RNU1-67P	0	0	0	0	0	0	0	0	0	0	0	0	0	0	0	0	0	0	0	0	0	0	0	0	0	0	0	0	0	0	0	0	0	0	0	0	0	0	0	0	0	0	0	0	0	0	0	0	0
hsa_piR_021759	0	0	0	0	0	0	0	0	1.33091	0	0	3.54051	0	1.9258	0	0	0.771407	0	1.59974	0	0	1.61841	0	0	0	5.17919	0	0	0	0	2.70572	0	2.30265	0	0	0	0	1.45013	0	0	0	0	0	1.33403	0	0	0	0	0
hsa_piR_014807	0	0	0	0	0	0	0	0	0	0	0	0	0	0	0	0	0	0	0	0	0	0	0	0	0	0	0	0	0	0	0	0	0	0	0	0	0	0	0	0	0	0	0	0	0	0	0	0	0
hsa-miR-363-3p	0	7.73214	0	1.10529	11.228	0	1.65613	1.62651	0	0.641391	0	0	8.07264	1.9258	5.62953	7.13274	1.54281	6.67397	0	5.41972	4.58547	6.47365	11.2041	4.66383	2.74091	0	4.83244	1.8694	0	11.7982	6.0127	2.23686	2.30265	4.17311	5.46756	0	10.9602	4.35039	2.56677	1.45302	2.37535	0	2.51984	2.66805	5.43597	2.26232	2.1053	3.52087	0
hsa_piR_007749	0	0	0	0	0	0	0.236591	0	3.99274	0	0	0.885127	1.34544	0	4.50362	3.17011	0	4.00438	3.19949	0	0.917095	3.23682	0	1.86553	0	0	0	0	2.11262	0	1.20254	0	0	0	0	0	0	1.74015	1.16671	0	0	0	0	0	1.81199	1.61594	0	0	0
hsa_piR_002210	0	0	0	0	0	0	0	0	0	0	0	0	0	0	0	0	0	0	0	0	0	0	0	0	0	0	0	0	0	0	0	0	0	0	0	0	0	0	0	0	0	0	0	0	0	0	0	0	0
hsa_piR_017138	0	0	0	0	0	2.26404	0	0	0	0	0	0	0	0	0	0	0	0	0	0	0	0	0	0	0	0	0	0	0	0	0	0	0	0	0	0	0	0	0.233343	0	0	0	0	0	0	0	0	0	0
RNA5SP452	0	0	0	0	0	0	0	0	0.665457	0	0	0.885127	0	0	0	0	0	0	0	0	0	0	0	0	0	0	0	0	0	0	0	0	0	0	0	0	0	0	0.233343	0	0	0	0	0	0	0	0	0	0
hsa-miR-152-5p	0	0	0	0	0	0	0.709772	0	0	1.28278	0	0	0	0	0	0	0	0	0	0	0	0	0	0	0	0	0	0	0	0	0	0	0	0	0	0	0	0	0	0	2.07843	0	0	4.00208	0	0	0	1.76043	0
RNA5SP120	0	0	0	0	0	0	0	0	0	0	0	0	0	0.641932	0	0	0	0	0	0	0	0	0	0	0	0	0	0	0	0	0	0	0	0	0	0	0	0	0	0	0	0	0	0	0	0	0	0.440109	0
hsa_piR_014626	0	0	2.8098	0	0	0	0	0	0	0	0	0	0	0	0	0	0	0	0	0	0	0	0	0	0	0	0	0	0	0	0	0	0	0	0	0	0	0	0	0	0	0	0	0	0	0	0	0	0
hsa-miR-1303	0	0	0	0	0	0	0	0	0	0	0	0	0	0	2.25181	0	0	0	0	0	0	0	0	0	0	0	2.41622	0	0	0	0	0	0	0	0	0	0	0	0	0	0	0	0	0	0	0	0	0	0
RNA5SP413	0	0	0	0	0	2.26404	0	0	0	0	0	0	0	0	0	0	0	0	0	0	0	0	0	0	0	0	0	0	0	0	0	0	0	0	0	0	0	0	0	0	0	0	0	0	0	0	0	0	0
hsa-miR-4497	1.16141	0	0	0	0	0	0	1.62651	0	0	0	0	0	0	0	0	0	0	0	0	0	0	0	0	0	0	0	0	0	0	0	0	0	0	0	0	0	0.290026	0	0	0	2.47638	0	0	0.603997	0	0	0	1.79172
hsa_piR_006615	0	0	0	0	0	0	0	0	0	0	0	0	0	0	0	0	0	0	0	0	0	0	0	0	0	0	0	0	0	0	0	0	0	0	0	0	0	0	0	0	0	0	0	0	0	0	0	0	0
hsa_piR_012940	0	0	0	0	0	0	0	0	0	0	0	0	0	0	0	0	0	0	0	0	0	0	0	0	0	0	0	0	0	0	0	0	0	0	0	0	0	0	0	0	0	0	0	0	0	0	0	0	0
hsa_piR_008026	0	0	0	0	0	0	0	0	0.665457	0	0	5.31076	0	0	0	0	0	0	0	0	0	0	0	0	0	0	0	0	0	0	0	0	0	0	0	0	0	0	0	0	0	0	0	0	0	0	0	0	0
hsa_piR_002852	0	0	0	0	0	0	0	0	0	0	0	0	0	0	0	0	0	1.33479	0	0	0	0	0	0	0.456818	0	0	0	0	0	0.300635	0	0	0	0	0	1.2178	0	0	0.726509	0	0	0	0	0	0	0	0	0
SNORD118	1.16141	0	0	0	0	0	0	0	0	0	0	0	0	1.9258	0	0	1.54281	0	0	0	0	1.61841	0	0	0	0	0	0	4.22524	0	0.60127	0	0	0	0	0	0	0.290026	0	0	0	0	0	0	0	0	0	0	0
hsa_piR_021214	36.0037	18.778	50.5765	34.2641	17.1094	58.865	9.46362	34.1567	16.6364	9.62087	44.7005	13.2769	13.4544	24.3934	12.385	14.2655	14.6567	14.6827	19.1969	19.8723	35.7667	9.71047	17.9266	22.3864	13.7045	22.4432	9.66487	24.3022	29.5767	35.3947	15.3324	17.522	29.1668	10.4328	25.5153	32.7484	41.4053	18.2716	12.8338	23.9748	25.535	35.2884	20.1587	29.3486	13.8919	11.958	21.053	26.4065	32.2509
hsa_piR_001056	1.16141	1.65689	0	1.10529	2.67334	0	0	0	0	0	0	0	0	0	0	0	0	0	0	0	3.66838	0	0	2.7983	0	0	0	0	0	0	0	0	0	0	0	0	0	0	0.700028	0	0	1.85728	0	0	1.81199	0.646376	0	0	2.68757
hsa_piR_004221	0	0	0	0	0	0	0	0	0	0	0	0	0	0	0	0	0	0	0	0	0	0	0	0	0	0	0	0	0	0	0	0	0	0	0	0	0	0	0	0	0	0	0	2.66805	0	0	0	0	0
hsa_piR_013831	0	0	0	0	0	0	0	0	0	0	0	0	0	0	0	0	0	0	0	0	0	0	0	0	0	0	0	0	0	0	0	0	0	0	0	0	0	0	0	0	0	0	0	2.66805	0	0	0	0	0
RNU6-352P	0	0	0	0	0	0	0	0	0	0	0	0	0	0	0	0	0	0	0	0	0	0	0	0	0	0	0	0	0	0	0	0	0	0	0	0	0	0	0	0	0	0	0	2.66805	0	0	0	0	0
SNORA38B	0	0	0	0	0	0	0	0	0	0	0	0	0	0	0	0	0	0	0	0	0	0	0	0	0	0	0	0	0	0	0	0	0	0	0	0	0	0	0	0	0	0	0	2.66805	0	0	0	0	0
hsa-miR-590-3p	0	0	0	0	0	2.26404	0	0	0	0	0	0	2.01816	0	0	2.37758	0	0	0	0	0	0	0	0	0	0	0	0	0	0	0	0	0	0	0	0	0	0	0.933371	0.726509	0	0	0	0	0	0.646376	1.05265	0.440109	0
hsa_piR_020099	0	0	0	0	0	0	0	0	0	0	0	0	0	0	0	0	0	0	0	0	0	0	0	0	0	0	0	0	0	2.62183	0	0	0	0	0	0	0	0	0	0	0	0	0	0	0	0	0	0	0
hsa_piR_021286	0	0	0	0	0	0	0	0	0	0	0	1.77025	0	0	0	0	0	0	0	0	0	0	0	0	0	105.31	0	0	0	0	0	0	105.922	0	0	0	0	0	1.40006	0	0	1.85728	0	0	0	0.969564	0	0	4.47929
hsa-miR-4766-3p	0	0	0	0	0	0	0	0	0	0	0	0	0	0	0	0	0	0	0	0	0	0	0	0	0	0	2.41622	0	0	0	0	0	0	0	0	0	0	0	0	0	0	0	0	0	0	0	0	0	0
hsa-miR-664b-5p	0	0	0	0	0	0	0	0	0	0	0	0	0	0	0	0	0	0	0	0	0	0	0	0	0	0	2.41622	0	0	0	0	0	0	0	0	0	0	0	0	0	0	0	0	0	0	0	0	0	0
hsa-miR-6737-3p	0	0	0	0	0	0	0	0	0	0	0	0	0	0	0	0	0	0	0	0	0	0	0	0	0	0	2.41622	0	0	0	0	0	0	0	0	0	0	0	0	0	0	0	0	0	0	0	0	0	0
hsa-miR-887-5p	0	0	0	0	0	0	0	0	0	0	0	0	0	0	0	0	0	0	0	0	0	0	0	0	0	0	2.41622	0	0	0	0	0	0	0	0	0	0	0	0	0	0	0	0	0	0	0	0	0	0
hsa_piR_003044	0	0	0	0	0	0	0	0	0	0	0	0	0	0	0	0	0	0	0	0	0	0	0	0	0	0	2.41622	0	0	0	0	0	0	0	0	0	0	0	0	0	0	0	0	0	0	0	0	0	0
hsa_piR_011935	0	0	0	0	0	0	0	0	0	0	0	0	0	0	0	0	0	0	0	0	0	0	0	0	0	0	2.41622	0	0	0	0	0	0	0	0	0	0	0	0	0	0	0	0	0	0	0	0	0	0
hsa_piR_013209	0	0	0	0	0	0	0	0	0	0	0	0	0	0	0	0	0	0	0	0	0	0	0	0	0	0	2.41622	0	0	0	0	0	0	0	0	0	0	0	0	0	0	0	0	0	0	0	0	0	0
hsa_piR_019079	0	0	0	0	0	0	0	0	0	0	0	0	0	0	0	0	0	0	0	0	0	0	0	0	0	0	2.41622	0	0	0	0	0	0	0	0	0	0	0	0	0	0	0	0	0	0	0	0	0	0
RNU4-68P	0	0	0	0	0	0	0	0	0	0	0	0	0	0	0	0	0	0	0	0	0	0	0	0	0	0	2.41622	0	0	0	0	0	0	0	0	0	0	0	0	0	0	0	0	0	0	0	0	0	0
RNU6ATAC13P	0	0	0	0	0	0	0	0	0	0	0	0	0	0	0	0	0	0	0	0	0	0	0	0	0	0	2.41622	0	0	0	0	0	0	0	0	0	0	0	0	0	0	0	0	0	0	0	0	0	0
SNORD86	0	0	0	0	0	0	0	0	0	0	0	0	0	0	0	0	0	0	0	0	0	0	0	0	0	0	2.41622	0	0	0	0	0	0	0	0	0	0	0	0	0	0	0	0	0	0	0	0	0	0
hsa-miR-15a-5p	4.64564	15.4643	0	5.52646	8.55468	6.79212	5.91476	0	16.6364	7.6967	0	11.5066	5.38176	5.13546	5.62953	8.71779	5.39985	8.00876	7.99871	16.2592	16.5077	9.71047	31.3716	11.1932	6.85226	0.863199	0	1.8694	8.45048	10.4873	6.0127	7.45618	5.37284	2.08655	16.4027	0	3.65341	4.64041	8.40034	8.71811	6.23528	4.95276	16.379	6.67013	4.83197	8.40289	10.5265	4.84119	7.16686
hsa_piR_009331	0	0	0	0	0	0	0	0	0	0	0	0	0	0	0	0	0	0	0	0	0	0	0	0	0	0	0	0	0	0	0	0	0	0	0	0	0	0	0	0	0	0	0	0	0	0	0	0	0
hsa_piR_001028	0	0	0	0	0	0	0	0	0	0	0	0	0	0	0	0	0	0	0	0	0	0	0	0	0	0	0	0	0	0	0	0	0	0	0	0	0	0	0	0	0	0	0	0	0	0	0	0	0
hsa_piR_003161	0	0	0	0	0	0	0	0	0	0	0	0	0	0	0	0	0	0	0	0	0	0	0	0	0	0	0	0	0	0	0	0	0	0	0	0	0	0	0	0	0	0	0	0	0	0	0	0	0
hsa_piR_020741	0	0	0	0	0	0	0	0	0	0	0	0	0	0	0	0	0	0	0	0	0	0	0	0	0	0	0	0	0	0	0	0	0	0	0	0	0	0	0	0	0	0	0	0	0	0	0	0	0
hsa-miR-4700-5p	0	0	0	0	0	0	0	0	0	0	0	0	0	0	0	0	0	0	1.59974	0	0	0	0	0	0	0	0	0	0	0	0	0	0	0	0	0	0	0	0	0	0	0	0	0	0	0	0	0	0
RNU2-24P	1.16141	0	0	0	0.534667	2.26404	0.236591	0	0	0	0	0	0	0.641932	0	0	0	0	0	0	0	0	0	0	0.913635	0	0	1.8694	0	0	0.60127	2.23686	0	0	0	0	0	0	0	0	1.18767	0	0	0	0	0.323188	1.05265	1.32033	0
RNU6-875P	0	0	0	0	0	0	0	0	0	0	0	0	0	0	0	0	0	0	0	0	0	0	0	0	0	0	0	0	0	0	0	0	0	0	0	0	0	0	0	0	0	0	0	0	0	0	0	0	0
hsa-miR-1307-3p	2.32282	3.31377	5.61961	1.10529	1.604	2.26404	2.83909	0	0	1.28278	0	0	0	0.641932	0	1.58505	0	1.33479	1.59974	0	1.83419	6.47365	2.24083	1.86553	0	2.5896	7.24865	1.8694	0	0	2.70572	0	3.07019	0	1.82252	0	0	2.90026	1.16671	1.45302	1.48459	0	1.25992	2.66805	0.603997	1.93913	0	3.52087	0
hsa_piR_002408	0	0	0	0	0	0	0	0	0	0	0	0	0	0	0	0	0	0	0	0	0	0	0	0	0	0	0	0	0	0	0	0	0	0	0	0	2.4356	0	0	0	0	0	0	0	0	0	0	0	0
RNA5SP473	1.16141	0	0	0	0	0	0	0	0	0	0	0	0	0	0	0	0	1.33479	0	0	0	0	0	0	0	0	0	0	0	0	0	0	0	2.08655	0	0	0	0	0	0	0	0	1.25992	0	0	0	0	0	0
hsa-miR-1273d	0	0	0	0	0	0	0	0	0	0	0	0	0	0	0	0	0	1.33479	0	0	0	0	0	0	0	0	0	0	0	0	0	0	0	0	0	0	0	0	0	0	0	0	0	0	0	0	0	0	0
hsa-miR-144-3p	0	12.7028	0	0	12.832	4.52808	0	0	0	0	0	0	10.0908	0	0	7.92527	0	0	0	5.41972	5.50257	0	4.48165	1.86553	2.28409	0	0	1.8694	0	3.93275	0	1.86405	0	0	0	0	6.08901	0	1.86674	2.17953	0	0	1.25992	0	0	0.646376	2.1053	0	0
hsa-miR-1286	0	0	0	0	0	0	0	0	0	0	0	0	0	0.641932	0	0	0	0	0	0	0	0	0	0	0	0	0	0	0	0	0	0	0	0	0	0	0	0	0.933371	0	0.296918	0	0	0	0	1.29275	0	0	0
hsa-miR-10b-3p	0	0	0	0	0	0	0	0	0	0	0	0	0	0.641932	0	0	0.771407	0	0	0	0	0	0	0	0	0	0	0	2.11262	0	0	0	0	0	0	0	0	0	0	0	0	0	0	0	0	0	0	0	0
hsa_piR_015032	2.32282	0	0	3.31588	0	0	0	0	0	0	0	0	0	0	0	0	0	0	0	0	0	0	0	0	0	0	0	0	0	0	0.300635	0	0	0	0	0	0	1.45013	0	0	0	0	0	0	0	0	0	0	0
hsa_piR_000161	0	0	0	0	0	0	0	0	0	0	0	0	0	0	0	0	0	0	0	0	0	0	0	0	0	0	0	0	0	0	0	0	0	0	0	0	0	0	0	0	0	0	0	0	0	0	0	0	0
hsa_piR_012261	0	0	0	0	0	0	0	0	0	0	0	0	0	0	0	0	0	0	0	0	0	0	0	0	0	0	0	0	0	0	0	0	0	0	0	0	0	0	0	0	0	0	0	0	0	0	0	0	0
hsa_piR_014538	0	0	0	0	0	0	0	0	0	0	0	0	0	0	0	0	0	0	0	0	0	0	0	0	0	0	0	0	0	0	0	0	0	0	0	0	0	0	0	0	0	0	0	0	0	0	0	0	0
hsa_piR_019407	0	0	0	0	0	0	0	0	0	0	0	0	0	0	0	0	0	0	0	0	0	0	0	0	0	0	0	0	0	0	0	0	0	0	0	0	0	0	0	0	0	0	0	0	0	0	0	0	0
hsa_piR_020057	0	0	0	0	0	0	0	0	0	0	0	0	0	0	0	0	0	0	0	0	0	0	0	0	0	0	0	0	0	0	0	0	0	0	0	0	0	0	0	0	0	0	0	0	0	0	0	0	0
hsa-let-7g-5p	54.5862	40.3176	16.8588	49.7382	44.3774	15.8483	68.1381	22.7711	25.2874	81.7774	14.116	15.9323	55.163	30.1708	13.5109	68.9498	30.0849	14.6827	43.1931	48.7775	43.1035	46.934	60.5023	31.714	38.8295	7.76879	77.319	87.8618	16.901	45.8821	43.5921	34.6713	13.0483	54.2504	127.576	24.1304	48.7121	37.7034	101.737	89.3606	19.5966	58.814	37.7976	26.6805	12.6839	94.6941	80.0015	21.5653	55.5432
hsa-miR-4677-3p	0	0	0	0	0	0	0.946362	0	0	1.28278	0	0	0	0	0	0.792527	0	0	0	0	0	0	0	0	0	0	0	0	0	0	0	1.11843	0	0	0	0	0	0	0	0.726509	0	0	0	0	0	0.969564	0	0	0
RNU5E-5P	0	0	0	0	0	0	0	0	0	0	0	0	0	0	0	0	0	0	0	0	0	0	0	0	0	0	0	0	0	0	0	0	0	0	0	0	0	0	0	0	0	0	0	0	0	0	0	0	0
hsa-miR-93-5p	2.32282	15.4643	2.8098	4.42117	9.08935	6.79212	6.86113	0	0	8.01739	4.70532	0.885127	12.7817	10.9128	0	7.92527	5.39985	2.66959	6.39897	10.8394	2.75128	8.09206	4.48165	5.5966	0.913635	3.45279	9.66487	9.347	4.22524	2.62183	6.31334	2.23686	3.83774	8.34621	10.9351	13.7888	3.65341	6.09054	7.93365	6.53858	4.15685	1.23819	3.77976	2.66805	0.603997	7.43332	8.42121	2.64065	2.68757
hsa-miR-130b-3p	1.16141	4.41836	0	0	2.67334	0	4.73181	0	5.32366	5.77252	0	8.85127	1.34544	7.06125	1.12591	0	6.17126	0	4.79923	1.80657	1.83419	6.47365	0	4.66383	0	6.04239	0	3.7388	0	2.62183	3.60762	3.35528	9.21058	0	5.46756	1.7236	2.4356	6.96062	0.700028	0.726509	5.93836	4.95276	1.25992	4.00208	6.03997	0	3.15796	5.2813	8.95858
hsa_piR_012733	0	0	0	0	0	0	0	0	0	0	0	0	0	0	0	0	0	0	0	0	0	0	0	0	0	0	0	0	0	0	0	0	2.30265	0	0	0	0	0	0	0	0	0	0	0	0	0	0	0	0
hsa_piR_016835	0	0	0	0	0	0	0	0	0	0	0	0	0	0	0	0	0	0	0	0	0	0	0	0	0	0	0	0	0	0	0	0	2.30265	0	0	0	0	0	0	0	0	0	0	0	0	0	0	0	0
hsa-miR-30d-3p	0	0	0	1.10529	0	0	0.946362	0	3.99274	3.20696	0	0.885127	0	0.641932	0	0	3.08563	0	0	0	0.917095	0	0	0	0	0	2.41622	0	4.22524	0	0.300635	0	0	2.08655	1.82252	1.7236	0	0	1.16671	0	0	0	0	0	0	1.29275	0	0	0
hsa_piR_021256	0	0	2.8098	0	0	0	0	0	0	0	0	0	0.67272	3.20966	0	0	0.771407	0	0	0	0	0	0	0	0	0	0	0	0	0	0	0	0	0	0	0	0	0	0	0	0	0	0	0	0	0	1.05265	0	0
hsa_piR_012277	0	0	0	0	0	0	0	0	0	0	0	0	0	0	0	0	0	0	0	0	0	0	0	0	0	0	0	0	0	0	0	0	0	0	0	0	0	0	0	0	0	0	0	0	0	0	0	0	0
RNU4-72P	0	0	0	0	0.534667	0	0	0	0	0	0	0	0	0	0	0	0	0	0	0	0	0	0	0	0	0	0	0	0	0	0	0	0	0	0	0	0	0	0	0	0	0	0	0	0	0	0	0	0
SNORD32A	1.16141	0.552295	2.8098	1.10529	0	0	3.54886	0	0	1.92417	0	0	1.34544	2.56773	0	0.792527	0.771407	1.33479	1.59974	1.80657	0	0	0	0	0	0.863199	2.41622	0	0	0	2.70572	0	0	0	3.64504	0	0	1.1601	1.86674	0	0	0.619094	0	0	0	1.61594	1.05265	0.440109	0
hsa_piR_000793	0	0	0	0	0	0	0	0	0	0	0	0	0	0	0	0	0	0	0	0	0	0	0	0	0	0	0	0	0	0	0	0	0	0	0	0	0	0	0	0	0	0	0	0	0	0	0	0	0
hsa-miR-4485-3p	0	1.10459	19.6686	0	1.06933	9.05616	0.709772	1.62651	0	1.60348	0	0.885127	2.69088	9.62898	0	7.13274	10.0283	0	1.59974	1.80657	1.83419	0	2.24083	0	0.913635	0.863199	9.66487	9.347	4.22524	3.93275	10.8229	0.372809	0	14.6059	1.82252	5.1708	1.2178	7.25064	1.16671	0	0.890755	0	1.25992	8.00416	6.03997	1.93913	3.15796	0.880217	0.895858
hsa-miR-4299	0	0	0	0	0	0	0	0	0	0	0	0	0	0	0	0	0	0	0	0	0	0	0	0	0	0	0	0	2.11262	0	0	0	0	0	0	0	0	0	0	0	0	0	0	0	0	0	0	0	0
hsa_piR_003711	0	0	0	0	0	0	0	0	0	0	0	0	0	0	0	0	0	0	0	0	0	0	0	0	0	0	0	0	2.11262	0	0	0	0	0	0	0	0	0	0	0	0	0	0	0	0	0	0	0	0
hsa_piR_022298	0	0	0	0	0	0	0	0	0	0	0	0	0	0	0	0	0	0	0	0	0	0	0	0	0	0	0	0	2.11262	0	0	0	0	0	0	0	0	0	0	0	0	0	0	0	0	0	0	0	0
RNU2-55P	0	0	0	0	0	0	0	0	0	0	0	0	0	0	0	0	0	0	0	0	0	0	0	0	0	0	0	0	2.11262	0	0	0	0	0	0	0	0	0	0	0	0	0	0	0	0	0	0	0	0
RNU6-251P	0	0	0	0	0	0	0	0	0	0	0	0	0	0	0	0	0	0	0	0	0	0	0	0	0	0	0	0	2.11262	0	0	0	0	0	0	0	0	0	0	0	0	0	0	0	0	0	0	0	0
SNORA36B	0	0	0	0	0	0	0	0	0	0	0	0	0	0	0	0	0	0	0	0	0	0	0	0	0	0	0	0	2.11262	0	0	0	0	0	0	0	0	0	0	0	0	0	0	0	0	0	0	0	0
hsa-miR-6828-5p	0	0	0	0	0	0	0	0	0	0	0	0	0	0	0	0	0	0	0	0	0	0	0	0	0	0	0	0	0	0	0	0	0	0	0	0	0	0	0	2.17953	0	0	0	0	0	0	0	0	0
hsa_piR_018400	0	0	0	0	0	0	0	0	0	0	0	0	0	0	0	0	0	0	0	0	0	0	0	0	0	0	0	0	0	0	0	0	0	0	0	0	0	0	0	2.17953	0	0	0	0	0	0	0	0	0
hsa_piR_022628	0	0.552295	0	0	0	0	0	4.87953	0	0	7.05798	0	0	0	0	0	0	0	0	0	5.50257	0	0	3.73106	0	0	0	1.8694	4.22524	3.93275	0	0	0	0	0	1.7236	4.87121	0	1.40006	0.726509	0	0	1.25992	0	0	0.323188	0	0	0
hsa_piR_011324	1.16141	0	8.42941	1.10529	0	0	0	0	0	0	0	0	2.69088	0.641932	0	0.792527	0	0	0	1.80657	0	0	0	0	2.28409	0	2.41622	0	2.11262	2.62183	0	1.49124	0	0	0	6.89439	0	0.580052	0.466685	0	1.48459	0	0	0	0	0.646376	0	2.64065	2.68757
hsa-miR-548ba	0	0	0	0	0	0	0	0	0	0	0	0	0	0	0	0	0	0	0	0	0	0	0	0	0	0	0	0	0	0	0	0	0	2.08655	0	0	0	0	0	0	0	0	0	0	0	0	0	0	0
hsa_piR_005477	0	0	0	0	0	0	0	0	0	0	0	0	0	0	0	0	0	0	0	0	0	0	0	0	0	0	0	0	0	0	0	0	0	2.08655	0	0	0	0	0	0	0	0	0	0	0	0	0	0	0
hsa_piR_005730	0	0	0	0	0	0	0	0	0	0	0	0	0	0	0	0	0	0	0	0	0	0	0	0	0	0	0	0	0	0	0	0	0	2.08655	0	0	0	0	0	0	0	0	0	0	0	0	0	0	0
hsa_piR_011222	0	0	0	0	0	0	0	0	0	0	0	0	0	0	0	0	0	0	0	0	0	0	0	0	0	0	0	0	0	0	0	0	0	2.08655	0	0	0	0	0	0	0	0	0	0	0	0	0	0	0
RNA5SP62	0	0	0	0	0	0	0	0	0	0	0	0	0	0	0	0	0	0	0	0	0	0	0	0	0	0	0	0	0	0	0	0	0	2.08655	0	0	0	0	0	0	0	0	0	0	0	0	0	0	0
RNU6-1154P	0	0	0	0	0	0	0	0	0	0	0	0	0	0	0	0	0	0	0	0	0	0	0	0	0	0	0	0	0	0	0	0	0	2.08655	0	0	0	0	0	0	0	0	0	0	0	0	0	0	0
hsa-miR-6813-5p	0	0	0	0	0	0	1.41954	0	0	0.962087	0	0	0	0	0	0	0	0	0	0	0	0	0	0	0	0	0	0	0	0	0	0	0	0	0	0	0	0	0	0	0	0	0	0	0	0	0	0	0
hsa_piR_009685	0	0	0	0	0	0	0	0	0	0	0	0	0	0	0	0	0	0	0	0	2.75128	0	0	0.932766	0	0	0	0	0	0	0	0	0	0	0	1.7236	0	0	0	0	0	0	0	0	0	0	0	0	0
hsa-miR-6802-5p	0	0	0	0	0	0	0	0	0	0	0	0	0	0	0	0	0	0	0	0	0	0	0	0	0	0	0	0	0	0	0	0	0	0	0	0	0	0	0	0	0	0	0	0	0	0	0	0	0
hsa-miR-7113-5p	0	0	0	0	0	0	0	0	0	0	0	0	0	0	0	0	0	0	0	0	0	0	0	0	0	0	0	0	0	0	0	0	0	0	0	0	0	0	0	0	0	0	0	0	0	0	0	0	0
hsa_piR_001330	0	0	0	0	0	0	0	0	0	0	0	0	0	0	0	0	0	0	0	0	0	0	0	0	0	0	0	0	0	0	0	0	0	0	0	0	0	0	0	0	0	0	0	0	0	0	0	0	0
hsa_piR_009383	0	0	0	0	0	0	0	0	0	0	0	0	0	0	0	0	0	0	0	0	0	0	0	0	0	0	0	0	0	0	0	0	0	0	0	0	0	0	0	0	0	0	0	0	0	0	0	0	0
hsa_piR_020787	0	0	0	0	0	0	0	0	0	0	0	0	0	0	0	0	0	0	0	0	0	0	0	0	0	0	0	0	0	0	0	0	0	0	0	0	0	0	0	0	0	0	0	0	0	0	0	0	0
hsa-miR-4256	0	0	0	0	0	0	0	0	0	0	0	0	0	0	0	0	0	0	0	0	0	0	0	0	0	0	0	0	0	0	0	0	0	0	0	0	0	0	0	0	0	0	0	0	0	0	0	0	0
hsa_piR_010931	0	0	0	0	0	0	0	0	0	0	0	0	0	0	0	0	0	0	0	0	0	0	0	0	0	0	0	0	0	0	0	0	0	0	0	0	0	0	0	0	0	0	0	0	0	0	0	0	0
hsa_piR_014964	0	0	0	0	0	0	0	0	0	0	0	0	0	0	0	0	0	0	0	0	0	0	0	0	0	0	0	0	0	0	0	0	0	0	0	0	0	0	0	0	0	0	0	0	0	0	0	0	0
hsa_piR_018375	0	0	0	0	0	0	0	0	0	0	0	0	0	0	0	0	0	0	0	0	0	0	0	0	0	0	0	0	0	0	0	0	0	0	0	0	0	0	0	0	0	0	0	0	0	0	0	0	0
hsa_piR_020341	0	0	0	0	0	0	0	0	0	0	0	0	0	0	0	0	0	0	0	0	0	0	0	0	0	0	0	0	0	0	0	0	0	0	0	0	0	0	0	0	0	0	0	0	0	0	0	0	0
hsa_piR_022603	0	0	0	0	0	0	0	0	0	0	0	0	0	0	0	0	0	0	0	0	0	0	0	0	0	0	0	0	0	0	0	0	0	0	0	0	0	0	0	0	0	0	0	0	0	0	0	0	0
RNU6-347P	0	0	0	0	0	0	0	0	0	0	0	0	0	0	0	0	0	0	0	0	0	0	0	0	0	0	0	0	0	0	0	0	0	0	0	0	0	0	0	0	0	0	0	0	0	0	0	0	0
SNORD67	0	0	0	0	0	0	0	0	0	0	0	0	0	0	0	0	0	0	0	0	0	0	0	0	0	0	0	0	0	0	0	0	0	0	0	0	0	0	0	0	0	0	0	0	0	0	0	0	0
hsa-miR-4742-3p	0	0	0	0	0	0	0	0	0	0	0	0	0	0	0	0	0	0	0	0	0	0	0	0	0	0	0	0	0	0	0	0	0	0	0	0	0	0	0	0	0	0	0	0	0	0	0	0	0
hsa-miR-548e-3p	0	0	2.8098	0	0	0	0	0	0	0	2.35266	0	0.67272	0.641932	0	0	0	0	0	0	0	0	0	0	0	0	2.41622	0	0	0	0.300635	0	0	4.17311	0	0	1.2178	0	0	0.726509	0	0	0	0	0.603997	0.323188	1.05265	0	0
SNORD57	0	0	5.61961	3.31588	0	18.1123	0	0	0	0	0	0	2.69088	0	0	0.792527	0	0	0	0	0	0	0	0	2.74091	0	2.41622	0	0	0	1.80381	2.98247	0	2.08655	0	0	0	1.74015	1.16671	0	0.593836	0	0	1.33403	1.20799	0	0	0.440109	0
hsa_piR_006183	0	0	0	0	0	0	0	0	0	0	0	0	0	0	0	0	0	0	0	0	0	0	0	0	0	0	0	0	0	0	0	0	0	0	0	0	0	0	0	0	0	0	0	0	0	0	0	0	0
hsa_piR_007422	0	0	0	0	0	0	0	0	0	0	0	0	0	0	0	0	0	0	0	0	0	0	0	0	0	0	0	0	0	0	0	0	0	0	0	0	0	0	0	0	0	0	0	0	0	0	0	0	0
hsa_piR_019251	0	0	0	0	0	0	0	0	0	0	0	0	0	0	0	0	0	0	0	0	0	0	0	0	0	0	0	0	0	0	0	0	0	0	0	0	0	0	0	0	0	0	0	0	0	0	0	0	0
hsa_piR_019782	0	0	0	0	0	0	0	0	0	0	0	0	0	0	0	0	0	0	0	0	0	0	0	0	0	0	0	0	0	0	0	0	0	0	0	0	0	0	0	0	0	0	0	0	0	0	0	0	0
hsa_piR_021876	0	0	0	0	0	0	0	0	0	0	0	0	0	0	0	0	0	0	0	0	0	0	0	0	0	0	0	0	0	0	0	0	0	0	0	0	0	0	0	0	0	0	0	0	0	0	0	0	0
RNU7-107P	0	0	0	0	0	0	0	0	0	0	0	0	0	0	0	0	0	0	0	0	0	0	0	0	0	0	0	0	0	0	0	0	0	0	0	0	0	0	0	0	0	0	0	0	0	0	0	0	0
hsa-miR-7155-3p	0	0	0	0	0	0	0	0	0	0	0	0	0	0	0	0	0	0	0	0	0	0	0	0	0	0	0	0	0	0	0	0	0	0	0	0	0	0	0	0	0	0	0	0	0	0	0	0	0
hsa_piR_016262	0	0	0	0	0	0	0	0	0	0	0	0	0	0	0	0	0	0	0	0	0	0	0	0	0	0	0	0	0	0	0	0	0	0	0	0	0	0	0	0	0	0	0	0	0	0	0	0	0
hsa-miR-454-3p	0	0	0	0	1.06933	0	1.65613	0	0	0.320696	0	0	0	0	0	0	0.771407	0	4.79923	0	0	1.61841	0	0	0	0	0	1.8694	0	0	0	0	0	2.08655	0	0	0	0	2.10008	1.45302	0	0.619094	0	0	0	2.5855	2.1053	0.440109	0
hsa-miR-4766-5p	0	0	0	0	0	0	0	0	0	0	0	0	0	0	0	0	0	0	0	0	0	0	0	0	0	0	0	0	0	0	0	0	0	0	0	0	0	0	0	0	0	0	0	0	0	0	0	0	0
hsa-miR-7706	1.16141	0	0	2.21058	0.534667	0	0	0	0	0	0	0.885127	3.3636	2.56773	0	3.17011	4.62844	0	6.39897	0	0.917095	4.85524	0	0	0.456818	1.7264	0	0	0	0	1.80381	1.86405	6.14039	4.17311	0	0	1.2178	5.80052	0.933371	0.726509	1.48459	0	0	0	0	1.61594	0	0.440109	0
hsa_piR_005880	1.16141	0	11.2392	1.10529	0	2.26404	0	0	0	0	0	0	0	0	0	0	0	0	0	0	0	0	0	0	0	4.31599	4.83244	0	0	0	0	0	4.60529	2.08655	0	0	0	0.290026	0	0	0	0	0	0	0	0	0	0	0
hsa-miR-1243	0	0	0	0	0	0	0	0	0	0	0	0	0	0	0	0	0	0	0	0	0	0	0	0	0	0	0	1.8694	0	0	0	0	0	0	0	0	0	0	0	0	0	0	0	0	0	0	0	0	0
hsa-miR-1277-3p	0	0	0	0	0	0	0	0	0	0	0	0	0	0	0	0	0	0	0	0	0	0	0	0	0	0	0	1.8694	0	0	0	0	0	0	0	0	0	0	0	0	0	0	0	0	0	0	0	0	0
hsa-miR-197-5p	0	0	0	0	0	0	0	0	0	0	0	0	0	0	0	0	0	0	0	0	0	0	0	0	0	0	0	1.8694	0	0	0	0	0	0	0	0	0	0	0	0	0	0	0	0	0	0	0	0	0
hsa-miR-4515	0	0	0	0	0	0	0	0	0	0	0	0	0	0	0	0	0	0	0	0	0	0	0	0	0	0	0	1.8694	0	0	0	0	0	0	0	0	0	0	0	0	0	0	0	0	0	0	0	0	0
hsa-miR-548ah-5p	0	0	0	0	0	0	0	0	0	0	0	0	0	0	0	0	0	0	0	0	0	0	0	0	0	0	0	1.8694	0	0	0	0	0	0	0	0	0	0	0	0	0	0	0	0	0	0	0	0	0
hsa_piR_002278	0	0	0	0	0	0	0	0	0	0	0	0	0	0	0	0	0	0	0	0	0	0	0	0	0	0	0	1.8694	0	0	0	0	0	0	0	0	0	0	0	0	0	0	0	0	0	0	0	0	0
hsa_piR_006099	0	0	0	0	0	0	0	0	0	0	0	0	0	0	0	0	0	0	0	0	0	0	0	0	0	0	0	1.8694	0	0	0	0	0	0	0	0	0	0	0	0	0	0	0	0	0	0	0	0	0
hsa_piR_007347	0	0	0	0	0	0	0	0	0	0	0	0	0	0	0	0	0	0	0	0	0	0	0	0	0	0	0	1.8694	0	0	0	0	0	0	0	0	0	0	0	0	0	0	0	0	0	0	0	0	0
hsa_piR_007775	0	0	0	0	0	0	0	0	0	0	0	0	0	0	0	0	0	0	0	0	0	0	0	0	0	0	0	1.8694	0	0	0	0	0	0	0	0	0	0	0	0	0	0	0	0	0	0	0	0	0
hsa_piR_008063	0	0	0	0	0	0	0	0	0	0	0	0	0	0	0	0	0	0	0	0	0	0	0	0	0	0	0	1.8694	0	0	0	0	0	0	0	0	0	0	0	0	0	0	0	0	0	0	0	0	0
hsa_piR_010524	0	0	0	0	0	0	0	0	0	0	0	0	0	0	0	0	0	0	0	0	0	0	0	0	0	0	0	1.8694	0	0	0	0	0	0	0	0	0	0	0	0	0	0	0	0	0	0	0	0	0
hsa_piR_011965	0	0	0	0	0	0	0	0	0	0	0	0	0	0	0	0	0	0	0	0	0	0	0	0	0	0	0	1.8694	0	0	0	0	0	0	0	0	0	0	0	0	0	0	0	0	0	0	0	0	0
hsa_piR_018427	0	0	0	0	0	0	0	0	0	0	0	0	0	0	0	0	0	0	0	0	0	0	0	0	0	0	0	1.8694	0	0	0	0	0	0	0	0	0	0	0	0	0	0	0	0	0	0	0	0	0
hsa_piR_021301	0	0	0	0	0	0	0	0	0	0	0	0	0	0	0	0	0	0	0	0	0	0	0	0	0	0	0	1.8694	0	0	0	0	0	0	0	0	0	0	0	0	0	0	0	0	0	0	0	0	0
hsa_piR_022295	0	0	0	0	0	0	0	0	0	0	0	0	0	0	0	0	0	0	0	0	0	0	0	0	0	0	0	1.8694	0	0	0	0	0	0	0	0	0	0	0	0	0	0	0	0	0	0	0	0	0
hsa_piR_023234	0	0	0	0	0	0	0	0	0	0	0	0	0	0	0	0	0	0	0	0	0	0	0	0	0	0	0	1.8694	0	0	0	0	0	0	0	0	0	0	0	0	0	0	0	0	0	0	0	0	0
p-hsa-miR-38	0	0	0	0	0	0	0	0	0	0	0	0	0	0	0	0	0	0	0	0	0	0	0	0	0	0	0	1.8694	0	0	0	0	0	0	0	0	0	0	0	0	0	0	0	0	0	0	0	0	0
SNORA52	0	0	0	0	0	0	0	0	0	0	0	0	0	0	0	0	0	0	0	0	0	0	0	0	0	0	0	1.8694	0	0	0	0	0	0	0	0	0	0	0	0	0	0	0	0	0	0	0	0	0
hsa-miR-144-5p	0	3.86607	0	0	2.67334	0	0	0	0	0	0	0	6.05448	0	3.37772	5.54769	0	0	0	5.41972	0.917095	0	4.48165	0	1.37045	0	0	1.8694	0	1.31092	2.10445	0.745618	0	2.08655	0	0	3.65341	0.290026	0.933371	0	0	0	1.25992	0	0	0.323188	1.05265	0	0
p-hsa-miR-232	3.48423	0	14.049	2.21058	0	2.26404	0	0	0	0	0	0	0	4.49352	4.50362	0	4.62844	0	1.59974	1.80657	7.33676	1.61841	0	3.73106	0.913635	0	0	1.8694	0	5.24366	0.901905	5.96495	0	0	1.82252	0	3.65341	2.61023	1.16671	0	2.07843	1.85728	0	2.66805	0.603997	1.29275	0	0.880217	5.37515
hsa-miR-487a-3p	2.32282	0	0	0	0	0	0	0	0	0	0	0	0	0	0	0	0	0	0	0	0	0	0	0	0	0	0	0	0	0	0	0	0	0	0	0	0	0	0.466685	0	0	0.619094	1.25992	0	0	0.323188	0	0	0.895858
hsa-miR-653-5p	0	0	0	0	0	0	0	0	0	0	0	0	1.34544	0	0	1.58505	0	0	3.19949	0	2.75128	3.23682	0	0.932766	0	0	0	0	2.11262	0	0.901905	0	0	0	0	1.7236	0	2.32021	0.466685	0	2.07843	0	5.03969	2.66805	0	0	0	0.880217	0
hsa-miR-9-3p	1.16141	1.10459	0	6.63175	0.534667	0	0	0	1.33091	0	0	7.08101	0	3.20966	3.37772	0	0.771407	0	3.19949	0	8.25385	1.61841	0	3.73106	3.19772	1.7264	0	3.7388	2.11262	0	0.60127	5.21933	1.5351	4.17311	3.64504	3.4472	0	1.1601	5.13354	2.17953	2.07843	1.85728	3.77976	0	0	3.55507	3.15796	3.96098	6.27101
RNA5SP340	0	0.552295	0	0	0.534667	0	0.709772	0	0	0.320696	0	0	0	0	0	0	0	0	0	1.80657	0	0	0	0	0.456818	0.863199	0	0	0	0	0	0	0	0	0	0	0	0	0	0	0	0	0	0	0	0.323188	0	0	1.79172
hsa_piR_017355	1.16141	0	0	0	0	0	0	0	0	0	0	0	0	0	0	0	0	0	0	0	0	0	0	0	0	0.863199	0	0	0	0	0	0	0	0	0	0	0	0	0	0	0	0	0	0	0	0	0	0	0
hsa-let-7d-5p	5.80704	2.20918	5.61961	4.42117	4.27734	9.05616	8.51726	6.50604	3.99274	9.30017	2.35266	2.65538	10.0908	3.20966	3.37772	12.6804	2.31422	1.33479	1.59974	5.41972	8.25385	9.71047	13.445	6.52936	1.37045	8.63199	14.4973	18.694	0	0	3.00635	2.60966	10.7457	18.779	14.5802	1.7236	0	2.03018	16.5673	9.44462	5.04761	6.19094	15.1191	2.66805	0.603997	15.8362	8.42121	8.36206	0.895858
hsa_piR_008488	0	0	0	0	0	2.26404	0	0	0	0	0	0	0	0	0	0	0	0	0	0	1.83419	0	0	2.7983	0	0	0	0	0	3.93275	0.300635	0	0	0	0	0	1.2178	0	0.700028	1.45302	0.593836	0	0	0	0	0.646376	4.21061	0	0
hsa_piR_000753	0	3.31377	5.61961	2.21058	2.67334	4.52808	0	0	0.665457	0	0	0	2.01816	0	0	7.92527	0	0	0	0	2.75128	1.61841	0	0.932766	0.913635	0	2.41622	0	0	9.17641	0.300635	2.23686	0	0	0	0	9.74241	1.1601	0	0	0	0	0	0	0	0.323188	0	0	0
hsa-miR-34c-3p	0	0	0	1.10529	0	0	0.473181	0	0	1.28278	0	0	0	0	3.37772	0	0	2.66959	0	0	0	0	0	0	1.37045	3.45279	0	0	0	0	0	2.23686	3.83774	0	0	0	0	0	1.86674	0	0	0	0	0	0	1.61594	0	0	0
hsa-miR-205-5p	0	0	0	0	0	0	0	3.25302	1.99637	0	7.05798	3.54051	0.67272	8.98705	0	0.792527	10.0283	0	0	0	0	0	0	2.7983	2.28409	0	0	0	6.33786	0	0.901905	2.98247	0	0	0	3.4472	0	1.74015	0	0	0	0	0	0	0	0	0	0	0
RNU1-24P	0	0	0	0	0	0	0	0	0	0	0	0	0	0.641932	0	1.58505	0	0	0	0	0	0	2.24083	0	0	0	0	0	0	0	0	0	0	0	0	0	0	0.580052	0	0	0	0	0	0	0	0	0	0	0
hsa_piR_016984	3.48423	3.86607	11.2392	2.21058	0.534667	9.05616	0.473181	8.13255	3.32729	1.60348	11.7633	4.42563	3.3636	2.56773	0	1.58505	0	0	0	1.80657	2.75128	1.61841	6.72248	0.932766	5.02499	1.7264	0	3.7388	0	0	0	5.21933	1.5351	4.17311	1.82252	3.4472	0	0	3.96682	2.90604	2.37535	0.619094	5.03969	4.00208	0.603997	2.26232	1.05265	1.76043	1.79172
hsa_piR_020401	0	0	0	0	0	0	0.236591	0	0	0	0	0	0	0	0	0	0	0	0	1.80657	0	0	0	0	0	0	0	0	0	0	0	0	0	0	0	0	0	0	0	0	0	1.23819	0	0	0	0.323188	0	0	2.68757
hsa_piR_022421	0	0	0	0	0	0	0	0	0	0	0	0	0	0	0	0	0	0	0	0	5.50257	0	0	2.7983	0	0	0	0	0	0	0	0	0	0	1.82252	0	0	0	0	0	0	3.71457	0	0	0	0	0	0	6.27101
hsa_piR_005427	0	0	0	2.21058	0	0	0	0	0.665457	0.641391	4.70532	0	0	0	0	0	0	0	0	0	0	0	0	0	0	0	0	0	0	0	0	0	0	0	0	0	0	0	0	0	0	0	1.25992	0	0	0.323188	2.1053	0.440109	0
hsa-miR-450b-5p	0	0	0	0	0	0	0	0	1.99637	0	0	0.885127	0.67272	0	0	0	0	0	0	0	0	0	0	0	0.913635	0	0	1.8694	0	0	0	1.11843	0	0	0	0	0	0	0	0	0	1.23819	0	0	2.41599	0	0	0	1.79172
RNA5SP194	0	0	0	0	0	0	0	1.62651	0	0	2.35266	0	0	0	0	0	0	0	0	0	0	0	0	0	0	0	0	0	10.5631	0	0	0	0	0	0	12.0652	0	0	0	0	0	0	0	0	0	0	0	0	0
hsa_piR_010903	0	0	0	0	0	0	0	0	12.6437	0	0	11.5066	0	0	0	0	0	0	0	10.8394	0	0	13.445	0	12.7909	0	0	0	0	0	0	14.1668	0	0	0	0	0	0	0	5.08556	0	0	0	0	0	0	0	0	0
RNA5SP390	0	0	0	0	0	0	0	0	0.665457	0	0	0	0	0	0	0	0	0	0	0	0	0	0	0	0	0	0	0	0	0	0	0	0	0	0	0	0	0	0	2.90604	0	0	0	0	0	0	1.05265	0	0
hsa-miR-196a-5p	2.32282	0	0	11.0529	3.208	0	8.04408	1.62651	5.98912	6.41391	2.35266	0.885127	0	7.70318	0	0	8.48548	0	0	0	1.83419	0	4.48165	1.86553	6.85226	5.17919	14.4973	0	0	5.24366	0	2.98247	3.83774	2.08655	0	5.1708	1.2178	0	0.233343	0	5.04761	0	0	0	0	0	0	3.08076	0
hsa_piR_020364	452.949	233.069	289.41	500.697	270.007	353.19	63.6429	260.242	242.227	65.4219	303.493	302.713	279.179	358.84	255.581	304.33	401.903	352.386	55.991	139.106	225.605	53.4076	161.34	226.662	160.8	498.066	256.119	128.989	329.569	152.066	154.827	176.339	602.526	275.425	153.092	399.875	152.225	168.505	60.4357	159.832	298.7	479.179	308.681	210.776	376.29	64.6376	184.214	346.365	541.994
hsa-miR-4535	0	0	0	0	0	0	0	0	2.66183	0	4.70532	0	0	0	0	0	0	0	0	0	0	0	0	0	0	0	0	5.6082	0	3.93275	0	0	0	0	0	0	1.2178	0	0	0	0	0	0	0	0	0	0	0	0
hsa_piR_001288	0	0	0	0	0	0	0.946362	0	0	0.962087	0	0	0	0	0	0	0	0	0	0	0	0	0	0	0	0	0	0	0	0	0	0	0	0	0	0	0	0	0.700028	0	0	0	0	0	0	1.61594	0	0	0
hsa_piR_010325	0	0	0	0	0	0	0	0	0	0	0	0	0	0	0	0	0	0	0	0	0	0	2.24083	0	0	0	0	0	0	0	0	0	0	0	0	0	0	0	0	0	0	0	0	0	0	0	0	0	0
hsa-miR-502-3p	0	0	0	0	0	0	0	0	0	0	0	0	0	0	0	0.792527	0	0	0	0	0	0	0	0	0	1.7264	0	0	0	0	0	0	0	0	0	0	0	0	0	0	0	0	0	0	0	0	0	0	0
hsa_piR_003762	0	0	0	0	0	0	0	1.62651	0	0	0	0	0	0	0	0	0	0	0	0	0	0	0	0	0	0	0	0	0	0	0	0	0	0	0	0	0	0	0	0	0	0	0	0	0	0	0	0	0
hsa-miR-629-5p	0	0	0	0	0	0	1.89272	0	0	1.28278	0	0	0	0	0	0	0	0	0	0	0	0	0	0	0	0	0	0	2.11262	0	0	0	0	0	0	3.4472	0	0	0	0	0	0	0	0	0	0.323188	0	0	0
SNORD55	1.16141	0	0	0	0	0	0	0	0	0	0	0	0	0.641932	0	0	0	0	0	0	0	0	0	0	0	0	0	0	0	1.31092	0	0	0	0	0	0	0	0.580052	0	0	0	0	0	1.33403	0	0	0	0	0
hsa_piR_007696	0	0	0	0	0	0	0	0	0	0	0	0	0	0	1.12591	0	0	0	0	0	0	0	0	0	0	0	0	0	0	0	0	0	0	0	0	0	0	0	0	0	0	0	0	0	0	0	0	0.880217	0
hsa_piR_000823	1.16141	0.552295	0	1.10529	0	0	2.12932	0	0	1.28278	0	0	2.01816	4.49352	0	0	4.62844	0	1.59974	0	0	0	0	0	0	0	7.24865	0	0	0	1.50318	0	0	0	1.82252	0	0	3.19028	2.10008	0.726509	0.296918	0	0	0	1.20799	2.90869	1.05265	0	0
hsa_piR_015068	1.16141	0.552295	0	0	0	0	0.473181	1.62651	0	0	0	0.885127	0	0	0	0.792527	1.54281	0	1.59974	0	0	0	0	0	0.913635	0	0	0	0	0	0.300635	0.372809	0	0	0	1.7236	0	0	0	0.726509	2.37535	0	1.25992	1.33403	1.81199	0	0	0	0
hsa-miR-3605-3p	0	0.552295	0	0	1.06933	0	0	0	3.99274	0	0	0.885127	0	0	2.25181	0	0.771407	2.66959	0	0	4.58547	0	0	3.73106	2.28409	0	0	0	0	2.62183	1.50318	2.23686	0	0	0	0	1.2178	1.1601	0.700028	0.726509	0	0	0	1.33403	0	2.5855	0	0	0
hsa_piR_010273	0	0	0	0	0	0	0	0	0	0	0	0	0	1.9258	0	0	0	0	0	0	0	0	0	0	0	0	0	0	0	0	0	0	0	0	0	0	0	0	0	0	0	0	0	0	0	0	0	0	0
hsa_piR_020455	0	2.20918	2.8098	0	3.208	0	0	0	0.665457	0	0	0	2.69088	0	0	0.792527	0	0	0	0	0	0	0	0	0	6.04239	4.83244	0	0	1.31092	0	0	3.07019	4.17311	0	0	0	0	0	0	0	0	0	0	0	0	0	0	0
hsa_piR_018773	0	0	0	0	0	0	0	0	0	0	0	0.885127	0	0	0	0	0	0	0	0	0	0	0	0	0	0	0	0	0	0	0	0	0	0	0	0	0	0	0	0	0	0	0	0	0	0	0	0	0
hsa_piR_008982	0	0.552295	0	0	0	0	0	0	0	0	0	0.885127	0	0	0	0	0	0	0	0	0	0	0	0	0	0	0	0	0	0	0	0	0.767549	0	0	0	0	0	0	0	0	0	0	0	0	0	0	0	0
hsa-miR-345-5p	0	3.31377	0	1.10529	2.13867	0	0	3.25302	3.32729	0	4.70532	0.885127	2.01816	3.20966	0	0.792527	6.17126	0	0	3.61315	2.75128	0	0	0.932766	0	1.7264	0	1.8694	4.22524	0	2.40508	0	3.07019	6.25966	0	6.89439	0	2.32021	0.933371	5.08556	6.23528	0.619094	0	0	0.603997	0.646376	1.05265	4.40109	0
hsa_piR_013194	0	0	0	0	0	0	0.236591	0	0	0.641391	0	0.885127	0	0	0	0	0	0	0	0	0	0	0	0	0.913635	0	0	0	0	0	0	1.49124	0	0	0	0	0	0.290026	0	0	0	0	0	0	0.603997	0	0	0	0
hsa-miR-33b-5p	0	0	0	0	0	0	0	0	0	0	0	0	1.34544	0	0	1.58505	0	0	3.19949	0	0	6.47365	0	0	0	0	2.41622	1.8694	0	0	0	0	0	0	1.82252	0	0	0	1.86674	2.17953	0	0.619094	0	0	0	2.26232	0	0	0
hsa-miR-4459	0	0	0	0	0	0	0	0	0	0	0	0	0	0	0	0	0	0	0	0	0.917095	0	0	1.86553	0	0	0	0	0	0	0	0	0	0	0	0	0	0	0	0	0	0	1.25992	0	0	0	0	0	0
hsa-miR-132-5p	0	0.552295	0	0	2.67334	0	0	0	0	0	0	0	0	0	0	0	0	0	0	0	0.917095	0	0	0	0	0	0	0	2.11262	0	0	0	0	0	1.82252	1.7236	0	0	0.933371	1.45302	0	0.619094	0	0	0	1.29275	0	0	0
SNORD100	0	0	0	0	0	0	1.18295	0	0	0.962087	0	0	0	0	0	0	0	0	0	0	0	1.61841	0	0	0	0	0	0	2.11262	0	0.300635	0	0	0	0	0	0	0	0.233343	0	0	0	0	0	0	0.323188	1.05265	0	0
hsa_piR_009421	0	0	0	0	0	0	0	1.62651	0	0	0	0	0	0	0	0	0	0	0	0	0	0	0	0	0	0	0	0	0	0	0	0	0	0	0	0	0	0	0	0	0	0	0	0	0	0	0	0	0
RNU4-14P	0	0	0	0	0	0	0	0	0.665457	0.320696	0	0	0	0	0	0	0	0	0	0	0	0	0	0	0	0	0	0	0	0	0	0	0	0	0	0	0	0	0	0	0	0	0	0	0	0	0	0	0.895858
SNORD12C	1.16141	0	0	0	0	0	0	0	0	0	0	0	0	0	0	0	0.771407	0	0	0	0	0	0	0	0	0	0	0	0	0	0.300635	0	0	0	0	0	1.2178	0	0.233343	0	0	0	0	0	0	0	0	0	0
hsa_piR_004800	6.96845	0.552295	0	6.63175	0	0	0.946362	17.8916	0	1.60348	11.7633	0	1.34544	4.49352	9.00724	2.37758	6.94266	12.0131	0	3.61315	7.33676	1.61841	4.48165	7.46213	3.19772	7.76879	19.3297	1.8694	2.11262	0	5.41143	5.21933	6.90794	14.6059	3.64504	6.89439	0	9.57085	0.233343	1.45302	4.75069	1.85728	3.77976	6.67013	6.03997	0.323188	2.1053	6.16152	0
hsa_piR_006347	0	0	0	0	0	0	0	0	0	0	0	0	0	3.20966	0	0	2.31422	0	0	0	0	0	0	0	0	1.7264	0	0	0	0	0	0	1.5351	0	0	0	0	0	0	0	0	0	0	0	0	0	0	0	0
SNORD110	0	0	0	0	0	0	0.473181	0	0	0.320696	0	0	0	0	0	0	0	0	0	0	0	0	0	0	0	0	0	0	0	0	0	0	0	0	0	0	0	0	0.233343	0	0	0	0	0	0	0.323188	0	0	0
hsa-miR-204-5p	3263.56	2404.69	3135.74	3188.77	2370.72	2762.13	1090.21	8134.17	3697.28	1090.04	7879.05	3423.67	3533.8	2355.89	2654.89	3636.9	2598.1	2777.71	1182.21	2043.23	3201.58	1061.68	2238.59	2807.63	3432.07	3938.78	2099.69	557.081	3270.34	2651.98	3430.55	3114.82	3962.85	1967.62	563.159	3407.55	2598.79	3423.46	1854.84	709.073	4346.59	4754.03	2545.04	2081.08	2303.64	1805.97	653.697	4406.37	4774.03
hsa-miR-619-5p	0	3.86607	0	0	2.13867	0	0	0	0	0	0	0	0	0	0	0	0	0	0	0	0	0	0	0	0.456818	2.5896	2.41622	0	0	0	0	0	3.07019	0	0	0	0	0	0.233343	0.726509	0	0	0	0	0	0	0	0	0
hsa_piR_008362	0	0	0	0	0	0	0	0	1.33091	0	0	0	0	0	0	0	0	0	0	0	0	0	0	0	0	0	0	0	0	0	0	0	0	0	0	0	0	0	0	0	0	0	0	0	0	0	0	0	0
hsa_piR_023338	1.16141	0	0	0	0	0	0	0	0	0	0	0	0	0	0	0	0.771407	0	0	0	0	0	0	0	0	0	2.41622	0	0	0	0	0	0	0	0	0	0	0.290026	0.233343	0	0	1.23819	0	0	0	0	0	0	0
hsa-miR-1255a	0	0	0	0	0	0	0	0	0	0	0	0	0	0	0	2.37758	0	0	0	0	0	0	0	0	0	0	0	0	0	0	0	0	0	0	0	0	0	0	0	2.17953	0	0	0	0	0	0	1.05265	0	0
hsa-miR-210-5p	0	0	0	0	0	0	0	0	0	0	0	0	0	0	1.12591	0	0	0	0	0	0	0	0	0	0	0	0	0	0	0	0	0	0	0	0	0	0	0	0	0	0	0	0	0	0	0.323188	0	0	0
hsa-miR-1301-3p	1.16141	0	0	0	0	0	0	0	0	0	0	0	0	0	0	0	0.771407	0	0	0	0	0	0	0	0	0	0	0	0	0	0	0	0	0	0	0	0	0.290026	0.700028	0	0	0.619094	1.25992	0	0	0	1.05265	0	0
hsa_piR_006428	0	0	0	0	0	0	0	3.25302	0	0	9.41063	0	0	0	0	0	0	0	0	0	0	0	0	0	0	0	0	0	0	0	0	0	0	0	0	3.4472	0	0	0	0	0	0	0	0	0	0	0	0	0
p-hsa-miR-113	0	1.10459	0	0	2.67334	0	0	0	0	0	0	0	0	0	0	0	0	0	3.19949	0	0	0	0	0	0	0	2.41622	0	0	0	0.300635	0	0	2.08655	0	0	0	0	0.233343	0.726509	0	0	0	0	0	0	0	0	0
SNORD1B	0	0	0	0	0.534667	0	0	0	0	0	0	0	0	0	0	0	0	0	0	0	0	0	0	0	0	0	0	0	0	0	0	0	0	0	0	0	0	0	0	0	0	0	0	1.33403	0	0	1.05265	0	0
SNORD45C	0	0	0	0	0	0	0.473181	0	0	0	0	0	0	0.641932	0	0	0	0	0	0	0	1.61841	2.24083	0	0.456818	0	2.41622	0	2.11262	0	0	0	0	2.08655	0	0	0	0	0.233343	0	0	0	0	0	1.20799	0	0	0	0
hsa-miR-3127-5p	0	0	0	0	0	0	0.236591	0	0	0.962087	0	0	0	0	0	0	0	0	0	0	0	0	0	0	3.19772	0	0	0	0	0	0	0.745618	0	0	0	0	0	0	0	0	0	0	1.25992	0	0	0	0	0	0
RNA5SP431	0	0	0	0	0	0	0	0	0	0	0	0	0	0	0	0	0	0	0	0	0.917095	0	0	0.932766	0	0	0	0	0	0	0	0	0	0	0	0	0	0	0	0	0	0	0	0	0	0	0	0	0
hsa_piR_016945	0	0.552295	0	2.21058	0	0	0	0	0	0	0	0.885127	0.67272	0	0	0	0	0	0	0	0	0	2.24083	4.66383	0	0	0	1.8694	0	0	0.300635	0	0	2.08655	0	0	0	0	1.16671	2.17953	0	0	1.25992	0	0	1.29275	4.21061	0	0
hsa-miR-4286	0	0	0	0	0	0	0	0	0	0	0	0	0	0	0	0	0	0	0	0	0	1.61841	0	0	0	0	0	0	0	0	0	0	0	2.08655	0	0	0	0	0.233343	0	0	0	0	0	0	0	0	0	0
hsa-miR-16-2-3p	0	3.86607	2.8098	0	8.55468	0	4.9684	0	0	2.88626	0	0	0	0	0	0	0.771407	0	0	0	2.75128	0	0	0.932766	0	0	0	0	0	0	0	0	0	0	0	0	0	0	0	0	1.78151	0	0	1.33403	0	0	0	2.20054	0
hsa-miR-5585-3p	1.16141	0.552295	0	0	0	2.26404	0	0	0	0	0	0	0	0	1.12591	0	0	0	0	0	0	0	0	0	0	0	0	0	0	0	0.300635	0	0	0	0	0	0	0	0.233343	0	0	0	0	0	0	0	0	0	0.895858
hsa-miR-6511b-3p	0	0	0	0	0	0	0	0	0	0	0	0	1.34544	0	0	0.792527	0	0	0	0	0	0	0	0	0	1.7264	0	1.8694	0	0	0	1.86405	0.767549	0	0	0	0	0	0	0	0	0	0	0	0	0.323188	1.05265	0	0
hsa-miR-425-5p	0	3.86607	2.8098	2.21058	3.74267	2.26404	4.02204	0	4.6582	5.45183	0	7.08101	3.3636	1.28386	1.12591	5.54769	5.39985	1.33479	1.59974	5.41972	1.83419	3.23682	4.48165	0.932766	0.913635	0.863199	4.83244	1.8694	2.11262	1.31092	1.50318	0.372809	0	2.08655	9.11261	0	6.08901	0.870077	4.20017	5.08556	1.18767	0	5.03969	5.3361	4.83197	4.52463	2.1053	0.440109	0.895858
hsa_piR_011574	1.16141	0	0	0	0	0	0	0	0	0	0	0	0	0	0	0	0	0	0	0	0	0	0	0	0.456818	0	0	0	0	0	0	0	0	0	0	0	0	0	0	0	0	0	0	0	0	0	0	0	0.895858
hsa-miR-489-3p	0	0	0	0	0	0	0	0	0	0	0	0	0	0	2.25181	0	0	1.33479	0	0	9.17095	0	0	3.73106	0	0	0	0	0	0	0	0	0	0	0	0	0	0	0	0.726509	0	0	0	0	0	0	1.05265	0	0
RNU6-1300P	0	0	0	0	0	0	0	0	0	0	0	0	0	0	0	0	0	1.33479	0	0	0	0	0	0.932766	0	0	0	0	0	0	0	0	0	0	0	0	0	0	0	0	0	0	0	0	0	0	0	0	0
hsa-miR-4532	1.16141	2.20918	8.42941	2.21058	1.06933	6.79212	0	1.62651	0	0	0	0	0	1.9258	0	0	0	0	0	0	0	0	0	0	0	0.863199	4.83244	0	0	3.93275	0	0	6.14039	0	1.82252	1.7236	3.65341	0.290026	0.466685	2.17953	0	0	0	1.33403	4.22798	0.646376	0	0	0
p-hsa-miR-106	1.16141	0	0	0	0	0	0	0	1.99637	0	0	1.77025	0	0	0	0	0	0	0	0	0	0	0	0	0	0	0	1.8694	0	0	0	0	0	0	0	0	0	0	0.466685	0	0	0	0	0	0.603997	0.323188	0	0	0
hsa_piR_006728	0	0	0	0	0	0	0	6.50604	0	0	0	0	0	0	0	0	0	0	0	0	0	0	0	0	0	0	0	0	0	0	0	0	0	0	0	0	0	0	0	0	0	0	0	0	0	0	0	0	0
hsa-miR-3960	0	0	0	0	0	2.26404	0	0	0	0	0	0	0	0	0	0	0	0	0	0	0.917095	0	0	0	0	0	0	0	0	0	0	0	0	0	0	0	0	0	0	0	0	0	0	0	0	0.323188	0	0	0
SNORD58A	0	1.10459	0	0	0	0	0.236591	0	0	0	0	0	0	0	1.12591	0	0	0	0	0	0	0	0	0	0	0	0	0	0	0	0	0.372809	0	0	0	0	0	0	0.700028	2.17953	0	0	0	0	0.603997	0.323188	0	0	0
SCARNA10	0	0	0	0	0	0	0	0	0	0	0	0	0	0.641932	0	0	0	0	0	0	0	0	0	0	0	0	0	0	0	0	0	0	0	0	0	0	0	0	0	0	0	0	0	0	0	0.323188	0	0	0
hsa_piR_006119	3.48423	0	0	0	0	0	0	0	0	0	0	0	0	0	0	0	0	0	0	0	0	0	0	0	0	0	0	0	0	0	0	0	0	0	0	0	0	0	0	0	0	0	0	0	0	0	0	0	0
hsa-miR-501-3p	0	2.20918	0	0	2.13867	0	1.18295	0	0	1.60348	0	0	0	0	0	0	0	0	0	0	0.917095	0	0	2.7983	2.28409	4.31599	2.41622	0	0	0	0	1.49124	3.07019	0	0	0	0	0	0.933371	0	0	0	0	0	0	1.61594	0	1.32033	0.895858
SNORD36B	0	0	0	0	0	0	0	0	0	0	0	0	0	0	0	0	0.771407	0	0	0	0	0	0	0	0	0	0	0	0	0	0	0	0	0	0	0	0	0.290026	0	0	0	0	0	0	0	0	0	0	0
hsa_piR_005409	0	0	0	1.10529	0	0	0	0	0	0	0	0	0	0	0	0	0	0	0	0	0	0	0	0	0	0	0	0	0	0	0	0	0	0	0	0	0	0	0	0	0	0	0	0	0	0	0	0	0
hsa-miR-3614-5p	0	0	0	0	0	0	0	0	0	0	0	0	0	0	2.25181	0	0	0	0	0	0	0	0	0	0	0	0	0	0	0	1.20254	0	0	0	0	0	0	2.90026	0	0	0	0	0	1.33403	0	0	0	0	0
hsa-miR-374a-5p	1.16141	0	0	2.21058	0	0	0.473181	0	0	2.24487	0	0	0	0	3.37772	0.792527	0	1.33479	0	0	0	0	0	0	0	0	0	0	0	3.93275	0	0	0	0	1.82252	0	6.08901	0	0.933371	0	0.296918	3.09547	0	0	0	0.646376	0	0	1.79172
SNORD31	0	0	0	0	0	0	0	0	0	0	0	0	0	0	0	0	1.54281	0	0	5.41972	0	0	4.48165	0	0	2.5896	2.41622	0	0	0	3.60762	0	2.30265	0	0	1.7236	0	0.290026	0	0.726509	0	0	0	0	0	0.646376	0	0	0
hsa-miR-223-5p	0	0	0	0	0	0	0	0	5.32366	0	0	2.65538	0	0	0	0	0	0	0	0	0	1.61841	0	0	0.456818	0.863199	0	0	0	0	1.20254	0.372809	0	0	0	0	0	2.90026	0	0	0.593836	0	0	2.66805	0	0	0	0.880217	0
hsa-miR-767-5p	0	4.41836	0	0	3.208	0	0	0	0	0	0	0	0.67272	0	0	0.792527	0	0	0	1.80657	0.917095	0	4.48165	1.86553	0	0	0	0	0	0	3.30699	0	0	0	0	1.7236	0	3.48031	0.233343	0	0	0	0	0	0	0	1.05265	0	0
hsa-miR-15b-5p	0	0	0	1.10529	0.534667	0	1.18295	0	0	2.24487	2.35266	0	3.3636	0	0	1.58505	0	0	0	1.80657	0.917095	0	0	0	0	0	2.41622	0	0	0	0	0	0	2.08655	0	0	0	0	0.233343	0	0	0	3.77976	0	0	0.969564	0	0	0
hsa_piR_020496	3.48423	0	2.8098	2.21058	0	6.79212	0.473181	13.0121	11.3128	1.60348	16.4686	15.9323	2.01816	2.56773	0	2.37758	3.85703	0	0	10.8394	0	3.23682	4.48165	0.932766	1.37045	9.49518	7.24865	0	0	0	0.901905	2.60966	9.21058	2.08655	0	5.1708	0	0.870077	2.10008	4.35906	6.82912	2.47638	3.77976	0	3.01998	1.29275	1.05265	7.04174	0.895858
hsa_piR_021496	0	0	5.61961	0	0	0	0	0	0	0	0	0.885127	0	0	0	0	0	0	0	0	0	0	0	0	0	0.863199	2.41622	1.8694	0	0	0	0.372809	0	0	0	0	0	0	0	0	0	0	0	1.33403	0	0	1.05265	0	1.79172
RNU6-1252P	0	0	0	0	0	0	0	0	1.33091	0	0	5.31076	0	0	0	0	0	0	0	0	0	0	0	0	0	0	2.41622	0	0	0	0	0	0	10.4328	0	0	0	0	0	0	0	0	0	0	0	0	0	0	0
hsa_piR_002253	0	0	0	0	0.534667	0	0	0	0	0	0	0	0	0	0	0	0	0	0	0	0	0	0	0	0	0	0	0	0	0	0	0	0.767549	0	0	0	0	0	0	0	0	0	0	0	0	0	0	0	0
hsa-miR-1179	0	0	0	1.10529	0	0	0	0	0	0	0	0	0	0	0	0	0	0	0	0	0	0	0	0	0	0	0	0	0	0	0	0	0	0	1.82252	0	0	0	0	0	0	0	0	0	0	0	0	0	0
hsa-miR-4698	0	0	0	0	0	0	0	0	0	0	0	0	0	0	0	0	0	0	3.19949	0	0	0	0	0	0	0	0	0	0	0	0	0	0	0	0	0	0	0	0	0	0	0.619094	2.51984	0	0	0	0	0	1.79172
hsa-miR-5095	0	0	0	0	0	0	0	0	0	0	2.35266	0	0	0	1.12591	0	0	0	0	0	0	0	0	0	0	0.863199	0	0	0	0	0	0.745618	0	0	0	0	0	0	0	0	0	0	0	0	0	0.646376	0	0.880217	0
hsa_piR_020363	2.32282	0	0	1.10529	0	0	0	0	5.32366	0	0	6.19589	0	0	3.37772	0	0	0	1.59974	3.61315	5.50257	3.23682	2.24083	0.932766	0	0	0	1.8694	2.11262	0	2.10445	0	0	4.17311	0	3.4472	0	0.580052	0.466685	0	3.2661	1.85728	0	0	0	0	0	4.40109	1.79172
mmu-miR-5119	0	0	0	0	0	0	0	1.62651	0	0	2.35266	0	0	0	0	0	0	0	3.19949	0	0	1.61841	0	0	0	0	0	0	0	0	0	0	0	0	0	0	0	0	0	0	0	1.85728	0	0	0	0	0	0	1.79172
hsa-miR-7-1-3p	0	1.10459	0	0	2.67334	0	0	0	0	0	0	0	0	0	0	0.792527	0	0	0	0	0	0	0	0	0	0	2.41622	1.8694	0	0	0	0	0	0	1.82252	0	0	0	0	0.726509	0	0	0	0	0	0	2.1053	0	0
RNU6-481P	2.32282	0.552295	0	1.10529	1.06933	0	0.946362	0	1.99637	1.28278	4.70532	3.54051	0.67272	0	0	0	0	0	0	0	0	0	0	0	4.11136	0	0	1.8694	0	0	0.901905	1.11843	0	0	0	0	0	1.1601	1.86674	0	2.67226	1.23819	0	0	9.05995	3.87825	1.05265	2.20054	3.58343
p-hsa-miR-114	0	0	2.8098	0	0	0	0	0	0	0	0	0	0	0	0	0	0	0	0	0	0	0	0	0	0	0	0	0	0	0	0	0	0	0	1.82252	0	0	0	0	0	0	0	0	0	0	0	0	0	0
hsa-miR-1285-3p	0	0	0	0	0	0	0	0	0	0	0	0	0	0	0	0	0	0	0	3.61315	0	0	2.24083	0	1.37045	0	0	0	0	0	0	1.11843	0	0	0	0	0	0	0.466685	1.45302	0	0	0	0	0	0.323188	0	0	0
hsa-miR-340-3p	0	0	0	0	0	0	0	0	0	0	0	0	0	0.641932	0	0	1.54281	0	0	0	0	0	0	0	0	0	0	1.8694	0	0	0	0	0.767549	0	1.82252	0	0	0	0.466685	0	0.296918	0	0	0	0	0.646376	1.05265	0	0
RNA5SP336	3.48423	0	0	0	0	0	1.18295	3.25302	0	1.28278	0	0	0	0	5.62953	0	0	4.00438	0	1.80657	0	0	0	0	2.74091	0.863199	0	0	0	0	3.90826	2.60966	1.5351	0	0	0	0	2.32021	1.16671	0	0.296918	1.85728	0	0	0	1.61594	0	1.32033	3.58343
hsa-miR-454-5p	0	0.552295	0	0	0.534667	0	0	0	0	0	0	0	0	0	0	0	0	0	0	0	0	0	0	0	0	0	2.41622	0	0	0	0	0	0	0	0	0	0	0	0	0	0	0	0	0	0	0	0	0	0
hsa_piR_004271	0	0.552295	2.8098	0	0	0	1.41954	0	0	1.28278	0	0	2.69088	0	0	1.58505	0	0	0	0	0	0	0	0	0.456818	0	0	1.8694	0	0	0	1.86405	0	0	0	0	0	0.290026	0.233343	0	0	0	0	0	0	0	0	0	0
hsa_piR_014039	6.96845	0	0	4.42117	0	0	0.236591	0	0	0	0	0	0	0	0	0	0	0	0	0	0.917095	0	0	0.932766	0	0	0	0	4.22524	2.62183	0	0	0	0	0	3.4472	4.87121	0	0	0.726509	0	0	1.25992	0	0	0	0	0	0
SNORD58B	0	0	0	0	0	0	1.18295	0	0	0.320696	0	0	0	0	0	0	0	0	0	0	0	0	0	0	0.456818	0	0	0	0	0	0	0	0	0	0	0	0	0	0	0	0	0	1.25992	0	0	0	0	0	0
hsa_piR_014396	0	0	0	0	0	0	0	0	0	0	0	0	0	0	0	0	0	0	0	0	0	0	0	0.932766	0	0	0	0	0	0	0	0	0	0	0	0	0	0	0	0	0	0	0	0	0	0	0	0	0
hsa_piR_010160	0	0	0	0	0	0	0	0	0	0	0	0.885127	0	0	0	0	0	0	0	0	0	0	0	0	0	0	0	0	0	0	0	0	0	0	0	0	0	0	0	0	0	0	0	0	0	0	0	0	0
ssc-miR-4332	0	0	0	0	0	0	0	1.62651	0	0	0	0	0	0	0	0	0	0	0	0	0	0	0	0	0	0	0	0	0	0	0	0	0	0	0	0	0	0	0	0	0.593836	0	0	0	0	0.323188	0	0	0
hsa-miR-324-3p	1.16141	0.552295	0	1.10529	0.534667	0	0	0	5.32366	0	0	7.08101	0	0	0	0	0	1.33479	0	0	0.917095	0	0	0	0	0.863199	2.41622	5.6082	0	0	3.00635	0	0.767549	0	0	0	0	0.870077	0.933371	0.726509	2.37535	0.619094	0	0	0	1.29275	1.05265	0.880217	0
hsa_piR_004557	0	0	0	0	0	0	0	0	0	0	0	0	0	1.28386	0	0	0.771407	0	0	0	0	0	0	0	0	0	0	0	0	0	0	0	0	0	0	0	0	0	0	0	0	0	0	0	0	0	0	0	0
hsa-miR-664a-5p	0	0	0	0	0	0	0	0	0.665457	0	0	1.77025	0	0	0	0	0	0	0	0	0	0	0	0	0	0	0	0	0	0	1.20254	0	0	0	0	0	0	1.1601	0	0	0	0	0	0	0	0.323188	0	0	0
hsa_piR_010671	0	1.65689	0	0	1.06933	0	0	0	0	0	0	0	0	0	0	0	0	0	0	0	0	0	0	0	0	0	0	0	0	0	2.10445	0	0	0	0	0	0	2.61023	0	0	0	0	0	0	0	0	0	0	0
hsa-miR-182-5p	2.32282	24.8533	2.8098	2.21058	16.5747	6.79212	6.62454	6.50604	7.32003	3.84835	4.70532	3.54051	11.4362	4.49352	21.3922	22.9833	7.71407	29.3655	1.59974	28.9052	4.58547	0	13.445	6.52936	0.913635	6.90559	0	3.7388	2.11262	17.0419	12.6267	2.60966	3.07019	2.08655	5.46756	0	12.178	12.4711	27.0677	28.3339	5.64145	2.47638	5.03969	1.33403	0	27.1478	18.9477	4.84119	4.47929
hsa_piR_015476	0	0	0	0	0	0	0	0	0	0	0	0.885127	0	0	0	0	0	0	0	0	0	0	0	0	0	0	0	0	0	0	0	0	0	0	0	0	0	0	0	0	0	0	0	0	0	0	0	0	0
hsa-miR-339-5p	0	0	0	1.10529	0	0	0	0	0	0	0	0	0	0.641932	0	0	0	0	1.59974	0	0	4.85524	0	0.932766	0	0.863199	0	0	0	0	0.901905	0	3.07019	0	0	0	0	1.45013	0	0	0	0	0	0	0	0.323188	0	0.440109	0
SNORA74A	0	0	0	0	0	0	0	1.62651	0	0.641391	0	0	0	0	1.12591	0	0.771407	0	0	0	0	0	0	0	0	0	4.83244	0	0	0	0.300635	0.372809	0.767549	0	0	0	1.2178	0.580052	0	0.726509	0	0	0	0	0	0	1.05265	0	0
hsa_piR_011188	0	0.552295	0	0	0.534667	0	0	0	0	0	0	0	0	0	0	0	0	0	0	0	0	0	0	0	0	0	0	0	0	0	0	0	0	0	0	0	1.2178	0	0.466685	0	0	0	0	0	0.603997	0	0	0	0
hsa_piR_000032	0	0	0	0	0	0	0	0	0	0	0	0	0	2.56773	0	0	1.54281	0	0	0	0	0	0	0	2.74091	0	0	0	0	5.24366	0	2.23686	0	0	0	0	2.4356	0	0	0	0	0	0	0	0	0	0	0	0
hsa-miR-6723-5p	0	0	0	0	0	0	0	0	0	0	0	0	0.67272	0.641932	0	0	0	0	0	3.61315	0	0	0	0	0	0	0	0	2.11262	0	0.60127	0	0	0	0	0	0	1.1601	0.233343	0	0	0	0	1.33403	0	0.323188	0	0	0
hsa_piR_005154	0	0	0	0	0	0	0	0	0	0	0	0	0	0.641932	0	0	0.771407	0	1.59974	0	0.917095	0	0	0.932766	0	0	2.41622	0	0	0	0	0	0	0	0	0	0	0	0	0	0	1.23819	0	0	0	0	0	0	0
SNORA45A	0	0	0	0	0	0	0	0	0	0	0	0	0	0	4.50362	0	0	5.33918	0	0	0	0	0	0	0	0	0	0	8.45048	0	0	0	0	0	0	5.1708	0	0	0	0	0	0	0	0	0	0	0	0	0
hsa-miR-141-3p	0	0	0	0	0	0	2.12932	1.62651	0	1.28278	0	0	0	0	0	0	0	0	0	0	9.17095	0	0	3.73106	0.913635	0	0	0	0	0	1.50318	1.49124	0	0	1.82252	0	0	0.870077	0.466685	0	0	0	1.25992	0	7.85195	0	0	0	0
hsa_piR_010894	1.16141	0	2.8098	2.21058	0.534667	6.79212	2.36591	1.62651	0	1.60348	0	0	10.7635	0	0	9.51032	2.31422	0	3.19949	0	0	3.23682	0	0.932766	0.456818	0.863199	12.0811	7.4776	6.33786	0	0.300635	0.745618	0	6.25966	9.11261	13.7888	0	1.74015	2.80011	0.726509	0.593836	0	5.03969	0	0.603997	5.49419	2.1053	0	1.79172
hsa_piR_020582	2.32282	2.76148	0	3.31588	0	0	7.33431	4.87953	1.33091	6.73461	4.70532	0	8.07264	8.34512	0	6.34021	4.62844	1.33479	3.19949	3.61315	2.75128	9.71047	8.96331	3.73106	0	6.90559	9.66487	1.8694	6.33786	0	6.31334	0.372809	10.7457	18.779	1.82252	6.89439	1.2178	3.77034	6.53359	10.1711	4.15685	0	3.77976	0	1.20799	5.17101	11.5792	2.64065	0.895858
hsa-miR-1587	0	0	0	0	0	0	0	0	0	0	0	0	0	0.641932	0	0	0	0	0	0	0	0	0	0	0	0	0	0	0	0	0	0	0	0	0	0	0	0	0	0	0	0	0	0	0	0	0	0	0
hsa_piR_015484	0	0	0	0	0	0	0	0	0	0	0	0	0	0	0	0	0.771407	0	0	0	0	0	0	0	0	0	0	0	0	0	0	0	0	0	0	0	0	0	0	0	0	0	0	0	0	0	0	0	0
hsa-miR-190b	0	0.552295	0	0	1.06933	0	0	0	0	0	0	0	0	0	0	0	0	0	0	0	0	0	0	0	0	0	0	0	0	0	0	0	0	0	0	0	0	0	0	0	0	0	0	0	0	0	0	0	0
RNA5SP517	0	0	0	0	0	0	0	6.50604	0	0	4.70532	0	0	0	0	0	0	0	0	0	1.83419	0	0	0.932766	0	0	0	0	0	0	1.20254	0.745618	0	0	0	0	0	3.77034	0	0	0	3.71457	6.29961	0	0	0	2.1053	0	1.79172
RNA5-8SP7	29.0352	16.5689	5.61961	38.6852	16.5747	9.05616	5.67817	13.0121	19.9637	6.73461	11.7633	33.6348	21.527	24.3934	5.62953	19.0206	34.7133	8.00876	9.59846	14.4526	19.259	3.23682	15.6858	13.9915	7.30908	17.264	12.0811	18.694	40.1398	0	6.31334	3.35528	33.7721	2.08655	16.4027	39.6428	0	2.90026	7.93365	5.08556	19.5966	16.0965	26.4583	18.6764	44.6957	4.20144	4.21061	19.3648	19.7089
RNU4-59P	0	0	0	0	0	0	0	0	0	0	0	0	2.01816	0	6.75543	4.75516	0	8.00876	0	0	3.66838	0	0	5.5966	2.74091	0	0	1.8694	0	0	0	1.11843	0	0	1.82252	0	0	0	0	3.63255	0	0	0	0	12.0799	0	1.05265	0	0
hsa_piR_016608	0	0	0	0	0	0	0	0	0	0	0	0	0	2.56773	0	0	6.94266	0	0	0	0	0	0	0	0	0	0	0	0	0	0	0	0	0	0	0	0	0	0	0	0	0	0	0	0	0	0	0	0
hsa-miR-19a-3p	2.32282	2.20918	2.8098	2.21058	2.67334	0	0	0	0	0	0	0	1.34544	1.9258	9.00724	3.17011	3.08563	5.33918	0	0	0	0	0	0	0.456818	0	7.24865	0	0	0	1.80381	0.745618	0	6.25966	1.82252	0	0	2.61023	1.16671	2.90604	2.96918	0	0	6.67013	0	1.93913	0	2.20054	0
hsa_piR_017716	0	1.65689	0	0	0	0	0	0	0	0	0	0	0	0	0	0	0	0	0	0	0	0	0	0	0	0	0	0	0	1.31092	0.300635	0	0	0	0	0	0	0	0	0	0	0	0	0	0	0	0	0	0
RNU7-24P	0	2.20918	0	0	2.13867	0	0	0	0	0	0	0	0	0	0	0	0	0	0	0	0	0	4.48165	0	0	2.5896	0	0	0	0	0	0	3.07019	0	0	0	0	0	0.933371	0	0	0.619094	0	0	0.603997	0.646376	0	0.440109	0
hsa_piR_001837	1.16141	0	0	0	0	0	0	0	0	0	0	0	0	0	0	0	0	0	0	0	0.917095	0	2.24083	0	0	0	0	0	0	0	0	0	0	0	0	0	0	0.290026	0	0	0	1.85728	0	0	0	0	0	0	1.79172
hsa-miR-30e-3p	5.80704	8.28443	19.6686	4.42117	7.48534	18.1123	14.6686	14.6386	4.6582	12.8278	21.1739	2.65538	2.69088	0.641932	0	2.37758	0	0	3.19949	3.61315	4.58547	4.85524	2.24083	3.73106	4.56818	0	9.66487	11.2164	10.5631	9.17641	8.11715	2.23686	0	2.08655	10.9351	8.61799	4.87121	9.28083	13.5339	14.5302	7.12604	12.3819	13.8591	6.67013	0	12.9275	6.31591	4.84119	11.6462
hsa-miR-383-5p	1.16141	0	0	3.31588	0	0	0	0	0	0	0	0	0	0	0	0	0	1.33479	0	0	0	0	0	0	0	0	0	1.8694	0	0	0	0	0	0	3.64504	0	0	0	1.6334	0	0	0	0	0	0	1.61594	0	0	0
hsa_piR_013402	0	0	0	0	0	9.05616	0	0	0.665457	0.962087	7.05798	5.31076	0	0	0	0	0.771407	0	0	0	0	0	0	0	0	0.863199	0	0	0	1.31092	0.300635	1.11843	1.5351	2.08655	3.64504	3.4472	0	2.61023	0.233343	1.45302	0.296918	0.619094	1.25992	2.66805	0.603997	0.646376	3.15796	1.32033	1.79172
RNU6-421P	0	3.31377	0	1.10529	3.74267	0	1.41954	0	0	0.962087	0	0	0	0	0	0	0	0	0	1.80657	0	0	0	0	0	0	0	0	0	0	0	0	1.5351	0	0	0	1.2178	0	0	2.90604	0	0	0	4.00208	0	0	0	0	0
hsa_piR_014752	8.12986	1.10459	0	4.42117	2.13867	0	0	0	2.66183	0	0	2.65538	1.34544	0	0	3.17011	0	0	0	0	0	0	0	0	1.37045	0	2.41622	0	12.6757	0	0	0.745618	0	0	0	6.89439	0	0	0.700028	0	1.18767	0	0	0	6.64396	0.646376	0	2.64065	0
hsa-miR-1264	0	0	0	0	0	0	0	0	0	0	0	0	0	0	0	0	0	0	0	3.61315	0	0	2.24083	0	0	0	0	0	0	0	0	0	0	0	0	0	0	0	1.40006	0	1.18767	3.09547	0	0	0	0.969564	0	2.20054	0.895858
hsa-miR-485-3p	2.32282	0	0	3.31588	0	0	0	0	0	0	0	0	0	0	0	0	0	0	0	0	0	0	0	0	0	0	7.24865	0	0	0	0	0	0	2.08655	1.82252	0	0	0	0.700028	0	0.296918	0	0	0	0	0.646376	0	0	0
SNORD87	0	0.552295	0	0	0	0	0.946362	0	0	0	0	0	0	0	0	0	0	0	0	0	0	0	0	0	0	0	0	1.8694	0	0	0	0	0	0	0	0	0	0.290026	0.233343	0	0	0	1.25992	0	0	0	0	0	0
hsa-miR-2116-3p	0	0	0	0	0	0	0	0	0	0	0	0	0	0	2.25181	0	0	1.33479	0	0	0.917095	0	0	0	1.82727	0	0	0	0	1.31092	0	2.23686	0	0	0	0	0	0	0	0	0	0	0	0	0	0	0	0	0
hsa-miR-185-3p	0	0	0	0	0	2.26404	0	0	0	0	0	0	0	0	1.12591	0	0	4.00438	0	0	0	0	0	0	0	0	0	1.8694	0	0	0	0	0	0	0	0	0	0	0.466685	0	0	0	0	0	0	0.646376	0	0	0
hsa-miR-26b-3p	0	0	2.8098	0	0	2.26404	1.18295	0	0	0.320696	0	0	0	0	0	0	0	0	0	0	0	0	0	1.86553	1.37045	0	2.41622	0	0	0	0	0.745618	0	0	0	0	0	0	0.700028	0.726509	0	0	0	2.66805	0	1.29275	0	0	0
hsa_piR_020813	0	2.20918	0	0	1.604	0	0	6.50604	0	0	2.35266	0	2.69088	0	0	0.792527	0	0	6.39897	0	0	3.23682	0	0.932766	0	0	2.41622	1.8694	8.45048	2.62183	2.70572	0.372809	0	2.08655	1.82252	6.89439	3.65341	3.19028	1.16671	10.1711	0	0	0	0	0	2.26232	1.05265	0	0.895858
hsa_piR_013624	0	2.20918	0	0	1.604	0	0	0	0	0	0	0	0	0	0	0	0	0	0	0	0	0	0	0	0	0	0	0	0	0	1.50318	0	0	0	0	0	0	1.45013	0	0	0	0	0	0	0	0	0	0	0
hsa-miR-34b-3p	1.16141	0.552295	0	0	2.13867	0	0	0	4.6582	0	0	2.65538	4.70904	0	0	5.54769	0	0	0	0	0	0	0	0	0	0	0	1.8694	0	0	0.901905	0	0	0	0	0	0	0.870077	1.6334	0	2.37535	0	0	0	0	0.969564	0	1.76043	0
hsa_piR_018734	2.32282	0	0	2.21058	0	0	0	0	0	0	0	0	0	0	0	0	0	0	0	0	0	0	0	0	0	2.5896	0	0	0	0	0	0	2.30265	0	0	0	0	0	0	0	0	0	0	0	0	0	0	0	0
hsa-miR-539-5p	1.16141	0	0	0	0	0	0	0	0	0	0	0	0	0	0	0	0	0	0	0	0	0	0	0	0	0	0	1.8694	0	0	0	0	0	0	0	0	0	0	0	0.726509	0	0	0	0	0	0	1.05265	0	0
SNORA47	0	0	0	0	0	0	0	0	0	0	0	0	0.67272	0	0	0	0	0	0	0	0	0	0	0	0	0	0	0	0	0	0	0	0	0	0	0	1.2178	0	0	0	0	0	0	0	0	0	0	0	0
hsa_piR_019068	0	0	0	0	0	0	0.709772	0	0	2.24487	2.35266	0	0	0	1.12591	0	0.771407	1.33479	3.19949	0	0	1.61841	0	0	2.28409	0	0	0	0	1.31092	1.50318	2.60966	0	2.08655	0	1.7236	0	1.1601	0.466685	0	0	2.47638	0	0	0	0	0	0	0
hsa_piR_015249	8.12986	12.1505	2.8098	11.0529	13.3667	6.79212	13.2491	1.62651	10.6473	13.7899	2.35266	11.5066	20.8543	9.62898	11.2591	12.6804	6.17126	10.6784	3.19949	19.8723	8.25385	3.23682	8.96331	11.1932	10.05	6.04239	7.24865	5.6082	10.5631	7.8655	12.326	13.7939	6.90794	6.25966	10.9351	12.0652	7.30681	13.6312	8.86702	8.71811	7.42295	4.95276	2.51984	9.33818	11.4759	11.3116	9.47387	6.60163	4.47929
hsa-miR-576-3p	0	0	0	0	0	0	0	0	0	0	0	0	0	0	0	0	0	0	0	0	0	3.23682	0	0	0	0	0	0	0	0	0.300635	0	0	0	0	0	0	2.03018	0	0	1.18767	0	0	0	0	0.323188	0	0.880217	0
SNORD70	0	0	0	0	0	0	0	0	0	0	0	0	0	0	0	0	0.771407	0	0	0	0	0	0	0	0	0	0	0	0	1.31092	0	0	0	0	0	0	0	0	0.233343	0	0	0	0	0	0	0	1.05265	0	0
hsa-miR-181b-3p	0	0	0	0	0	0	1.18295	0	0	1.28278	0	0	0	0	0	0	0	0	0	0	0	0	0	0	0	0	0	0	0	0	0	0	0	0	0	0	0	0	0	0	0	0	0	0	0	0	0	0	0
hsa-miR-4461	0	0	0	0	0.534667	0	0	0	0	0	0	0	0	0	0	0	0	0	0	1.80657	0	0	0	0	0	0	0	1.8694	0	0	0	0	0	0	1.82252	0	0	0	0.233343	0	0	0	0	0	0	0.323188	0	0	0
hsa_piR_021414	0	0	0	1.10529	0	4.52808	0	0	0	0	0	0	0	0	0	0	0	0	0	0	0	0	0	0	0	0	0	0	0	0	0	0	0	4.17311	0	1.7236	0	0.290026	0	0	0	0	0	0	0	0	0	0	0
hsa-miR-99a-3p	2.32282	0	0	0	0	0	0	0	1.99637	0	0	1.77025	0	2.56773	0	0	1.54281	0	0	1.80657	0.917095	0	0	1.86553	0	0	0	0	0	0	0.300635	0	0	0	1.82252	0	0	1.45013	1.40006	2.17953	0	0	0	0	0	1.29275	1.05265	0	0
hsa-miR-1262	1.16141	0	0	0	0	0	0	0	0	0	0	3.54051	0	0	0	0	0	0	0	0	0	0	0	0	0	0	0	0	0	0	0	0	0	0	0	0	0	0	0	0	0	0	0	0	0	0	0	0	0
hsa_piR_004153	1.16141	0.552295	0	0	0	2.26404	0.946362	0	0.665457	0	0	0	0.67272	0	0	0	0.771407	1.33479	0	0	0	0	0	0	0.913635	0	2.41622	0	0	1.31092	0.60127	0.372809	0	0	0	0	0	0	1.6334	0.726509	0.593836	1.23819	1.25992	0	0	1.93913	0	0	0
hsa-miR-125b-1-3p	0	0	8.42941	2.21058	0	2.26404	0.473181	1.62651	3.99274	0.962087	9.41063	0.885127	1.34544	1.9258	9.00724	0.792527	1.54281	6.67397	3.19949	5.41972	1.83419	1.61841	4.48165	2.7983	3.65454	4.31599	0	0	4.22524	0	1.80381	4.1009	1.5351	0	1.82252	1.7236	0	1.74015	1.16671	11.6241	5.34453	1.23819	0	2.66805	0	0.969564	5.26326	3.08076	3.58343
RNA5SP101	0	0	0	0	0	0	0	0	0	0	0	0	0	0	1.12591	0	0	0	0	0	0	0	0	0	0	0	0	0	0	0	0	0	0	0	0	0	0	0	0	0.726509	1.48459	0	0	0	0	0	0	0.440109	0
SNORD1C	0	0	0	0	0.534667	0	0	3.25302	0	0	0	0	1.34544	0	0	0.792527	0	0	0	0	0	0	0	0	4.11136	0	0	0	0	0	0.300635	2.23686	0	0	0	0	0	0	0.233343	0	0	1.23819	0	0	0	0	0	0	0.895858
hsa-miR-15b-3p	0	0	0	0	0.534667	0	0	0	0	0	0	0	0	0	0	0	0	0	0	0	0	0	0	0	0	0	0	0	0	0	0	0	0	0	0	0	0	0	0	0	0	0	1.25992	0	0	0	0	0	0
hsa_piR_018563	2.32282	0	0	2.21058	0	0	0	0	0.665457	0	0	0.885127	0.67272	0	1.12591	2.37758	0	1.33479	0	0	0	0	0	0	0.456818	0.863199	0	0	0	3.93275	0.901905	0	0.767549	0	0	0	0	0	0	1.45302	0	0	0	0	0	0	0	1.76043	0
hsa-miR-10b-5p	662.003	738.419	2169.17	625.595	792.377	1874.62	295.975	1558.2	747.309	298.568	1444.53	680.662	704.338	1520.09	3381.09	662.552	1607.61	3599.94	1354.98	621.461	873.074	1275.31	752.918	878.666	1254.42	1278.4	901.249	787.017	957.017	2613.97	672.821	1152.73	1364.7	761.592	807.377	839.393	2546.42	675.47	171.273	562.318	1026.45	898.925	645.08	1132.59	793.047	157.716	497.904	971.32	900.337
hsa-miR-504-5p	0	0	0	0	0	0	0	0	0	0	0	0	0	0.641932	0	0	0	0	0	0	0	0	0	0	0	0	0	0	0	0	0	0	0	0	0	0	0	0	0.233343	0.726509	0	0	0	0	0	0	0	0	0
hsa_piR_019544	0	0	0	0	0	0	0	0	0	0	0	0	0	0	0	0	0	0	1.59974	0	0	1.61841	0	0	0	0.863199	2.41622	0	0	0	0	0	0	0	0	0	0	0	0	0	0	0	0	0	0	0.323188	0	0	0
hsa-miR-106b-3p	2.32282	6.07525	2.8098	4.42117	7.48534	2.26404	7.80749	6.50604	0	5.45183	0	0.885127	15.4726	1.9258	9.00724	7.13274	0.771407	8.00876	3.19949	1.80657	0.917095	1.61841	2.24083	0	5.48181	6.04239	2.41622	0	6.33786	0	2.10445	2.23686	7.67549	0	1.82252	6.89439	1.2178	2.03018	2.33343	3.63255	2.07843	2.47638	3.77976	0	8.45595	0.969564	1.05265	4.84119	2.68757
SNORD102	0	0	0	0	0	0	1.18295	0	0	1.60348	0	0	1.34544	1.9258	3.37772	2.37758	1.54281	1.33479	0	1.80657	0.917095	0	4.48165	1.86553	0	0	0	1.8694	0	1.31092	1.50318	0	0	0	1.82252	0	0	2.32021	5.36688	3.63255	0	0	2.51984	0	1.20799	4.84782	3.15796	0.440109	0.895858
hsa-miR-212-3p	1.16141	0	0	1.10529	0	0	0	0	0	0	0	0	0	0	0	0	0	0	0	1.80657	0	0	2.24083	0	0	0	0	0	0	0	0	0	0	0	1.82252	0	0	0	0.233343	1.45302	0	3.09547	0	0	0	0.323188	1.05265	0	0.895858
hsa-miR-30c-2-3p	0	3.86607	0	5.52646	4.27734	4.52808	3.31227	3.25302	0	4.48974	2.35266	0	0	0	0	0	0	2.66959	0	0	0	0	0	0	0	9.49518	2.41622	0	0	0	3.30699	0	10.7457	0	0	0	0	3.19028	0.466685	0	1.78151	0	1.25992	1.33403	0	0.323188	1.05265	2.20054	0
hsa_piR_020185	0	0	0	0	0	0	0	3.25302	0	0	0	0	0	0	0	0	0	0	0	0	0	0	0	0	0	0	0	0	0	0	0	0	0	0	0	0	0	0	0	0	0	0	0	0	0	0	0	0	0
bta-miR-2898	0	1.10459	0	0	0	0	2.6025	0	3.99274	2.88626	0	0.885127	0	0	1.12591	0	0.771407	0	0	0	0	0	0	0	0.456818	0.863199	2.41622	1.8694	0	3.93275	0.300635	0	0.767549	2.08655	0	1.7236	0	0.870077	1.16671	2.90604	0	0	0	1.33403	0.603997	0.323188	0	0	0
hsa_piR_005506	0	0	0	0	0.534667	0	0	0	0	0	0	0	0	0	0	0	0	0	0	0	0	0	0	0	0	0	0	0	0	0	0	0	0	0	0	1.7236	0	0	0	0	0	0	0	0	0	0.323188	0	0	0
hsa_piR_007411	0	0.552295	0	0	0	0	0	0	0	0	0	0	0	0	0	0	0	0	0	0	0	0	0	0	0	0	0	0	0	0	0	0	0	0	0	0	0	0	0	0	0	0	0	0	0	0	0	0	0
hsa_piR_020008	0	0	2.8098	0	1.06933	0	0	0	0	0	0	0	0	0	1.12591	0	2.31422	0	0	0	0	0	0	0	0	0	0	0	0	0	0.901905	0.372809	0	0	0	1.7236	0	0	0	0	0	0	0	0	0	0.323188	0	0	0
hsa-miR-548h-5p	0	0	0	0	0	0	0	0	0	0	0	0	0	0	1.12591	0	0	0	0	0	0	0	0	0	0.456818	0	0	0	0	0	0	0	0	0	0	0	0	0	0	0	0	0	0	0	0	0	0	0	0
hsa-miR-744-3p	1.16141	0	0	0	0	0	0	0	0	0	0	0	0	0	0	0	0	0	0	0	0	0	0	0	0	0	0	0	0	0	0	0	0	0	0	0	0	0	0.700028	0	0	0	0	0	0	0.646376	0	0	0
hsa_piR_017543	0	0	0	0	0	0	0	0	0.665457	0	0	0	0	0	0	0	0	0	0	0	0	0	0	0	0	0	0	0	0	0	0	0	0	0	0	1.7236	0	0	0	0	0	0	0	0	0	0	0	0	0
hsa-miR-3196	3.48423	0	2.8098	2.21058	0	0	0	8.13255	0	0	0	0	0	0	0	0	0	0	0	0	0	0	0	0	4.56818	0	0	0	0	0	0	2.23686	0	2.08655	0	0	0	0	0	0	0.296918	0	0	0	0	0	0	2.20054	0
RNA5SP195	0	0	0	0	0	0	0	0	2.66183	0	0	4.42563	2.01816	0	0	0.792527	0	0	0	0	0	0	2.24083	0	0	0	7.24865	0	0	0	0	0	0	10.4328	0	0	0	0	0	0	1.78151	0	7.55953	0	0	0	0	0.880217	0
hsa_piR_004420	0	0	0	0	0.534667	2.26404	0	1.62651	0.665457	0	0	0	0	0	0	0	0	0	0	0	0	0	0	0	0	0	0	0	0	3.93275	0	0	0	0	0	0	6.08901	0	0	0	0	0	0	0	0	0	0	0	0
SNORD42A	0	0	0	0	0	0	0	0	0	0	0	0	2.01816	0	0	3.96263	0	0	1.59974	0	0	1.61841	4.48165	0	0	0	0	0	0	5.24366	0	0	0	0	1.82252	3.4472	2.4356	0	0.466685	4.35906	0	0	0	1.33403	0	0	2.1053	0	0
hsa_piR_020558	0	0	0	0	0	0	0	0	0	0	0	1.77025	0	0	0	0	0	0	0	0	0	0	0	0	0	0	0	0	0	0	0.300635	0	0	0	0	0	0	0.290026	0	0	0	0	0	0	0	0	0	0	0
hsa_piR_001043	0	0	0	0	0	0	0.236591	0	0	0	0	0	0	0	0	0	0	0	3.19949	0	0	0	0	0	0	0	0	0	0	0	1.50318	0	0	0	0	0	0	0.580052	1.16671	0	0	0	0	0	0	0	0	0	0
hsa_piR_019949	233.443	197.169	252.882	296.218	209.59	260.365	47.3181	284.639	258.198	51.9527	265.85	243.41	191.052	262.55	177.893	221.115	277.706	176.193	76.7877	106.588	268.709	77.6838	174.784	260.242	121.97	371.175	311.692	99.0782	295.767	138.957	145.507	120.417	449.783	271.252	87.481	287.841	143.701	154.004	49.9353	177.268	258.022	323.167	294.822	161.417	176.367	52.0333	187.372	267.586	314.446
p-hsa-miR-6	0	0	0	0	0.534667	0	0	0	0	0	0	0	0	0	0	0	0.771407	0	0	0	0	0	2.24083	0	0	0	0	0	0	1.31092	0	0	0	0	1.82252	0	0	0	0	0	0	3.09547	0	0	0	0	0	0	1.79172
hsa-miR-770-5p	0	0	0	0	0	0	0	0	0	0	0	0	0	0	0	0	0	0	1.59974	0	0	0	0	0	0	0	0	0	0	0	0	0	0.767549	0	0	0	0	0	0.233343	0	0	0	1.25992	0	0	0	1.05265	0	0
SNORD14D	0	0	0	0	0.534667	0	0	0	0	0	0	0	0	0	0	0	0	2.66959	0	0	0	0	0	0	0.456818	0	2.41622	1.8694	0	0	0	0	0	0	0	0	0	0	0.466685	0	0	0	0	0	0	0.323188	0	0	0
hsa-miR-455-5p	0	0	0	0	0	0	0	1.62651	1.99637	0	4.70532	1.77025	0	0	0	0	0	0	0	0	0	0	0	0	0	0	0	0	2.11262	0	0	0	0	0	5.46756	1.7236	0	0	1.16671	0	0	0	0	0	0	0.646376	0	0	0
hsa_piR_019768	0	2.76148	0	0	1.604	0	0	0	0	0	0	0	0	0	0	0	0	0	0	0	0	0	0	0	2.28409	1.7264	0	0	0	0	0	0.745618	0.767549	0	0	0	0	0	0	0	0	0	0	0	0	0	0	0	0
hsa-miR-21-3p	6.96845	9.38902	14.049	7.73705	8.02001	6.79212	12.0661	3.25302	0	10.9037	2.35266	0.885127	6.05448	8.98705	7.88134	2.37758	6.17126	6.67397	23.9961	7.22629	11.9222	19.4209	13.445	26.1174	9.59317	12.948	2.41622	7.4776	14.7883	5.24366	12.9273	9.32023	9.21058	4.17311	7.29008	13.7888	1.2178	7.54067	2.33343	7.9916	7.42295	16.7155	2.51984	14.6743	7.24796	2.5855	3.15796	7.04174	23.2923
hsa-miR-20a-5p	0	1.65689	0	4.42117	0.534667	2.26404	0.473181	0	0	0.641391	0	0	0	3.20966	0	0	2.31422	0	3.19949	0	0.917095	4.85524	0	0.932766	1.82727	0.863199	2.41622	7.4776	0	1.31092	0.60127	2.23686	0	2.08655	7.29008	1.7236	1.2178	0	2.33343	0	0.890755	0.619094	1.25992	0	0	2.5855	4.21061	0	0
hsa_piR_009122	0	0	0	0	0	0	0	0	0	0.641391	0	0	0	0	0	0	0	0	0	0	0	0	0	0	0	0	0	0	0	0	0	0	0	2.08655	0	0	0	0	0	0	0	0	0	0	0	0	0	0	0
hsa-miR-1911-3p	1.16141	0	0	1.10529	0	0	0.473181	0	1.99637	0.962087	0	3.54051	0	0	0	0	0	0	0	0	3.66838	0	0	0.932766	4.11136	0	0	0	6.33786	0	0	2.60966	0	0	0	3.4472	0	0	0	0	0	1.23819	0	1.33403	0	0	0	0	2.68757
RNU6-755P	0	0	2.8098	0	0	4.52808	0	0	0	0	0	0	0	1.28386	0	0	1.54281	0	0	0	0	0	0	0	0	5.17919	0	0	0	2.62183	0	1.11843	2.30265	0	0	0	0	0	0	0	1.48459	0	0	0	0	0	0	0.880217	0
hsa-miR-551b-3p	0	0	0	0	0	2.26404	0	0	0	0	0	0	0	0	0	0	0	0	0	0	0	0	0	0	0	0	0	0	0	0	0	0	0	0	3.64504	0	0	0	0.466685	0	0	0	0	0	0	0	0	0	0
hsa-miR-10a-5p	461.079	331.377	494.526	470.855	371.059	425.639	659.615	583.917	439.867	686.93	576.401	391.226	350.487	813.97	850.059	357.429	930.317	933.021	553.511	634.107	513.573	506.563	681.211	441.198	602.999	870.104	326.189	177.593	340.132	1198.18	324.085	572.262	872.703	281.685	204.122	406.769	1177.61	317.578	196.241	166.371	989.034	409.841	458.611	707.034	655.336	206.84	144.213	992.885	389.698
hsa-miR-320a	16.2597	14.3597	5.61961	11.0529	14.9707	2.26404	25.0786	9.75906	11.3128	26.9384	21.1739	11.5066	15.4726	10.9128	16.8886	8.71779	16.971	10.6784	7.99871	12.646	12.8393	11.3289	17.9266	7.46213	15.5318	8.63199	14.4973	11.2164	10.5631	17.0419	9.01905	16.7764	10.7457	10.4328	9.11261	13.7888	15.8314	5.22046	9.80039	12.3507	12.7675	9.90551	7.55953	20.0104	0	7.75651	7.36856	8.80217	8.06272
RNU6-1077P	1.16141	0	0	1.10529	0	0	0	0	0	0	0	0	0	0	0	0	0	0	0	0	0	0	0	0	0	0	0	0	0	0	0	0	0	0	0	0	0	0	0	0	0	0	0	0	0	0	0	0	0
SNORD14A	0	0	0	0	0	0	2.12932	0	0	1.60348	0	0	0	0	0	0	0	0	0	0	0	0	0	0	0	0	0	0	0	0	0	0	0	2.08655	0	0	0	0	0	0	0	0	0	0	4.83197	0	0	0	0
hsa-miR-1237-3p	0	0	0	0	0	0	0	0	0	0.320696	0	0	0	0	0	0	0	0	0	0	0.917095	0	0	0	0	0	0	0	0	0	0	0	0	0	0	0	0	0	0	0	0	0	0	0	0	0	0	0	0
hsa-miR-3200-3p	0	0.552295	0	0	3.74267	0	0	0	0	0	0	0	0	0	0	0	0	0	0	0	0	0	0	0	0	0	2.41622	1.8694	0	0	0	0	0	2.08655	3.64504	0	0	0	0.233343	1.45302	0	0	0	0	0	1.29275	0	0	0
hsa-miR-1275	0	0	0	0	0	0	2.36591	0	3.99274	3.52765	0	0.885127	0	3.20966	1.12591	0	1.54281	0	6.39897	0	0	0	0	0	0	0	0	0	8.45048	3.93275	5.1108	0.372809	0	0	0	3.4472	0	4.35039	0.466685	0.726509	0	0	0	0	0	1.93913	1.05265	0	0
hsa_piR_002842	0	0	0	0	0	0	0	0	0	0	0	0	0	0	0	0	0	0	0	0	0.917095	0	0	0.932766	0	0	0	0	0	0	0	0	0	0	0	0	0	0	0	0	0	0	0	0	0	0	0	0	0
hsa_piR_018491	0	0	0	0	0.534667	0	0	0	0	0	0	0	0	0	0	0	0	0	0	0	0	0	0	0	0	0	0	0	0	0	0	0	0	0	0	0	0	0	0	0	0	0	0	0	0	0	0	0	0
hsa_piR_011931	0	0	0	0	0	0	1.89272	0	0	0.962087	0	0	0	0	0	0	0	0	0	0	0	0	0	0	0	0	7.24865	0	0	0	0	0	0	2.08655	0	0	0	0	0	0	0	0	0	0	0	0	0	0	0
hsa-miR-6131	0	0	0	0	0	0	0	0	0.665457	0	0	0	0	0	0	0	0	0	0	0	0	0	0	0	0	0	0	0	0	0	0	0	0	0	0	0	0	0	0.466685	0	0	0	0	1.33403	0	0	0	0	0
RNU6-764P	0	0	0	0	0	0	0	0	0	0	0	0	0	2.56773	0	0	2.31422	0	0	0	0	0	0	0	0	0	0	0	0	0	0	0	0	4.17311	9.11261	0	0	0	0	0	0	0	0	0	0	0	0	0	0
hsa-miR-214-3p	0	1.10459	0	0	1.06933	0	0	0	0	0	0	0	0	0	0	0	0	0	0	0	0	0	0	0	0	0	0	0	0	0	0	0	0	0	0	0	0	0	0	0	0	0	0	0	0	0	0	0	0
[truncated: 33 more columns]
