# Supplementary material for: Small RNA Sequencing of Sporadic Amyotrophic Lateral Sclerosis Cerebrospinal Fluid Reveals Differentially Expressed miRNAs Related to Neural and Glial Activity
Source: Front Neurosci. 2018 Jan 9;11:731. doi: 10.3389/fnins.2017.00731 (PMC5767269; doi:10.3389/fnins.2017.00731)
Supplement: Supplementary Table 2 — Raw read counts generated by Genboree. [file Table2.XLSX]

## Sheet: INDIVIDUAL ANALYSIS RPM - GENBO
	sample_Pool2_11_fastq	sample_Pool2_6_fastq	sample_Pool1_3_fastq	sample_Pool1_7_fastq	sample_Pool1_9_fastq	sample_Pool2_12_fastq	sample_Pool3_11_fastq	sample_Pool3_8_fastq	sample_Pool3_9_fastq	sample_Pool4_11_fastq	sample_Pool4_12_fastq	sample_Pool4_2_fastq	sample_Pool2_5_fastq	sample_Pool2_2_fastq	sample_Pool3_5_fastq	sample_Pool1_10_fastq	sample_Pool1_12_fastq	sample_Pool1_2_fastq	sample_Pool1_4_fastq	sample_Pool1_5_fastq	sample_Pool1_6_fastq	sample_Pool1_8_fastq	sample_Pool2_10c_fastq	sample_Pool2_1_fastq	sample_Pool2_3_fastq	sample_Pool2_4_fastq	sample_Pool2_8_fastq	sample_Pool3_10_fastq	sample_Pool3_12_fastq	sample_Pool3_1_fastq	sample_Pool3_3_fastq	sample_Pool3_6_fastq	sample_Pool3_7_fastq	sample_Pool4_1_b_fastq	sample_Pool4_3_fastq	sample_Pool4_4_fastq	sample_Pool4_5_fastq	sample_Pool4_6_b_fastq	sample_Pool4_7_b_fastq	sample_Pool4_8_fastq	sample_Pool4_9_fastq
	CONTROL	CONTROL	CONTROL	CONTROL	CONTROL	CONTROL	CONTROL	CONTROL	CONTROL	CONTROL	CONTROL	CONTROL	ALS	ALS	ALS	ALS	ALS	ALS	ALS	ALS	ALS	ALS	ALS	ALS	ALS	ALS	ALS	ALS	ALS	ALS	ALS	ALS	ALS	ALS	ALS	ALS	ALS	ALS	ALS	ALS	ALS
hsa-miR-204-5p	2848.13	6336.83	21177	11274.6	15362.3	22980.7	11744.9	23644.4	25378	1994.68	3561.94	6062.33	14922.7	11646.7	11409.8	4543.93	8301.11	16626.5	1638.43	6040.93	8082.37	7519.87	4338.65	6199.7	7384.28	17068.1	3023.18	18365.6	3496.67	18382.7	29847.4	6252.06	8404.43	8102.09	2453.71	7952.71	1986.76	3446.9	4437.95	3730.75	2753.02
hsa-miR-143-3p	2982.4	4058.27	9489.99	3405.28	6306.55	4650.28	8129.06	10261.5	15931.4	4525.28	2646.25	2038.27	9987.68	8919.08	5969.09	3201.21	3633.46	11763.1	4661.64	2975.76	4409.16	3164.82	2991.41	11620	2582.06	10663.2	3809.62	15411.9	2538.7	9672.36	21520.4	9374.46	7436.73	4279.06	4633.37	5947.28	1895.14	4444.8	6094.75	2632.02	2432.55
hsa-miR-10b-5p	912.807	1490.92	4709.69	4050.56	11494.7	5097.05	2236.18	14921.5	32585.9	2301.33	1127.39	1762.75	9530.86	3148.8	7725.55	1868.18	3083.49	7186.35	2507.2	1821.22	8819.42	1638.02	455.224	5527.17	1596.45	5076.35	1210.03	8137.22	674.591	10329.1	42233.9	4360.5	3485.7	1110.39	980.421	1490.22	1333.4	1616.12	1183.81	1049.63	615.708
hsa-miR-92a-3p	3564.39	1031.87	3119.03	4262.75	4019.16	1689.23	3162.97	6113.22	10042.5	1378.5	1863.3	1094.57	6637.69	1727.43	1656.49	929.572	1285.82	2965.48	1250.69	1057.36	3157.83	1755.02	721.059	4275.66	675.891	2488.86	710.507	3325.87	1766.31	3215.96	3628.17	1147.54	1639.17	538.892	554.474	836.974	300.005	293.312	1133.6	1321.06	601.829
hsa-miR-125b-2-3p	933.138	1662.77	3218.71	3160.49	3434.69	3156.71	1297.38	4489.4	3129.59	1050.36	715.749	1860.21	6381.59	1780.22	1650.78	871.151	1750.01	988.494	481.033	1140.94	2177.28	1249.46	716.449	4859.1	1729.52	3040.01	994.167	2274.65	877.603	3727.23	19414.5	1627.13	3364.73	1298.58	758.419	1094.58	735.708	4495.73	805.939	922.58	589.212
hsa-miR-181a-5p	2455.47	1127.34	9581.36	2904.12	5216.98	2259.92	1546.05	5284.25	6195.55	1507.47	1117.31	1409.45	6243.17	1380.37	1687.91	661.352	1363.98	13107.4	7690.69	1096.23	2690.49	1231.77	7276.66	23427	1550.55	9874.22	611.253	1796.96	997.612	7863.47	9575.33	1598.15	12003.7	857.522	886.947	2505.09	320.882	548.59	2678.1	1039.53	422.668
hsa-miR-10a-5p	2071.29	871.96	3405.6	1872.11	2604.88	1946.86	1162.24	8313.58	8295.44	942.885	1087.06	960.564	5800.19	3113.42	3387.25	908.915	2029.29	2659.05	603.477	769.694	4032.45	781.093	565.092	1541.02	713.532	3504.13	991.997	6448.08	250.064	6135.23	9590.55	1449.64	825.755	931.299	771.166	950.709	602.716	260.435	646.073	488	272.526
hsa-miR-22-3p	1124.17	790.811	1557.44	3828.22	1378.21	1030.5	1158.03	5096.63	3193.22	564.585	870.323	1041.16	4042.14	1726.87	1987.79	728.81	1315.37	2174.69	1040.78	662.792	1148.7	756.899	784.06	3954.98	994.521	2784.74	1494.23	3454.65	592.646	3030.17	4419.77	775.168	1823.08	600.372	882.698	1084.86	413.28	363.578	856.145	807.077	407.528
hsa-miR-30a-5p	1215.66	1167.12	2911.37	2479.73	2164.72	1972.95	1085.96	5441.18	5634.42	856.191	803.957	996.176	3855.26	2016.09	1889.26	674.262	1346.82	3934.21	1606.36	699.722	2009.13	755.996	1556.6	4658.68	886.22	3898.64	1021.83	3677.77	330.687	4025.35	7256.34	1233.75	2145.23	773.587	701.591	1365.31	458.32	625.302	1009.41	537.089	333.088
hsa-miR-27b-3p	715.844	1067.28	2616.5	2092.27	1111.22	720.696	1170.65	6021.12	3002.33	530.91	734.23	973.216	3471.12	1896.75	1953.52	660.061	1327.76	3430.07	2065.53	763.863	975.082	549.438	1853.16	6965.75	1104.47	4307.64	1828.06	3046.59	374.039	3764.67	9123.71	1145.37	3804.77	643.943	1045.22	1539.31	478.81	986.946	1234.01	1045.3	474.398
hsa-let-7f-5p	1450.33	557.705	2234.4	1704.09	2633.74	1822.94	1866.79	2882.63	4454.32	1109.11	826.639	551.973	3038.52	885.337	782.551	598.735	677.7	2570.08	1110.75	526.735	2004.76	1009.5	1121.73	3585.31	493.298	1879.7	337.355	2126.4	726.401	2582.27	2735.08	528.853	1861.34	601.709	372.836	849.611	231.189	151.491	735.915	415.811	267.48
hsa-miR-21-5p	1349.09	572.821	1370.55	1481.75	894.751	825.05	1570.07	4260.84	3112.24	957.215	688.866	915.582	2775.51	584.609	728.286	357.627	711.061	1205.96	341.096	540.341	465.157	1033.51	212.054	1545.47	671.599	1427.18	566.236	1257.87	420.826	1955.79	3034.47	402.798	743.056	274.792	506.675	452.024	399.749	314.585	606.436	347.953	206.918
hsa-miR-423-5p	917.043	507.583	801.562	1586.04	1428.72	723.957	930.991	3141.9	3065.96	457.113	420.04	568.842	2733.98	848.554	1085.29	342.78	712.014	889.645	186.582	485.918	884.453	545.285	179.4	1883.96	422.638	1612.83	528.812	1668.17	481.624	1365.31	1633.95	481.039	887.47	187.65	314.415	383.005	148.843	166.962	317.091	280.095	200.61
hsa-miR-486-5p	304.975	705.683	614.669	23076.5	4971.64	1089.2	5153.49	1610.18	94339	123.234	2894.92	777.823	2671.69	1881.87	2890.3	729.779	219.228	1443.2	466.456	526.735	19482	3496.68	677.265	1714.72	160.471	1485.19	282.033	3658.3	10045.9	5155.9	2511.81	5398.65	1566.34	118.15	98.7857	380.089	98.1975	178.566	1654.16	376.828	170.329
hsa-let-7a-5p	787.64	292.775	2170.03	927.724	1684.87	1001.15	709.355	1420.28	2551.11	543.807	336.032	340.649	2578.25	496.721	504.088	303.563	448.464	3153.3	1849.79	337.227	1063.53	478.9	1802.46	5409.15	303.111	2480.16	248.406	1360.2	279.494	2261.11	1512.16	382.513	2519.85	366.211	222.533	766.011	132.992	47.2737	671.176	263.491	93.3655
hsa-miR-92b-3p	468.899	695.341	1578.2	1100.81	966.909	1350.08	910.57	1415.73	2244.51	328.147	425.081	457.322	1564.25	1078.24	871.088	563.553	797.799	1344.35	469.371	334.312	574.349	490.034	693.784	1937.41	630.656	1827.49	524.473	1789.47	273.326	1359.54	1882.59	488.283	904.751	401.496	420.636	704.769	183.251	177.921	512.63	311.858	203.133
hsa-let-7i-5p	722.621	172.642	473.461	559.097	360.787	469.594	456.486	692.514	1272.66	391.197	288.988	178.993	1308.16	242.043	134.233	151.701	171.57	652.406	218.651	198.255	679.173	275.17	263.146	930.846	97.7351	423.512	110.101	660.381	353.156	996.616	471.916	169.523	432.009	122.427	87.1014	141.926	61.0835	59.9517	229.891	122.722	87.057
hsa-miR-191-5p	495.161	68.4202	701.886	486.675	649.416	306.54	266.684	914.255	931.357	65.916	141.134	91.8393	1232.02	260.013	242.762	110.064	111.52	1008.26	600.562	120.508	216.2	135.057	432.174	1042.19	133.395	754.2	81.8981	232.107	149.615	596.241	725.634	69.5478	476.444	60.9461	56.2972	204.14	29.7685	30.9428	117.588	119.834	41.636
hsa-miR-28-3p	534.977	92.2878	440.236	334.589	469.023	254.363	434.863	1088.24	827.23	213.51	199.939	108.708	1052.06	245.974	351.291	115.874	179.195	138.389	104.953	145.775	314.472	195.364	102.185	409.75	46.8864	307.482	97.6269	441.752	171.291	570.318	573.403	98.526	224.645	117.615	49.9239	79.7118	31.7016	53.5052	114.945	85.1834	42.8977
hsa-miR-30d-5p	474.829	257.769	1000.91	838.645	310.277	329.368	361.585	1309.98	1122.26	103.889	209.18	248.341	982.849	500.933	469.816	157.834	332.654	968.724	422.726	237.128	340.678	206.197	421.418	1224.8	246.319	1055.88	205.016	768.947	137.72	1159.36	1486.79	207.919	703.558	170.542	151.896	285.31	89.8855	118.614	224.606	265.657	71.9167
hsa-miR-26a-5p	562.933	283.228	3588.34	653.245	238.119	404.372	640.282	1460.08	914.003	130.399	312.51	413.277	948.241	606.511	588.341	244.335	264.98	6978.77	4582.93	206.029	281.715	233.281	4577.59	9709.3	420.657	5627.49	112.813	919.442	151.73	3390.22	3196.85	253.56	5284.09	317.027	262.366	1552.44	117.914	54.7945	1092.64	128.497	92.1038
hsa-miR-148a-3p	122.837	198.1	631.282	628.622	1132.87	433.722	199.412	665.223	1099.12	113.204	184.818	104.959	934.398	399.286	342.723	274.03	202.071	652.406	215.736	276.001	565.613	187.78	163.266	378.574	159.15	348.092	158.915	801.143	67.6706	999.496	1035.17	170.972	372.762	125.1	84.9769	225.526	64.1763	47.7035	171.758	251.219	73.1784
hsa-miR-150-5p	708.643	96.2657	348.866	166.57	317.492	48.916	481.713	637.931	34.709	389.764	336.032	70.2852	920.555	27.5176	31.4163	32.2768	30.5013	0	14.5767	62.1975	96.0888	270.837	209.749	325.128	67.358	98.6262	7.05083	40.4315	180.279	262.116	25.3718	15.938	28.3892	4.27692	15.9332	8.74886	9.66511	28.3642	85.8788	7.21893	75.7018
hsa-miR-146a-5p	726.857	137.636	490.074	606.895	952.477	205.447	319.54	897.198	723.103	310.952	208.34	45.9197	892.87	81.9913	248.474	93.28	101.035	553.557	192.413	287.664	382.171	180.558	51.4768	505.507	50.1883	406.108	74.8473	130.279	151.73	432.059	619.073	105.771	223.41	52.3922	49.9239	44.7164	20.49	28.3642	67.3818	284.426	37.8509
hsa-miR-101-3p	487.536	144.001	660.354	679.317	194.825	371.762	206.62	798.267	1382.57	336.745	248.664	138.696	865.184	407.71	262.754	228.52	203.024	830.335	402.318	157.437	945.601	189.586	419.881	1287.15	141.32	905.04	145.898	858.046	142.214	895.802	1314.26	243.417	541.863	197.273	149.772	311.07	85.4396	114.102	252.351	153.041	73.1784
hsa-miR-155-5p	149.099	105.813	872.165	805.331	1984.33	681.563	217.432	910.843	613.192	259.365	92.4089	57.1653	816.733	97.7156	371.283	107.805	174.429	1443.2	311.942	338.199	572.165	252.059	71.837	757.147	122.169	626.566	142.644	205.152	85.6456	642.327	974.278	144.891	425.838	73.7768	99.8479	80.6839	29.3819	165.028	159.867	541.42	73.1784
hsa-miR-146b-5p	394.773	85.9231	440.236	236.095	432.944	133.704	229.444	876.729	451.217	85.9774	73.9271	45.9197	809.812	49.981	62.8325	35.8273	61.0025	474.477	288.62	91.3526	196.545	302.615	206.291	732.651	69.9995	417.711	14.1017	85.3554	124.239	377.331	309.536	50.7119	317.218	16.5731	21.2442	56.3815	3.09284	8.38034	88.5212	54.8639	16.402
hsa-miR-186-5p	208.4	129.68	394.551	321.553	57.7259	163.053	159.77	743.685	225.608	63.0501	60.4858	76.8452	588.325	180.83	159.937	63.2625	68.6278	652.406	99.1219	73.8596	170.339	122.779	91.4289	485.465	80.5654	469.925	69.9659	350.406	54.9824	599.121	862.642	49.263	192.553	55.5999	42.4885	98.1816	21.2632	63.1749	73.9879	62.0828	18.9254
hsa-miR-16-5p	366.393	168.664	265.803	1135.58	93.8046	94.571	512.946	975.66	2238.73	124.667	315.87	150.879	581.403	202.732	282.746	95.8621	35.2671	612.866	204.074	83.5779	192.178	254.587	168.26	645.802	70.6599	603.36	25.4915	345.914	383.29	737.38	487.139	111.566	256.737	40.6307	57.3594	133.177	28.6087	31.5874	240.461	66.4142	30.2807
hsa-miR-151a-3p	318.953	261.747	631.282	451.913	324.708	228.275	193.406	846.027	642.116	71.6478	104.17	136.822	560.639	299.886	248.474	166.548	264.98	711.716	309.027	176.874	248.957	136.141	300.409	899.669	181.602	818.017	140.474	528.605	87.2316	668.251	827.121	143.442	548.034	114.408	134.901	210.945	95.4913	91.5391	186.291	134.272	68.1316
hsa-miR-30e-5p	300.316	174.233	635.435	538.819	368.003	247.841	332.754	1122.35	566.913	75.9467	156.255	183.679	532.953	336.389	308.451	92.9572	246.87	790.795	282.789	128.282	93.9049	145.53	265.451	703.702	178.301	533.742	110.644	431.269	92.5184	774.825	791.601	95.6282	348.076	72.7076	103.035	165.256	44.4595	67.0427	182.327	95.2899	87.057
hsa-miR-222-3p	65.2307	5.56909	166.127	50.6953	209.256	52.1771	82.8883	249.032	381.799	75.9467	36.9635	25.3027	477.581	44.9267	42.8404	28.0808	85.7848	98.8494	93.2912	33.0424	74.2504	15.1669	32.269	195.968	19.8112	63.8169	5.42371	100.33	23.7904	112.335	65.9667	36.2228	56.7783	8.01922	13.8088	32.0791	7.73209	0	14.5333	31.7633	6.30848
hsa-let-7c-5p	332.507	147.183	519.146	215.093	357.179	238.058	138.147	291.674	752.028	185.568	127.692	122.296	442.974	273.491	139.945	133.303	143.451	691.946	354.215	69.9722	675.897	125.127	294.647	748.24	85.5182	527.94	101.966	731.511	51.8103	675.452	768.766	147.065	420.283	171.344	154.021	263.924	52.5782	20.6285	136.745	48.3669	30.2807
hsa-miR-320a	120.86	52.4423	140.516	224.991	254.956	160.879	88.0938	503.75	361.07	57.0794	42.2841	73.5652	411.827	67.2965	152.321	55.9196	113.585	177.929	74.3414	86.4934	143.769	47.1256	58.4876	344.428	53.3801	226.26	46.2824	177.574	36.3906	261.156	511.242	76.5509	247.274	28.3346	51.1632	95.5893	20.7478	47.0588	61.2161	66.4142	18.2946
hsa-miR-378a-3p	219.836	46.5417	184.816	1082.71	144.315	81.5267	100.907	399.134	763.597	110.338	89.8886	109.645	408.367	91.5382	99.9609	43.7351	38.1266	237.239	99.1219	75.8032	194.361	68.7926	38.6076	327.355	19.481	263.003	22.5084	213.014	49.1669	377.331	268.941	42.0185	97.3049	59.0749	26.5553	65.1304	34.0212	9.02498	63.4182	34.6509	31.5424
hsa-let-7e-5p	87.8921	62.8512	242.96	177.434	266.982	182.62	79.2844	170.57	367.337	66.6325	38.6437	47.3254	332.231	107.263	77.1127	46.3172	106.754	187.814	139.937	40.8171	120.111	99.4874	165.955	360.758	50.8487	252.367	60.2032	366.879	26.4338	362.929	230.884	78.9657	246.862	58.0057	42.4885	95.2653	32.0882	9.66962	70.6848	27.432	13.8787
hsa-miR-181b-5p	168.372	50.1218	579.367	162.225	454.591	84.7878	68.4729	228.564	300.811	128.966	65.5263	110.582	318.388	60.6511	91.3928	39.0549	86.738	672.176	454.795	77.7469	192.178	50.9173	460.602	1732.53	84.1975	751.3	29.2881	131.777	73.486	550.155	636.833	121.709	721.455	56.1345	52.0484	137.065	12.3713	32.2321	154.582	40.426	29.019
hsa-miR-34c-5p	26.6853	56.4865	232.577	207.127	21.6472	150.009	81.687	344.551	445.432	8.59774	11.7611	57.1653	283.78	222.949	79.9687	23.5621	98.1759	158.159	55.3916	68.0285	15.2868	85.9456	58.7757	115.799	83.8673	336.489	17.8983	187.183	18.5037	339.886	279.09	79.6902	70.3558	86.073	32.9286	85.5444	37.114	16.7607	54.1697	27.432	58.038
hsa-miR-26b-5p	167.736	43.7571	344.713	154.983	173.178	88.0488	97.3036	259.266	161.975	45.8546	82.3279	47.7939	283.78	105.016	82.8247	63.5853	36.2202	355.858	163.26	69.9722	63.3312	86.6678	210.133	530.003	55.4713	348.092	27.6609	200.66	78.2441	264.996	395.8	24.6315	303.641	42.2346	30.8041	98.1816	20.8766	9.02498	87.2	14.4379	26.4956
hsa-miR-100-5p	85.7742	55.6909	294.875	82.561	180.393	122.29	50.4537	167.158	127.266	8.59774	55.4453	79.6566	266.477	186.446	87.1088	76.1733	105.801	395.398	174.921	54.4228	170.339	34.306	125.235	474.33	77.5938	272.672	60.4744	243.338	25.6408	341.326	400.875	112.291	152.438	47.0461	29.7419	85.5444	33.248	54.7945	60.1151	17.3254	11.3553
hsa-miR-1298-5p	76.2437	132.067	444.389	214.369	238.119	420.678	135.745	494.653	381.799	37.2569	67.2064	74.9709	263.016	188.131	219.914	61.3259	176.335	415.167	26.2381	97.1836	122.295	169.724	92.5814	191.514	140.659	313.283	24.9491	345.914	60.7978	394.614	608.924	110.117	206.13	157.711	35.053	189.559	62.2433	51.5713	67.3818	54.8639	50.4678
hsa-let-7g-5p	225.766	35.8013	373.785	221.611	93.8046	68.4824	201.815	286.557	133.051	80.2456	90.7287	75.908	256.094	64.0206	45.6964	57.1299	24.7823	514.017	320.688	36.9298	141.949	98.5846	274.287	855.131	101.037	272.672	16.8135	112.31	87.496	371.571	279.09	55.0587	360.419	47.0461	19.1198	104.014	11.5981	18.05	124.194	56.3077	31.5424
hsa-miR-142-5p	238.473	46.9395	99.6761	154.983	144.315	32.6107	158.569	542.412	86.7724	77.3796	94.089	36.5483	256.094	45.4883	19.9922	21.9482	10.4848	39.5398	34.9842	42.7608	72.0666	73.6676	44.9461	195.968	36.9809	69.6185	3.25423	32.9442	57.0971	138.259	111.636	2.89782	49.3725	6.41538	2.12442	9.72095	11.5981	8.38034	51.5273	14.4379	17.6637
hsa-miR-340-5p	100.811	17.5029	245.037	63.7313	101.02	58.6992	61.2652	51.171	133.051	38.6898	38.6437	17.8056	256.094	56.72	37.1283	30.9857	18.1101	296.548	122.445	31.0988	98.2726	22.7503	137.912	316.22	19.1508	208.855	5.96609	83.8579	19.561	213.149	339.982	21.7337	171.569	33.6807	21.2442	56.3815	1.15981	18.6946	60.7757	10.1065	12.617
hsa-miR-27a-3p	89.7982	48.9284	58.1444	141.223	28.8629	22.8275	90.6966	511.71	46.2786	23.6438	35.2834	78.2509	238.791	141.238	117.097	55.5161	81.019	49.4247	45.1879	38.8734	62.2393	49.2923	36.4947	133.614	92.122	147.939	121.762	98.0838	43.6158	132.498	639.37	41.294	57.3955	10.9596	64.7949	59.7838	34.2145	52.216	52.8485	57.7515	22.7105
hsa-let-7b-5p	120.931	62.8512	315.641	97.0453	180.393	114.137	90.0959	291.674	338.412	51.5864	80.6477	45.4511	231.869	105.859	51.4084	54.0636	41.4626	454.707	412.522	61.2257	123.387	116.279	300.793	868.492	32.6884	365.497	28.7457	292.005	74.279	656.729	372.966	97.0771	472.741	54.2634	41.9574	139.496	32.4748	3.22321	112.303	53.4201	30.2807
hsa-miR-221-3p	58.8771	28.641	141.208	170.916	28.8629	32.6107	51.655	129.633	46.2786	21.4943	21.8421	57.1653	228.408	32.5719	59.9765	14.8473	38.1266	158.159	122.445	17.4931	15.2868	36.4727	46.8669	213.783	48.8676	133.435	51.5253	50.9138	7.93015	72.0098	162.38	14.4891	156.758	12.8308	19.1198	28.1908	9.27851	16.7607	42.2788	50.5325	16.402
hsa-miR-25-3p	163.924	76.3761	215.965	305.62	230.904	130.443	210.224	167.158	885.079	106.039	100.81	43.1083	228.408	96.0309	62.8325	30.3402	76.2531	257.008	104.953	58.3102	397.458	125.668	72.9894	280.59	35.9903	179.848	19.5254	194.67	182.393	246.273	263.867	114.464	113.557	22.4538	22.3064	57.3536	15.4642	31.5874	68.703	36.0947	26.4956
hsa-miR-140-3p	76.2437	23.0719	99.6761	118.772	50.5102	58.6992	57.6614	78.4621	254.532	96.0081	35.2834	42.1711	200.723	53.3505	77.1127	34.2134	40.9861	217.469	67.053	25.2677	131.03	61.0286	75.6785	227.144	27.7356	168.245	39.0507	148.249	18.5037	155.541	187.751	56.5076	102.448	50.7884	29.7419	71.935	19.7168	28.3642	42.2788	4.33136	22.7105
hsa-miR-199a-3p|hsa-miR-199b-3p	34.3097	38.188	58.1444	136.153	0	48.916	50.4537	180.804	109.912	15.7625	43.6842	50.6053	193.801	95.4693	31.4163	89.4068	79.1126	79.0795	40.8149	31.0988	8.73534	11.9168	19.2077	17.8152	40.9431	98.6262	85.1523	245.584	7.93015	241.953	258.793	7.24456	17.2804	45.4422	46.7373	58.3257	35.9542	25.7857	36.9939	20.213	18.9254
hsa-miR-103a-3p	103.353	7.55805	222.195	187.573	97.4124	99.4626	73.8787	235.386	402.046	96.7245	58.8056	52.4796	186.88	22.4634	38.5563	20.173	43.8456	415.167	217.194	20.4086	117.927	55.7924	175.751	423.112	36.6507	371.299	29.5592	53.9087	107.586	188.666	230.884	44.1918	381.402	28.8692	31.8663	107.417	19.9101	18.3723	78.6121	29.5976	26.4956
hsa-miR-130a-3p	37.6983	77.1717	37.3785	81.1125	115.452	136.965	42.0448	194.45	138.836	41.5557	16.8016	37.4854	159.194	47.7347	68.5446	19.3661	80.0658	59.3096	14.5767	34.9861	100.456	33.2227	26.5067	93.53	42.9242	81.2216	95.4574	91.3453	14.2743	169.943	192.826	30.4272	59.247	19.2461	35.053	33.0512	5.41246	16.7607	18.497	31.7633	7.57018
hsa-miR-320b	30.2151	26.9836	44.9927	127.945	226.093	111.963	19.6209	329.768	158.601	25.5544	17.0816	33.2683	155.733	26.8624	86.6328	20.4151	84.0373	19.7699	45.1879	45.6763	89.1733	27.9865	21.6087	192.998	32.9086	116.031	41.401	60.7721	25.817	120.016	298.119	47.5726	113.968	6.94999	35.23	29.4869	6.0568	27.7196	17.6162	33.2071	9.46272
hsa-miR-375	27.956	27.0499	66.4507	33.3141	50.5102	192.403	9.61023	54.5824	104.127	4.29887	21.8421	31.8626	152.272	24.1481	14.2801	14.2018	10.4848	59.3096	2.91535	9.71836	21.8384	17.6947	17.287	48.9919	19.8112	0	13.5593	32.9442	10.0449	60.4882	50.7436	11.5913	27.1549	26.1961	11.6843	29.1629	3.09284	9.02498	11.8909	10.1065	6.30848
hsa-miR-125a-5p	90.6453	50.9174	382.092	57.9375	21.6472	52.1771	69.6742	122.81	179.33	47.2876	28.5627	26.2398	145.351	126.356	51.4084	40.9915	46.7051	612.866	253.635	40.8171	69.8827	38.2783	240.865	739.332	27.0753	342.291	23.8643	235.102	13.2169	365.81	339.982	27.5293	313.515	29.4038	32.9286	121.512	16.624	8.38034	70.0242	28.8757	8.83187
hsa-miR-410-3p	74.1258	72.3982	170.28	117.323	79.3731	71.7435	44.4473	228.564	86.7724	40.1228	31.9231	115.268	145.351	86.484	48.5524	49.0607	67.6747	59.3096	177.836	58.3102	111.376	60.6675	121.393	258.321	92.4521	243.665	65.6269	86.8529	49.6956	207.388	644.444	60.8543	143.18	33.1461	49.9239	61.242	32.0882	267.526	43.6	92.4024	23.9722
hsa-miR-127-3p	30.9211	24.6631	560.678	82.561	108.236	75.0046	21.623	20.4684	115.697	55.8853	21.8421	29.0512	145.351	56.1584	22.8482	16.4612	60.0494	1047.8	647.208	15.5494	13.103	21.6669	754.865	2186.82	58.7731	794.811	26.5762	157.234	10.5735	656.729	471.916	40.5695	1025.71	81.796	40.364	245.94	16.624	5.80177	184.97	18.7692	6.30848
hsa-miR-192-5p	83.8681	29.4366	178.586	152.81	79.3731	42.3939	46.8499	160.336	208.254	47.2876	35.2834	16.8684	131.508	58.4048	48.5524	26.467	34.3139	177.929	107.868	68.0285	133.214	71.862	147.708	481.011	31.6979	174.046	9.76269	107.817	51.8103	169.943	258.793	39.1206	265.377	25.1269	30.8041	56.3815	20.1034	12.2482	81.9151	37.5385	8.83187
hsa-let-7d-3p	38.1219	29.4366	99.6761	76.7672	7.21574	3.26107	99.7062	211.507	121.481	17.1955	10.081	29.0512	124.586	62.8974	59.9765	25.8214	60.0494	59.3096	14.5767	52.4792	17.4707	19.8614	30.7324	102.438	44.245	92.8247	37.4236	197.665	17.4463	155.541	142.082	33.325	30.8578	18.7115	24.4309	30.1349	10.4383	14.1821	30.3879	24.5444	13.8787
hsa-miR-125b-5p	64.8072	32.619	215.965	37.6594	79.3731	35.8717	28.8307	170.57	86.7724	2.86591	33.6032	54.3539	124.586	91.5382	28.5602	40.6688	96.2696	316.318	195.328	31.0988	98.2726	11.1946	132.149	311.767	50.8487	324.886	3.25423	172.208	6.34412	267.876	243.57	44.9163	187.615	51.8576	28.6797	83.6002	12.7579	19.9839	50.206	11.5503	1.2617
hsa-miR-145-3p	8.04795	11.1382	4.15317	37.6594	14.4315	0	21.623	122.81	17.3545	7.16478	3.36032	18.7427	117.665	44.9267	31.4163	3.87322	22.8759	39.5398	8.74605	9.71836	0	0	2.68908	31.1767	17.1697	11.6031	30.3728	32.9442	4.22941	63.3686	71.0411	8.69347	2.46862	4.27692	8.49769	15.5535	11.2115	15.4714	10.5697	24.5444	12.617
hsa-miR-21-3p	32.1918	0.795584	45.6849	40.5563	43.2944	9.7832	13.2141	75.0507	57.8483	34.391	13.4413	34.674	110.744	21.9018	37.1283	13.5563	21.9228	39.5398	23.3228	27.2114	10.9192	22.3892	6.53063	57.8995	31.0375	29.0077	7.5932	13.4772	23.7904	48.9667	172.528	21.7337	24.6862	2.67307	8.49769	3.88838	5.02586	16.116	22.4606	8.66272	12.617
hsa-miR-338-3p	3.81219	16.7073	145.361	28.9688	21.6472	58.6992	9.61023	44.3482	11.5697	0	3.36032	30.9255	96.9006	24.7097	25.7042	12.9107	8.57848	257.008	206.99	17.4931	15.2868	1.08335	165.187	454.288	32.3582	290.077	5.42371	47.9188	0.528676	175.704	137.008	8.69347	267.846	22.9884	11.6843	62.2141	4.63925	2.57857	47.5636	10.1065	6.30848
hsa-miR-181a-3p	14.8252	11.1382	66.4507	20.2781	7.21574	0	13.2141	0	23.1393	1.43296	0	17.8056	96.9006	1.12317	5.71205	5.48706	16.2038	59.3096	37.8995	7.77469	15.2868	18.778	38.4155	89.0761	9.24521	75.42	28.2033	22.4619	0.528676	63.3686	25.3718	21.7337	50.6068	4.27692	8.49769	13.6093	2.31963	4.51249	15.8545	10.1065	3.78509
hsa-miR-98-5p	21.1788	13.5249	178.586	31.8656	101.02	22.8275	45.6486	57.9938	52.0634	1.43296	21.8421	18.7427	89.9791	11.7933	19.9922	6.77813	17.157	375.628	212.821	11.662	34.9414	23.8336	167.492	449.835	17.8301	255.268	3.7966	29.9493	8.9875	161.302	91.3386	24.6315	228.348	16.5731	19.1198	49.5768	10.0517	0.644641	54.1697	17.3254	8.83187
hsa-miR-181c-5p	32.1918	19.8896	207.658	33.3141	93.8046	22.8275	22.8243	68.2279	46.2786	12.8966	8.40081	8.43422	89.9791	32.5719	19.9922	10.0058	18.1101	434.937	259.466	11.662	56.7797	20.5836	225.115	534.457	9.90559	284.276	8.67794	19.467	17.4463	175.704	192.826	11.5913	283.892	16.5731	22.3064	71.935	3.86604	19.3392	66.0606	4.33136	5.04678
hsa-miR-23a-3p	20.1199	32.619	8.30634	50.6953	0	35.8717	36.0384	107.459	63.6331	6.4483	6.72064	15.9313	76.1362	31.4487	29.9883	20.8185	3.81266	0	13.1191	16.5212	5.45959	5.77785	8.83556	86.8492	11.2263	87.0231	9.76269	77.1194	1.05735	125.297	111.636	11.5913	9.8745	2.94038	22.3064	23.8163	4.83256	0.322321	11.2303	21.6568	6.93933
hsa-miR-30c-5p	21.1788	27.0499	145.361	60.8344	36.0787	22.8275	52.8563	71.6393	46.2786	4.29887	15.1215	13.5885	76.1362	41.5572	34.2723	19.6889	19.0633	276.778	102.037	23.3241	30.5737	27.0837	69.1479	262.775	23.7734	168.245	2.16949	31.4467	3.17206	113.775	106.562	4.34674	125.9	10.1577	10.6221	57.3536	1.54642	9.66962	30.3879	17.3254	5.04678
hsa-miR-99a-5p	25.2028	19.094	49.838	46.35	50.5102	34.2412	31.2333	57.9938	144.621	0	21.8421	9.37136	72.6754	50.5426	58.5485	18.3978	11.438	98.8494	40.8149	1.94367	2.18384	0	50.3243	140.295	18.8206	121.832	10.5762	54.6574	15.596	102.254	81.1898	32.6005	58.6298	11.7615	21.2442	49.5768	13.5312	10.9589	35.0121	8.66272	2.52339
hsa-miR-1911-5p	9.74225	15.1161	58.1444	39.1078	21.6472	32.6107	57.6614	71.6393	0	1.43296	3.36032	3.74854	69.2147	40.9956	22.8482	12.2652	21.9228	19.7699	2.91535	11.662	34.9414	19.5003	14.982	17.8152	22.4527	75.42	8.67794	10.4822	15.3316	97.9333	30.4462	20.2848	25.9205	17.1077	8.49769	11.6651	8.11869	3.22321	13.2121	36.0947	12.617
hsa-miR-584-5p	0	25.4587	20.7658	49.2469	21.6472	6.52214	21.623	27.2912	17.3545	0	6.72064	9.37136	69.2147	15.7244	42.8404	15.8156	30.5013	19.7699	26.2381	11.662	2.18384	5.77785	38.4155	124.707	19.8112	46.4123	17.3559	52.4112	3.17206	31.6843	50.7436	50.7119	48.1382	3.20769	5.31106	24.3024	4.63925	4.51249	10.5697	15.8817	3.78509
hsa-miR-107	30.9211	1.98896	26.9956	99.218	18.0393	30.9801	28.2301	30.7026	147.513	32.2415	15.1215	23.4284	69.2147	12.9164	15.7081	12.4266	29.5481	59.3096	21.8651	14.5775	69.8827	22.9309	34.3819	84.6223	20.8017	75.42	15.4576	28.4518	65.2915	27.3637	48.2065	21.0092	78.996	10.6923	19.1198	26.7326	8.312	13.8598	29.7273	16.6035	17.6637
hsa-miR-136-3p	3.81219	5.56909	37.3785	20.2781	14.4315	0	7.20767	17.057	0	1.43296	0	12.1828	69.2147	2.80792	2.85602	5.48706	4.76582	39.5398	43.7302	5.83102	4.36767	0.361116	39.568	84.6223	0.660372	58.0154	4.33897	13.4772	0.528676	43.2059	55.818	0	50.6068	7.48461	7.43548	14.5814	0.773209	1.28928	11.8909	4.33136	1.2617
hsa-miR-99b-5p	17.3666	31.0278	137.055	79.6641	14.4315	58.6992	34.8371	191.038	167.76	25.7932	35.2834	23.4284	62.2932	76.3754	85.6807	29.6947	81.019	336.088	154.514	19.4367	39.309	26.3615	141.369	320.674	59.4335	266.871	20.0677	146.751	16.9176	195.867	213.123	20.2848	233.285	25.6615	30.8041	78.7397	18.9436	21.9178	55.4909	34.6509	13.8787
hsa-miR-24-3p	8.8951	19.094	24.919	56.4891	7.21574	0	18.0192	54.5824	75.2028	14.3296	13.4413	0	55.3718	17.4091	34.2723	6.77813	31.4544	19.7699	37.8995	11.662	39.309	13.3613	30.7324	115.799	12.5471	46.4123	16.2711	22.4619	5.28676	89.2921	131.933	14.4891	54.3097	9.62306	10.6221	15.5535	0	10.9589	21.1394	23.1006	5.04678
hsa-miR-9-5p	33.0389	35.0057	1088.13	101.391	158.746	55.4382	32.4345	95.5191	202.469	25.7932	16.8016	102.148	55.3718	104.455	128.521	29.6947	62.9088	2570.08	1518.9	33.0424	107.008	14.8057	1295.75	3335.9	119.527	1560.61	16.8135	68.8833	23.2618	1091.67	1050.39	79.6902	1793.46	88.2114	82.8525	518.127	23.1963	35.4553	371.26	59.1953	11.3553
hsa-miR-181a-2-3p	28.8032	14.3205	49.838	24.6234	7.21574	39.1328	26.4281	81.8735	34.709	15.7625	3.36032	7.49709	55.3718	3.93109	8.56807	4.51875	5.71899	39.5398	14.5767	5.83102	32.7575	6.8612	22.6651	80.1685	1.32074	46.4123	24.4067	29.9493	0	54.7274	0	1.44891	11.1088	11.2269	5.31106	8.74886	2.31963	0	19.8182	1.44379	0
hsa-miR-30e-3p	38.1219	7.95584	33.2254	40.5563	108.236	48.916	8.40895	3.4114	0	7.16478	5.04048	7.49709	55.3718	16.2859	11.4241	4.51875	0	19.7699	20.4074	11.662	24.0222	19.1391	33.2294	102.438	17.1697	81.2216	0.542371	28.4518	3.17206	60.4882	50.7436	17.3869	54.3097	3.7423	4.24885	15.5535	3.47944	2.57857	7.92727	1.44379	6.30848
hsa-miR-3615	2.54146	9.54701	0	0	21.6472	0	15.6166	13.6456	5.78483	10.0307	0	0.937136	48.4503	11.2317	5.71205	2.25938	8.57848	0	0	0	17.4707	1.44446	1.53662	13.3614	0	11.6031	0	13.4772	2.11471	0	0	0	2.46862	0	5.31106	5.83257	0	0	2.64242	4.33136	0
hsa-miR-411-5p	0	0	157.82	20.2781	0	3.26107	6.0064	17.057	0	1.43296	0	3.74854	48.4503	18.5323	5.71205	5.16429	12.3911	118.619	151.598	7.77469	2.18384	0	82.9775	285.044	19.1508	168.245	0.542371	17.9696	0.528676	77.7706	152.231	2.89782	116.025	6.94999	8.49769	41.8001	2.70623	0	22.4606	0	0
hsa-miR-128-3p	14.8252	29.4366	344.713	82.561	21.6472	9.7832	27.6294	64.8166	5.78483	17.1955	8.40081	35.6112	48.4503	36.503	22.8482	22.5938	46.7051	514.017	335.265	15.5494	4.36767	25.6392	230.493	877.4	40.9431	353.894	10.8474	80.863	9.51618	354.288	223.272	23.1826	341.904	14.9692	38.2396	82.6281	11.9847	9.66962	93.806	7.21893	6.30848
hsa-miR-129-5p	0.847153	1.59117	49.838	4.34531	57.7259	29.3496	6.0064	0	0	0	10.081	5.62282	48.4503	11.7933	0	1.93661	2.85949	39.5398	23.3228	15.5494	0	5.77785	24.2018	71.2609	17.1697	40.6108	0	14.9746	1.58603	28.8039	121.785	13.0402	22.2176	5.34615	1.06221	19.4419	3.09284	12.2482	7.92727	0	0
hsa-miR-342-3p	35.5804	0.795584	29.0722	11.5875	14.4315	13.0443	14.4153	98.9305	0	5.73183	16.8016	0.937136	41.5288	1.68475	11.4241	8.0692	0	79.0795	23.3228	1.94367	4.36767	15.1669	18.4394	66.8071	3.96223	40.6108	5.42371	5.98985	0.528676	14.402	5.07436	1.44891	25.9205	2.13846	0	2.91629	0.386604	1.93392	6.60606	8.66272	5.04678
hsa-miR-15a-5p	18.6374	30.2322	33.2254	56.4891	7.21574	0	21.623	44.3482	52.0634	15.7625	33.6032	23.4284	41.5288	17.9707	42.8404	10.3286	7.62531	19.7699	20.4074	7.77469	24.0222	12.2779	23.4335	84.6223	9.90559	87.0231	6.50846	38.934	24.8478	83.5314	81.1898	11.5913	34.5607	7.48461	15.9332	6.80467	11.9847	9.66962	26.4242	8.66272	2.52339
hsa-miR-130b-3p	13.5544	12.7293	4.15317	15.9328	7.21574	0	2.40256	61.4052	5.78483	10.0307	3.36032	3.74854	41.5288	17.4091	0	2.90491	18.1101	0	14.5767	1.94367	8.73534	12.2779	1.15246	17.8152	11.2263	23.2062	7.05083	0	4.75809	11.5216	40.5949	4.34674	12.3431	4.81153	3.18663	4.86048	2.31963	3.86785	0	5.77515	5.04678
hsa-miR-19a-3p	0	0	16.6127	10.1391	7.21574	0	7.20767	23.8798	69.4179	0	0	0	41.5288	7.30059	0	0.968304	0	59.3096	2.91535	0	0	4.69451	3.45739	13.3614	0	0	0.542371	8.98478	2.64338	17.2824	15.2231	0	25.9205	3.7423	2.12442	0.972095	0	0	9.24848	1.44379	0
hsa-miR-126-5p	14.8252	7.95584	141.208	82.561	14.4315	13.0443	38.4409	40.9368	80.9876	7.16478	16.8016	24.3655	41.5288	51.1042	48.5524	7.74643	0.953164	474.477	247.805	3.88734	45.8605	14.4446	183.626	405.296	22.4527	295.879	0.542371	215.635	16.389	184.345	182.677	8.69347	228.348	18.7115	15.9332	67.0746	13.1446	25.141	52.8485	20.213	1.2617
hsa-miR-374a-3p	0	3.97792	8.30634	0	0	0	0	3.4114	0	4.29887	0	0	41.5288	0	2.85602	0.645536	0	0	14.5767	0	0	0	8.06725	31.1767	0	11.6031	0.542371	8.98478	2.64338	11.5216	5.07436	1.44891	8.64018	2.67307	1.06221	1.94419	0	3.86785	3.96363	0	0
hsa-miR-30a-3p	33.0389	32.619	58.1444	33.3141	57.7259	84.7878	19.2205	20.4684	86.7724	10.0307	5.04048	8.43422	34.6073	20.217	39.9843	17.7522	6.67215	19.7699	17.4921	9.71836	30.5737	20.5836	22.4731	44.5381	5.94335	34.8092	13.5593	46.4214	6.34412	92.1725	111.636	11.5913	37.0294	11.2269	6.37327	21.3861	4.25265	3.22321	14.5333	5.77515	3.78509
hsa-miR-451a	2.11788	0	53.9912	547.509	14.4315	26.0885	82.8883	10.2342	977.636	0	57.1255	15.9313	34.6073	42.6804	62.8325	24.2076	0	217.469	93.2912	3.88734	157.236	76.5565	55.7025	115.799	3.96223	58.0154	0.542371	76.3706	303.46	152.661	60.8924	59.4054	97.5106	4.81153	4.24885	25.2745	6.57228	0	35.6727	8.66272	0
hsa-let-7d-5p	19.2727	7.95584	37.3785	17.3813	43.2944	16.3053	37.2397	27.2912	23.1393	10.7472	11.7611	9.37136	34.6073	19.9362	18.5642	3.22768	22.3994	177.929	52.4763	1.94367	0	6.13897	44.7541	95.7569	7.2641	121.832	0.542371	26.2056	0	66.249	7.61155	4.34674	75.293	7.48461	12.7465	24.3024	3.09284	0.644641	21.1394	2.88757	0
hsa-miR-146b-3p	18.6374	0	16.6127	0	28.8629	29.3496	0	0	0	0	0	0	34.6073	3.93109	0	9.36027	0	0	0	0	13.103	4.33339	1.92077	4.45381	7.2641	0	0.542371	5.98985	0.528676	8.64118	5.07436	0	1.23431	0	2.12442	0	1.93302	0	5.28485	0	2.52339
hsa-miR-425-5p	14.4016	11.1382	8.30634	18.8297	14.4315	0	13.2141	30.7026	11.5697	2.86591	6.72064	2.81141	34.6073	2.24634	0	0.968304	0.953164	19.7699	17.4921	1.94367	10.9192	2.88893	9.98803	40.0843	0.660372	29.0077	7.05083	10.4822	21.6757	11.5216	5.07436	0	13.5774	1.06923	2.12442	4.86048	0.773209	1.28928	6.60606	8.66272	1.2617
hsa-miR-769-5p	27.5325	10.3426	299.028	31.8656	36.0787	84.7878	30.032	13.6456	34.709	38.6898	11.7611	26.2398	34.6073	22.4634	45.6964	2.90491	26.6886	593.096	320.688	29.1551	58.9636	11.9168	182.474	543.364	48.2072	243.665	8.13557	5.98985	12.1596	161.302	268.941	7.24456	254.268	12.2961	18.0576	71.935	3.47944	3.86785	71.3454	21.6568	8.83187
hsa-miR-1307-3p	6.77722	0	12.4595	13.0359	21.6472	0	2.40256	3.4114	5.78483	7.16478	1.68016	3.74854	34.6073	7.30059	0	0	6.67215	0	2.91535	0	0	6.13897	4.2257	8.90761	0	5.80154	0.542371	0	3.70074	5.76078	0	15.938	6.17156	1.06923	0	0.972095	0	0	1.32121	1.44379	1.2617
hsa-miR-484	24.5674	0	12.4595	27.5203	0	0	9.61023	0	0	7.16478	1.68016	7.49709	34.6073	0	0	0	0	0	8.74605	0	0	3.97227	13.0613	22.269	1.32074	5.80154	0.542371	5.98985	0	25.9235	10.1487	0	9.8745	0.534615	1.06221	1.94419	0	0.644641	1.32121	0	3.78509
hsa-miR-1225-5p	0	0	0	0	0	0	0	0	0	0	0	0	27.6859	0	0	0	0	0	0	0	0	0	0	0	0	0	0	0	0	0	0	0	0	0	0	0	0	0	0	0	0
hsa-miR-4486	0	11.1382	0	7.24219	0	3.26107	6.0064	0	5.78483	0	0	2.81141	27.6859	3.93109	5.71205	0	0	0	0	0	8.73534	3.25004	1.92077	0	12.5471	0	5.96609	0	0	0	0	5.79565	2.46862	0	2.12442	0	0	0	2.64242	0	0
hsa-let-7b-3p	0	4.77351	24.919	8.69063	0	0	7.20767	17.057	0	0	0	0	27.6859	0.561584	0	2.58214	1.90633	39.5398	8.74605	3.88734	0	2.88893	10.3722	8.90761	2.64149	11.6031	0	0	0	34.5647	40.5949	0	6.17156	0	0	1.94419	0	5.80177	1.32121	0	0
hsa-miR-424-5p	6.35364	0	0	2.89688	0	0	0	0	0	0	1.68016	0	27.6859	4.49267	0	0	0	0	0	0	0	0	0	4.45381	0	0	0	0	0	0	0	0	2.46862	0	0	0	0	0	0	0	0
hsa-miR-152-5p	1.69431	0	0	0	0	0	0	0	0	0	0	0	27.6859	5.61584	0	0	0	0	0	0	0	0	0	0	0	0	0	0	0	0	0	0	0	0	0	0	0	0	0	0	0
hsa-miR-335-5p	3.38861	0	0	18.8297	36.0787	9.7832	12.0128	40.9368	23.1393	5.73183	3.36032	23.4284	27.6859	14.6012	68.5446	12.2652	28.5949	79.0795	11.6614	0	0	8.30566	5.76232	8.90761	8.58484	98.6262	8.13557	41.929	0	34.5647	25.3718	0	11.1088	3.20769	3.18663	17.4977	2.70623	3.22321	5.28485	11.5503	8.83187
hsa-miR-126-3p	1.27073	0	45.6849	0	14.4315	0	0	20.4684	0	0	1.68016	1.87427	27.6859	0	0	0	0	0	58.307	3.88734	0	1.80558	38.0313	93.53	3.30186	87.0231	0	7.48732	7.40147	40.3255	55.818	0	46.9039	1.60384	1.06221	17.4977	0	2.57857	9.24848	2.88757	0
hsa-miR-142-3p	6.77722	0	8.30634	13.0359	14.4315	3.26107	0	3.4114	11.5697	8.59774	0	0.937136	27.6859	1.68475	0	0.645536	0.953164	0	0	0	0	10.1112	1.53662	17.8152	9.24521	5.80154	0.542371	1.49746	7.93015	0	0	0	0	0	0	0	0	0	1.32121	0	0
hsa-miR-660-5p	12.2837	4.77351	0	8.69063	14.4315	52.1771	18.0192	47.7596	34.709	10.0307	21.8421	22.4913	27.6859	21.9018	19.9922	8.71474	15.2506	59.3096	8.74605	0	0	9.38901	13.8296	31.1767	4.62261	23.2062	18.4406	17.9696	11.6309	17.2824	299.388	1.44891	48.1382	6.41538	1.06221	6.80467	13.5312	12.2482	33.0303	0	2.52339
hsa-let-7e-3p	0	0	0	0	0	0	0	0	0	0	0	0	20.7644	0	11.4241	0	0	0	0	0	0	0	0	0	0	0	0	7.48732	0	2.88039	0	0	0	0	0	2.91629	0	0	0	0	0
hsa-miR-223-5p	0	8.75143	0	0	0	0	0	0	0	1.43296	0	0	20.7644	2.24634	0	0	0.953164	0	0	0	0	0	0	0	0	0	0	0	0	2.88039	0	0	0	0	0	0	0	0	0	0	0
hsa-miR-29c-3p	9.74225	4.77351	58.1444	13.0359	0	3.26107	27.6294	23.8798	5.78483	5.73183	6.72064	11.2456	20.7644	15.7244	5.71205	7.74643	1.90633	0	11.6614	0	0	6.13897	21.8968	80.1685	15.1886	75.42	3.7966	31.4467	2.11471	57.6078	111.636	4.34674	30.8578	4.81153	16.9954	19.4419	10.0517	3.22321	7.92727	1.44379	3.78509
hsa-miR-301a-3p	0	0	29.0722	2.89688	0	0	0	0	0	0	3.36032	0.937136	20.7644	0	0	0	0	19.7699	5.8307	11.662	0	11.1946	4.99401	13.3614	5.94335	34.8092	0	0	0	0	0	0	11.1088	1.60384	0	1.94419	0	0	2.64242	0	0
hsa-miR-448	0	29.4366	4.15317	17.3813	0	13.0443	6.0064	0	40.4938	0	0	8.43422	20.7644	10.1085	0	7.1009	0	39.5398	2.91535	7.77469	0	2.88893	0.384155	8.90761	6.60372	11.6031	4.88134	13.4772	8.9875	0	15.2231	0	1.23431	8.55384	0	1.94419	0	3.86785	1.32121	4.33136	0
hsa-miR-125b-1-3p	1.69431	0	8.30634	0	28.8629	16.3053	3.60384	13.6456	75.2028	4.29887	8.40081	3.74854	20.7644	11.7933	0	5.80983	6.67215	0	2.91535	5.83102	0	4.33339	3.07324	93.53	3.30186	0	0	25.4569	4.75809	14.402	20.2975	7.24456	11.1088	1.06923	3.18663	9.72095	0	0.644641	13.2121	0	0
hsa-miR-423-3p	48.2877	14.3205	74.757	50.6953	50.5102	13.0443	33.6358	136.456	52.0634	14.3296	16.8016	17.8056	20.7644	21.3402	17.1361	29.3719	18.1101	59.3096	23.3228	11.662	56.7797	28.5281	22.281	124.707	9.24521	40.6108	13.0169	109.315	24.3191	74.8902	81.1898	1.44891	48.1382	6.41538	10.6221	18.4698	6.18567	7.7357	21.1394	27.432	6.30848
hsa-miR-363-3p	3.81219	0	4.15317	43.4531	0	3.26107	25.2269	17.057	57.8483	7.16478	13.4413	9.37136	20.7644	8.42376	5.71205	3.22768	1.90633	39.5398	11.6614	0	28.3899	11.1946	6.53063	8.90761	0	23.2062	7.5932	10.4822	11.1022	25.9235	25.3718	4.34674	19.749	6.41538	6.37327	8.74886	0.386604	5.15713	5.28485	1.44379	2.52339
hsa-miR-210-3p	7.2008	0.795584	24.919	5.79375	7.21574	16.3053	1.20128	13.6456	23.1393	0	1.68016	10.3085	20.7644	3.93109	2.85602	2.25938	3.81266	39.5398	8.74605	3.88734	30.5737	10.4724	3.07324	22.269	2.64149	11.6031	2.71186	17.9696	4.22941	25.9235	5.07436	2.89782	9.8745	2.13846	3.18663	0	0.386604	0	2.64242	11.5503	1.2617
hsa-miR-151a-5p|hsa-miR-151b	21.6024	2.38675	126.672	31.8656	7.21574	6.52214	9.61023	11.9399	75.2028	4.29887	15.9615	13.5885	20.7644	12.9164	8.56807	17.5909	5.71899	217.469	138.479	9.71836	56.7797	4.33339	87.5873	240.506	8.58484	89.9239	7.05083	51.6625	8.9875	122.417	91.3386	13.7647	125.283	18.4442	11.1532	45.2024	3.09284	1.28928	21.8	9.38461	6.93933
hsa-miR-941	13.1309	0	16.6127	13.0359	0	22.8275	9.61023	20.4684	0	8.59774	11.7611	0	20.7644	4.49267	0	1.29107	0.953164	0	8.74605	1.94367	0	8.30566	7.29894	40.0843	1.32074	0	0.542371	4.49239	0	20.1627	5.07436	0	8.64018	0.534615	0	4.86048	4.63925	0	3.96363	2.88757	1.2617
hsa-miR-211-5p	1.27073	5.56909	4.15317	0	7.21574	9.7832	2.40256	6.82279	0	4.29887	1.68016	3.74854	20.7644	3.93109	0	0.645536	0	0	0	0	13.103	1.08335	3.84155	4.45381	1.32074	11.6031	2.71186	8.98478	0	5.76078	0	0	1.23431	2.13846	0	5.83257	0	0.644641	0	10.1065	0
hsa-miR-16-2-3p	12.7073	0	0	33.3141	7.21574	0	0	3.4114	0	0	0	3.74854	20.7644	6.17743	31.4163	0	0	0	0	0	0	0	0	0	0	0	0.542371	0	11.6309	34.5647	0	0	1.23431	0	3.18663	0	0.773209	0	1.32121	0	0
hsa-miR-15b-5p	6.77722	2.38675	4.15317	5.79375	0	3.26107	6.0064	0	0	0	1.68016	0.937136	20.7644	2.80792	2.85602	0	0	0	0	0	2.18384	1.08335	3.84155	0	1.98112	29.0077	0	0	13.2169	17.2824	5.07436	0	1.23431	0	0	0.972095	0	0	0	1.44379	0
hsa-miR-409-3p	0	2.38675	29.0722	8.69063	0	0	0	0	0	0	0	1.87427	20.7644	6.17743	0	0.322768	0	59.3096	26.2381	0	2.18384	0	24.2018	80.1685	2.64149	58.0154	0	14.9746	0	25.9235	25.3718	0	33.3264	0.534615	2.12442	12.6372	0	0	3.96363	0	0
hsa-miR-29a-3p	40.2397	18.2984	41.5317	59.3859	14.4315	0	48.0512	129.633	5.78483	24.3603	11.7611	5.62282	20.7644	25.8329	28.5602	8.39197	8.57848	197.699	75.7991	7.77469	48.0444	25.2781	64.9222	151.429	24.4338	145.039	9.22031	70.3808	7.93015	123.857	131.933	10.1424	71.5901	5.88076	12.7465	30.1349	7.34548	1.93392	34.3515	5.77515	7.57018
hsa-miR-150-3p	27.5325	0	0	0	28.8629	0	0	6.82279	0	5.73183	18.4818	0	20.7644	0	0	0	0	0	2.91535	0	28.3899	6.50008	0	26.7228	6.60372	0	0	0	0	0	0	0	13.5774	0	0	0	0	0	0	0	0
hsa-miR-93-5p	22.8731	0.795584	20.7658	65.1797	28.8629	3.26107	34.8371	81.8735	11.5697	11.4637	13.4413	8.43422	13.8429	11.2317	5.71205	2.58214	8.57848	79.0795	32.0688	19.4367	10.9192	14.8057	22.281	75.7147	3.30186	23.2062	1.08474	43.4264	44.4088	23.0431	45.6693	0	29.6235	3.20769	2.12442	4.86048	0.773209	3.86785	18.497	12.9941	0
hsa-miR-145-5p	5.50649	0	0	8.69063	0	0	9.61023	20.4684	23.1393	0	1.68016	4.68568	13.8429	9.54693	2.85602	0.968304	0	19.7699	26.2381	0	0	0	7.29894	17.8152	7.2641	11.6031	12.4745	0	0	5.76078	65.9667	5.79565	14.8117	1.06923	7.43548	16.5256	0.773209	3.22321	6.60606	2.88757	0
hsa-miR-342-5p	38.969	0	4.15317	5.79375	0	6.52214	20.4217	61.4052	63.6331	14.3296	18.4818	3.74854	13.8429	3.93109	5.71205	2.25938	0	0	0	1.94367	0	7.22232	4.2257	17.8152	5.94335	0	0	0	12.6882	66.249	0	0	1.23431	4.27692	1.06221	0	0	0	0	0	3.78509
hsa-miR-497-5p	5.93007	7.95584	12.4595	4.34531	14.4315	0	7.20767	0	0	0	1.68016	3.74854	13.8429	0	0	0	0	0	8.74605	7.77469	0	0	11.1405	31.1767	5.28298	17.4046	14.1017	0	4.22941	17.2824	55.818	4.34674	13.5774	1.06923	6.37327	7.77676	1.15981	0	1.32121	11.5503	7.57018
hsa-miR-30c-2-3p	11.4366	0	20.7658	21.7266	14.4315	9.7832	0	0	11.5697	0	0	0	13.8429	6.17743	0	0	23.8291	0	0	0	0	7.94455	1.15246	4.45381	0	11.6031	0	16.4721	0	11.5216	0	11.5913	19.749	4.81153	4.24885	0	0	0	0	0	0
hsa-miR-1298-3p	0	0	24.919	0	28.8629	32.6107	0	20.4684	0	0	1.68016	1.87427	13.8429	15.1628	5.71205	0.645536	4.76582	19.7699	0	25.2677	8.73534	15.528	4.99401	4.45381	15.1886	5.80154	0	19.467	9.51618	8.64118	15.2231	5.79565	0	4.27692	0	13.6093	4.63925	0.644641	3.96363	1.44379	2.52339
hsa-miR-23b-3p	5.71828	7.95584	45.6849	1.44844	0	0	1.20128	8.52849	0	0.716478	1.68016	14.057	13.8429	9.54693	12.8521	7.26228	0	158.159	68.5107	8.74653	5.45959	6.13897	72.6053	126.934	17.1697	110.229	0	18.7183	0.528676	116.656	76.1155	13.0402	106.151	9.89037	18.0576	32.5652	2.12632	0.322321	20.4788	7.21893	3.15424
hsa-miR-1270	0	0	0	0	0	0	0	0	0	0	0	0	13.8429	0	0	0	0	0	0	0	0	0	0	0	0	0	0	0	0	0	0	0	0	0	0	0	0	0	0	0	0
hsa-miR-1911-3p	2.11788	5.56909	8.30634	0	0	0	0	0	0	0	0	4.68568	13.8429	0	8.56807	5.16429	0	0	0	9.71836	0	0	0	0	3.30186	0	0	0	0	0	30.4462	0	0	0	0	1.94419	0	0	0	0	0
hsa-miR-31-5p	4.65934	0	4.15317	10.1391	0	0	0	6.82279	28.9241	7.16478	0	0	13.8429	0	0	0	0	0	2.91535	0	0	0	6.53063	8.90761	0.660372	5.80154	0	0	4.22941	5.76078	5.07436	1.44891	8.64018	0	0	2.91629	0	0	1.32121	0	2.52339
hsa-miR-592	3.81219	0	0	0	0	0	12.0128	0	0	1.43296	6.72064	0	13.8429	5.05426	11.4241	0	9.53164	0	0	0	0	0	7.29894	0	4.62261	0	0	2.99493	0	0	0	21.7337	1.23431	7.48461	1.06221	2.91629	0.773209	0	0	0	0
hsa-miR-10a-3p	0	0	0	0	0	0	0	0	0	0	0	0	13.8429	0	2.85602	0	0	19.7699	0	0	0	0	0.384155	0	0	0	0	0	0	0	0	0	0	0	0	0	0	0	0	0	0
hsa-miR-3614-5p	0	0	0	0	0	0	0	0	11.5697	0	0	0	13.8429	0	0	0	0	0	0	0	0	4.69451	0	0	0	0	0	0	0	0	0	0	0	0	0	0	0	0	0	0	0
hsa-miR-500a-3p	5.93007	4.77351	4.15317	1.44844	0	0	8.40895	0	0	2.86591	3.36032	2.81141	13.8429	16.2859	0	0	10.0082	0	2.91535	0	0	1.44446	4.80194	13.3614	0	0	0	0	13.2169	11.5216	0	0	3.70294	2.13846	2.65553	3.40233	0	3.86785	3.96363	0	0
hsa-miR-671-3p	7.2008	0	12.4595	1.44844	0	0	6.0064	0	28.9241	0	1.68016	0	13.8429	2.80792	0	1.61384	0	39.5398	5.8307	0	0	4.33339	0.76831	13.3614	0	0	0	0	0	2.88039	0	0	1.23431	0	0	0.972095	0	0	0	0	0
hsa-miR-26b-3p	2.54146	0	0	0	0	0	0	0	0	0	0	1.87427	13.8429	0	0	1.61384	0	0	0	0	0	0	2.68908	4.45381	0	0	0	0	0	2.88039	0	0	0	1.06923	0	0	2.31963	0	0	0	0
hsa-miR-3605-3p	0	5.56909	0	4.34531	0	0	0	3.4114	23.1393	0	0	8.43422	13.8429	0	5.71205	3.22768	0	0	0	0	6.55151	3.25004	4.2257	4.45381	0	0	0	1.49746	0	0	0	0	1.23431	2.67307	1.06221	4.86048	0	0	6.60606	2.88757	1.2617
hsa-miR-148a-5p	0.423576	2.38675	0	14.4844	43.2944	0	3.60384	0	0	0	3.36032	0	13.8429	3.3695	0	2.58214	7.62531	19.7699	5.8307	3.88734	17.4707	0	2.30493	22.269	0	5.80154	3.25423	1.49746	1.05735	17.2824	5.07436	0	1.23431	0.534615	0	4.86048	3.09284	0	1.32121	5.77515	1.2617
hsa-miR-106b-3p	16.0959	0.795584	24.919	34.7625	14.4315	13.0443	34.8371	13.6456	80.9876	4.29887	3.36032	0.937136	13.8429	10.1085	5.71205	5.80983	16.2038	0	2.91535	13.6057	2.18384	4.69451	4.99401	31.1767	3.96223	17.4046	10.8474	11.9797	14.8029	20.1627	142.082	23.1826	4.93725	2.67307	0	2.91629	2.70623	5.80177	6.60606	12.9941	8.83187
hsa-miR-361-5p	8.8951	0	16.6127	10.1391	7.21574	0	8.40895	61.4052	0	1.43296	0	3.74854	13.8429	0.561584	48.5524	4.51875	0	0	5.8307	0	2.18384	1.80558	15.7504	26.7228	7.92447	40.6108	0	16.4721	1.05735	25.9235	65.9667	0	17.2804	0.534615	2.12442	1.94419	0	3.86785	1.32121	1.44379	0
hsa-miR-708-3p	4.65934	0	0	1.44844	0	0	0	0	0	7.16478	0	0	6.92147	4.49267	0	0	0	0	0	1.94367	0	0	6.91479	0	0	5.80154	3.7966	0	0	14.402	5.07436	0	3.70294	1.06923	3.18663	3.88838	0	0	0	0	0
hsa-miR-424-3p	2.54146	1.59117	0	7.24219	0	6.52214	0	0	0	0	0	0	6.92147	7.30059	2.85602	0	0	0	0	0	0	0	1.92077	4.45381	8.58484	23.2062	5.96609	0	0	0	0	0	0	2.13846	1.06221	5.83257	0.773209	0	3.96363	0	0
hsa-miR-98-3p	0	3.18234	0	0	0	0	2.40256	0	28.9241	0	0	0	6.92147	0	0	3.87322	0	0	0	0	0	0	0	0	0	0	0	0	0	0	0	0	0	3.7423	1.06221	0	0	0	0	0	0
hsa-miR-19b-3p	19.0609	13.5249	24.919	66.6281	64.9416	19.5664	54.0576	85.2849	196.684	15.7625	15.1215	20.617	6.92147	6.73901	31.4163	5.48706	9.53164	138.389	8.74605	17.4931	17.4707	15.8891	12.293	44.5381	5.94335	69.6185	3.7966	59.8985	6.87279	161.302	121.785	33.325	72.8244	2.67307	12.7465	6.80467	1.54642	5.80177	18.497	1.44379	2.52339
hsa-miR-421	8.47153	3.97792	29.0722	36.2109	0	0	0	44.3482	5.78483	0	6.72064	6.55995	6.92147	0.561584	25.7042	7.1009	16.2038	19.7699	17.4921	0	0	3.97227	12.6771	22.269	0	5.80154	0	16.4721	2.64338	14.402	10.1487	13.0402	30.8578	4.81153	5.31106	5.83257	3.47944	0	3.96363	2.88757	0
hsa-miR-3607-5p	0	0.795584	12.4595	4.34531	0	0	0	6.82279	0	0	0	0	6.92147	0	0	0	0	79.0795	11.6614	0	0	0.722232	4.99401	26.7228	1.32074	29.0077	0	0	0	8.64118	10.1487	0	2.46862	0.534615	2.12442	0.972095	0	0	2.64242	0	1.2617
hsa-miR-7706	0	0.795584	12.4595	1.44844	0	0	10.8115	34.114	0	10.0307	0	0.937136	6.92147	3.3695	2.85602	1.93661	9.53164	39.5398	0	0	2.18384	9.38901	3.45739	4.45381	0	0	0	10.4822	0	0	5.07436	1.44891	2.46862	0	0	0	4.25265	0	0	7.21893	0
hsa-miR-133b	0	0	0	3.62109	0	0	0	0	2.89241	0	0	0	6.92147	0	0	0	0	0	0	0	0	0	0.192077	0	0	0	0	0	0	0	0	0	0	0	0	0	0	0	0	0	0
hsa-miR-1246	0	0	0	0	0	0	0	0	0	0	0	0	6.92147	0	0	0	5.71899	0	0	0	0	0	0	0	0	0	0	0	0	0	0	0	0	0	0	0	0	0	0	0	0
hsa-miR-3176	0	0	0	0	0	0	0	0	0	0	0	0	6.92147	0	0	0	0	0	0	0	0	0	0	0	0	0	0	0	0	0	0	0	0	0	0	0	0	0	0	0	0
hsa-miR-371b-5p	0	0	0	0	0	0	0	0	0	0	0	0	6.92147	0	0	0	0	0	0	0	0	0	0	0	0	0	0	0	0	0	0	0	0	0	0	0	0	0	0	0	0
hsa-miR-433-3p	0	0	0	0	0	0	0	0	0	2.86591	1.68016	0	6.92147	0	0	0	0	19.7699	5.8307	0	0	4.69451	4.60986	62.3533	0	11.6031	0	0	0	2.88039	5.07436	0	2.46862	0.534615	2.12442	1.94419	0	0	0	0	0
hsa-miR-766-3p	0	0	4.15317	1.44844	0	0	0	0	0	0	3.36032	0.937136	6.92147	0	0	0	0	0	0	0	0	0	1.53662	4.45381	0	0	0	1.49746	0	0	0	0	3.70294	0	0	0	0	0	0	0	0
hsa-miR-133a-3p	0	0	0	1040.7	0	0	0	57.9938	147.513	0	0	0.937136	6.92147	9.54693	5.71205	0	0	118.619	0	0	0	0	6.33856	4.45381	0	5.80154	0	0	2.64338	201.627	0	11.5913	1.23431	0	1.06221	0.972095	2.31963	0	1.32121	0	0
hsa-miR-502-3p	0	0	0	0	0	0	2.40256	0	0	0	1.68016	0	6.92147	4.49267	0	0	3.33608	0	0	0	0	1.44446	1.7287	0	0	0	0	0	1.58603	0	0	0	0	0	1.59332	2.43024	0	0	0	0	0
hsa-miR-320d	0	0.99448	0	0	0	0	0	0	24.5855	0	0	0	6.92147	0	0	2.34007	6.67215	0	0	0	0	0	0.0960387	0	0	0	0	0	0	0	1.26859	0	0	0	0	3.88838	0	0	0	0	0
hsa-miR-432-5p	0	0	4.15317	14.4844	0	0	0	0	0	0	0	3.74854	6.92147	1.68475	0	0	0	39.5398	5.8307	0	0	0	6.53063	13.3614	1.98112	0	0	0	0	20.1627	0	0	11.1088	0.534615	1.06221	5.83257	0	0	1.32121	1.44379	0
hsa-miR-1180-3p	0	0	8.30634	1.44844	7.21574	19.5664	6.0064	20.4684	0	0	0	0	6.92147	1.12317	28.5602	0	4.76582	0	8.74605	0	2.18384	3.61116	5.37817	26.7228	1.98112	0	0.542371	10.4822	3.70074	5.76078	5.07436	1.44891	25.9205	0.534615	3.18663	2.91629	0	0	0	0	0
hsa-miR-1307-5p	39.8162	0	45.6849	28.9688	7.21574	0	1.20128	6.82279	0	4.29887	1.68016	0	6.92147	7.86218	0	4.84152	4.76582	59.3096	37.8995	5.83102	2.18384	6.13897	33.8056	102.438	1.98112	34.8092	0.542371	4.49239	0	28.8039	60.8924	10.1424	46.9039	2.13846	1.06221	11.6651	6.95888	5.80177	5.28485	0	0
hsa-miR-182-5p	12.7073	0	12.4595	105.736	28.8629	19.5664	49.2524	51.171	237.178	1.43296	33.6032	11.2456	6.92147	15.1628	31.4163	2.90491	11.438	19.7699	11.6614	1.94367	43.6767	24.917	74.1419	240.506	1.32074	29.0077	0.542371	65.8884	65.0272	106.574	5.07436	21.7337	120.963	1.60384	10.6221	15.5535	0.386604	0.644641	31.7091	23.1006	1.2617
hsa-miR-196a-5p	22.8731	7.95584	49.838	8.69063	0	6.52214	0	78.4621	0	0	3.36032	3.74854	6.92147	13.478	0	7.42367	11.438	19.7699	0	5.83102	10.9192	0	0	0	0	0	0	50.9138	5.81544	48.9667	15.2231	0	0	5.88076	5.31106	5.83257	1.54642	3.22321	6.60606	2.88757	2.52339
hsa-miR-744-5p	21.1788	0.795584	12.4595	20.2781	7.21574	13.0443	18.0192	51.171	57.8483	0	16.8016	1.87427	6.92147	6.17743	14.2801	6.13259	8.57848	19.7699	11.6614	17.4931	56.7797	21.3058	19.5919	75.7147	0.660372	23.2062	9.76269	31.4467	7.93015	31.6843	30.4462	8.69347	28.3892	10.6923	5.31106	14.5814	4.63925	0	17.1758	11.5503	2.52339
hsa-miR-219a-2-3p	0.423576	3.97792	107.982	4.34531	0	0	0	54.5824	0	0	0	1.87427	6.92147	2.80792	0	0	5.71899	79.0795	75.7991	0	0	5.05562	79.9042	236.052	5.94335	69.6185	1.62711	0	0	63.3686	81.1898	0	91.3391	4.27692	3.18663	27.2187	0	0	17.1758	8.66272	0
hsa-miR-124-3p	0	13.5249	228.424	4.34531	0	0	3.60384	3.4114	17.3545	1.43296	1.68016	4.68568	6.92147	15.7244	0	4.84152	15.2506	434.937	247.805	15.5494	15.2868	3.97227	242.786	521.095	14.5282	319.085	4.33897	16.4721	0.528676	100.814	91.3386	8.69347	217.239	5.88076	13.8088	62.2141	3.86604	5.15713	42.2788	17.3254	0
hsa-miR-1468-5p	5.50649	0	0	0	0	26.0885	0	0	0	0	0	0.937136	6.92147	0	0	0.645536	0	0	0	0	4.36767	0	0.76831	8.90761	0	0	0	0	0	0	35.5206	0	1.23431	3.7423	0	0	0	0.644641	1.32121	0	0
hsa-miR-29c-5p	0	0	0	0	0	0	0	0	0	0	0	0	6.92147	0	0	0	0	0	0	0	0	0	4.99401	4.45381	0	11.6031	0	0	0	5.76078	0	0	3.70294	0.534615	0	1.94419	0	0	2.64242	0	0
hsa-miR-532-5p	27.1089	5.56909	16.6127	56.4891	0	22.8275	7.20767	37.5254	34.709	1.43296	26.8826	15.9313	6.92147	6.17743	0	5.16429	12.3911	39.5398	8.74605	9.71836	10.9192	12.2779	8.83556	84.6223	12.5471	40.6108	0.542371	23.9594	11.6309	34.5647	30.4462	1.44891	12.3431	11.2269	7.43548	0	5.41246	6.44641	3.96363	11.5503	10.0936
hsa-miR-152-3p	37.2747	0	24.919	31.8656	28.8629	3.26107	0	54.5824	34.709	2.86591	33.6032	14.057	0	26.956	8.56807	12.588	29.5481	39.5398	14.5767	7.77469	37.1252	5.77785	4.2257	22.269	8.58484	46.4123	0.542371	28.4518	7.40147	37.4451	55.818	0	20.9833	6.41538	3.18663	8.74886	1.93302	0	1.32121	4.33136	2.52339
hsa-miR-148b-3p	24.1438	1.59117	16.6127	0	28.8629	0	12.0128	20.4684	34.709	7.16478	20.1619	5.62282	0	1.68475	14.2801	6.45536	15.2506	79.0795	46.6456	5.83102	10.9192	19.8614	20.7444	57.8995	3.30186	34.8092	12.4745	14.9746	3.70074	37.4451	10.1487	0	24.6862	0.534615	1.06221	16.5256	0	2.57857	10.5697	8.66272	8.83187
hsa-miR-28-5p	22.026	7.95584	8.30634	20.2781	7.21574	9.7832	25.2269	10.2342	0	0	1.68016	24.3655	0	12.3549	0	0	0	0	2.91535	7.77469	0	9.38901	3.45739	13.3614	1.32074	5.80154	1.62711	5.98985	0	8.64118	0	4.34674	7.40587	3.7423	0	0.972095	3.09284	0	2.64242	0	0
hsa-miR-223-3p	20.3317	0	4.15317	23.175	0	0	24.0256	30.7026	23.1393	0	5.04048	8.43422	0	0	5.71205	4.51875	7.62531	0	2.91535	0	0	3.61116	5.76232	0	0	11.6031	0	5.98985	3.70074	14.402	25.3718	1.44891	1.23431	2.13846	3.18663	0.972095	0.773209	0.644641	0	0	1.2617
hsa-miR-361-3p	18.6374	5.56909	16.6127	17.3813	0	16.3053	6.0064	30.7026	0	0	10.081	0	0	8.98535	0	3.87322	0	19.7699	11.6614	11.662	2.18384	0.722232	6.53063	4.45381	3.96223	17.4046	0	7.48732	1.58603	40.3255	0	0	9.8745	2.67307	0	0.972095	0	0	3.96363	2.88757	2.52339
hsa-miR-196b-5p	16.5195	1.59117	4.15317	0	0	6.52214	0	0	0	4.29887	5.04048	0	0	6.17743	0	4.84152	0.953164	0	2.91535	1.94367	2.18384	0	0	0	0	0	5.96609	7.48732	0	34.5647	0	0	0	1.60384	0	4.86048	2.70623	0	0	0	0
hsa-miR-132-3p	12.2837	0.795584	24.919	8.69063	0	6.52214	0	0	86.7724	0	3.36032	2.81141	0	15.7244	19.9922	0	4.76582	39.5398	23.3228	0	26.206	2.88893	23.0493	62.3533	4.62261	52.2139	0.542371	22.4619	0	57.6078	65.9667	15.938	41.9666	2.13846	3.18663	12.6372	0	5.15713	5.28485	2.88757	0
hsa-miR-328-3p	11.013	0.795584	4.15317	2.89688	0	0	0	13.6456	0	1.43296	0	3.74854	0	5.05426	0	0	0	19.7699	17.4921	1.94367	0	0	9.60387	17.8152	0	0	0	4.49239	0	54.7274	25.3718	0	7.40587	3.7423	0	2.91629	0	0	2.64242	0	0
hsa-miR-22-5p	8.8951	0	0	0	0	0	0	0	0	0	1.68016	7.49709	0	0	0	0	0	0	2.91535	0	0	0	1.15246	8.90761	0.660372	0	0	0	0	2.88039	0	1.44891	1.23431	0.534615	0	4.86048	0	0	0	0	0
hsa-miR-339-3p	8.04795	0	16.6127	5.79375	7.21574	3.26107	4.80512	3.4114	11.5697	0	0	0	0	3.3695	0	0.322768	0.953164	0	5.8307	3.88734	0	0.722232	3.45739	17.8152	0	5.80154	1.08474	7.48732	0	0	5.07436	1.44891	4.93725	0.534615	2.12442	0.972095	0	0.644641	3.96363	7.21893	2.52339
hsa-miR-136-5p	6.35364	6.36467	16.6127	17.3813	14.4315	0	0	47.7596	0	0	6.72064	10.3085	0	10.6701	2.85602	0	13.3443	0	5.8307	0	0	6.13897	9.98803	40.0843	10.566	11.6031	8.67794	4.49239	3.70074	2.88039	60.8924	0	25.9205	1.60384	4.24885	5.83257	2.31963	9.66962	2.64242	0	0
hsa-miR-30d-3p	5.93007	5.56909	0	0	0	0	0	17.057	0	0	0	0.937136	0	0	8.56807	0	0	19.7699	2.91535	5.83102	0	0	3.45739	0	0	5.80154	0	7.48732	0	0	50.7436	0	9.8745	0	0	3.88838	0	3.86785	0	1.44379	0
hsa-miR-589-5p	5.08292	0	8.30634	0	0	0	0	0	0	0	0	2.81141	0	7.30059	5.71205	0	0	19.7699	2.91535	0	0	0	1.53662	8.90761	0.660372	5.80154	4.33897	0	0	8.64118	0	11.5913	0	0.534615	0	0	0	0	0	2.88757	0
hsa-miR-141-3p	5.08292	0	0	0	0	3.26107	0	0	0	0	0	8.43422	0	0	0	1.93661	0	0	2.91535	0	0	2.88893	0.76831	0	0	5.80154	9.22031	0	0	0	0	0	0	0	1.06221	0	0	0	0	5.77515	0
hsa-miR-629-5p	5.08292	0	0	0	0	0	0	0	0	0	0	0	0	0	0	0	0	0	0	5.83102	0	0	0.384155	0	0	0	0	0	0	0	5.07436	0	0	0	0	0	0	0	0	0	0
hsa-miR-92a-1-5p	4.65934	0	0	0	0	0	0	0	0	0	3.36032	4.68568	0	0	0	0	0	0	0	1.94367	0	0	0	0	0	0	0	0	0	23.0431	0	0	1.23431	0	0	0.972095	0	0	0	0	0
hsa-miR-625-3p	4.23576	0	0	1.44844	0	0	0	20.4684	0	0	0	0	0	0	0	0	0	0	0	0	0	0	0.76831	0	0	0	0	0	0	0	0	0	1.23431	0	0	0	0	0	0	0	0
hsa-miR-501-3p	4.23576	0	0	11.5875	0	0	0	0	0	0	0	3.74854	0	1.68475	8.56807	0	8.57848	0	0	0	0	0	3.07324	0	0.660372	0	0	0	0	8.64118	0	0	4.93725	0	0	3.88838	0	0	3.96363	0	0
hsa-miR-199a-5p	4.23576	0	0	0	0	0	0	0	28.9241	0	0	0	0	2.24634	0	1.61384	0	0	2.91535	5.83102	0	5.41674	0	0	0	5.80154	0	0	0	8.64118	5.07436	0	1.23431	0	6.37327	0	0	1.93392	1.32121	0	0
hsa-miR-181c-3p	4.23576	8.75143	24.919	0	7.21574	0	0	37.5254	0	12.8966	3.36032	2.81141	0	7.86218	5.71205	0.645536	0	39.5398	23.3228	3.88734	0	0	20.7444	44.5381	2.64149	63.8169	9.76269	4.49239	0	46.0863	60.8924	0	14.8117	0.534615	8.49769	1.94419	0	0	2.64242	0	0
hsa-miR-5196-3p	4.23576	0	0	0	0	0	0	0	0	0	0	0	0	0	0	0	0	0	0	0	0	0	0	0	0	0	0	0	0	0	0	0	0	0	0	0	0	0	0	0	0
hsa-miR-25-5p	4.23576	0	0	0	0	0	0	0	17.3545	0	1.68016	0	0	0	0	0	0	0	0	0	0	0	0	0	0	0	0	0	0	0	0	0	0	0	0	0	0	0	0	0	0
hsa-miR-3607-3p	4.23576	0	0	0	0	0	0	0	0	0	0	0	0	0	0	0	0	0	0	0	0	0	0.384155	0	0.660372	0	0	0	0	0	0	0	0	0	0	0	0	0	0	0	0
hsa-miR-6716-3p	4.23576	0	0	0	0	0	0	0	0	0	0	0	0	0	0	0	0	0	0	0	0	0	0.384155	0	0	0	0	0	0	0	0	0	0	0	0	0	0	0	0	0	0
hsa-miR-181d-5p	4.02397	7.16026	18.6893	1.44844	0	0	0	0	11.5697	0	1.68016	0	0	9.54693	0	0	1.90633	79.0795	20.4074	1.94367	0	3.97227	23.4335	66.8071	5.61317	60.9162	0	20.9645	0	23.0431	12.6859	5.79565	33.9436	2.13846	0	8.74886	0	0	3.96363	0	0
hsa-miR-181b-3p	3.81219	0	0	0	0	0	0	0	0	0	0	0	0	0	0	0	0	0	0	0	0	0	0	0	0	0	0	0	0	0	0	0	0	0	0	0.972095	0	0	0	4.33136	0
hsa-miR-1273h-3p	3.81219	0	0	0	0	0	0	0	0	0	0	0	0	0	0	0	0	0	0	0	0	0	0	0	0	0	0	0	0	0	0	0	0	0	0	0	0	0	0	0	0
hsa-miR-374a-5p	3.81219	0	12.4595	0	0	0	1.20128	0	23.1393	0	0	0	0	0.561584	0	0	0	0	2.91535	0	17.4707	0	2.30493	0	4.62261	0	0	0	0	8.64118	5.07436	0	3.70294	0	1.06221	0.972095	0	0	0	0	0
hsa-miR-6741-3p	3.38861	0	0	0	0	0	0	0	0	0	0	0	0	0	0	0	0	0	0	0	0	0	0.384155	0	0	0	0	0	0	0	0	0	0	0	0	0	0	0	0	0	0
hsa-miR-17-5p	3.38861	0	20.7658	2.89688	0	0	0	10.2342	0	0	1.68016	0	0	3.93109	2.85602	0	8.57848	19.7699	5.8307	0	2.18384	0.361116	4.41778	11.1345	0.660372	17.4046	0.542371	2.99493	3.70074	0	10.1487	1.44891	2.46862	0	0	0	0	0	0	1.44379	6.30848
hsa-miR-3681-5p	3.38861	0	0	0	0	0	0	0	0	0	0	0	0	0	0	0	0	0	0	0	0	0	0	4.45381	0	0	0	0	0	0	0	0	0	0	0	0	0	0	0	0	0
hsa-miR-454-3p	3.38861	0	0	2.89688	0	0	0	3.4114	0	5.73183	0	0	0	0.561584	0	0	0	19.7699	2.91535	0	0	0	6.14648	17.8152	0.660372	5.80154	0	0	0	20.1627	20.2975	0	9.8745	0.534615	0	0	0	0	1.32121	0	0
hsa-miR-486-3p	3.38861	3.97792	0	21.7266	0	0	8.40895	0	23.1393	0	0	5.62282	0	0	0	0	0	0	0	0	0	0	2.68908	4.45381	0	0	0	5.98985	4.75809	0	0	0	0	3.7423	0	1.94419	0	0	0	0	0
hsa-miR-330-3p	3.38861	0	16.6127	0	0	0	0	0	0	0	0	0	0	0	0	0	0	0	14.5767	0	0	0	4.2257	22.269	0	5.80154	0	0	0	8.64118	10.1487	0	6.17156	0	0	0.972095	0	0	0	0	0
hsa-miR-6813-5p	3.38861	0	0	0	0	0	0	0	0	0	0	0	0	0	0	0	0	0	0	0	0	0	0	0	0	0	0	0	0	0	0	0	0	0	0	0	0	0	0	0	0
hsa-miR-4677-3p	2.96503	0	0	0	0	0	1.20128	0	0	0	0	0	0	0	0	0.968304	0	0	0	0	0	0	0.384155	0	0	0	0	0	0	0	0	0	1.23431	0	0	0	0	0	0	0	0
hsa-miR-874-3p	2.96503	0	8.30634	1.44844	7.21574	0	2.40256	0	0	0	0	4.68568	0	0	2.85602	1.29107	0.953164	39.5398	17.4921	0	0	2.16669	18.0553	44.5381	0	23.2062	0	1.49746	0	8.64118	20.2975	0	43.2009	0.534615	0	4.86048	0	0.644641	2.64242	0	2.52339
hsa-miR-1233-3p	2.96503	0	0	0	0	0	0	0	0	0	0	0	0	0	0	0	0	0	0	0	0	0	0	0	0	0	0	0	0	0	0	0	0	0	0	0	0	0	0	0	0
hsa-miR-3690	2.96503	0	0	0	0	0	0	0	0	0	0	0	0	0	0	0	0	0	0	0	0	0	0	0	0	0	0	0	0	0	0	0	0	0	0	0	0	0	0	0	0
hsa-miR-483-3p	2.96503	0	0	0	0	0	0	0	0	0	0	0	0	0	0	0	0	0	0	0	0	0	0	0	1.98112	0	7.5932	0	0	11.5216	0	0	0	0	0	0	0	0	1.32121	0	0
hsa-miR-195-5p	2.96503	4.77351	20.7658	0	0	0	0	3.4114	11.5697	0	1.68016	0.937136	0	10.6701	0	3.22768	0	0	29.1535	0	0	0	19.5919	40.0843	3.30186	11.6031	0	5.98985	0	11.5216	5.07436	5.79565	48.1382	2.67307	0	12.6372	0	0.644641	1.32121	0	0
hsa-miR-877-5p	2.96503	0	0	4.34531	0	0	0	27.2912	0	0	0	0	0	0	8.56807	0	4.76582	0	2.91535	0	0	0	0.76831	13.3614	8.58484	0	0	0	0	0	0	0	1.23431	1.06923	2.12442	0.972095	0	0	6.60606	0	0
hsa-miR-199b-5p	2.96503	0	0	7.24219	0	0	0	34.114	0	0	8.40081	0	0	0	0	0.645536	0	0	0	7.77469	0	0	0.384155	0	0	0	0	10.4822	0	0	0	0	1.23431	0	0	1.94419	0	0	7.92727	0	0
hsa-miR-1287-5p	2.54146	0	0	1.44844	0	0	3.60384	0	0	5.73183	0	0.937136	0	0	0	0	0	0	0	5.83102	0	0	1.15246	0	0	0	0	0	0	0	0	0	0	0	0	0	0	0	0	0	0
hsa-miR-338-5p	2.54146	0	49.838	10.1391	14.4315	0	3.60384	40.9368	0	0	0	5.62282	0	0.561584	8.56807	4.84152	5.71899	79.0795	46.6456	0	0	3.25004	20.3602	35.6305	13.8678	34.8092	5.96609	28.4518	8.9875	34.5647	5.07436	5.79565	28.3892	2.13846	2.12442	3.88838	0	1.93392	10.5697	4.33136	3.78509
hsa-mir-378c	2.54146	0.397792	2.07658	0	0	0	0	0	5.78483	0	0.840081	0	0	0	0	0	0	0	0	0	0	0.180558	0.576232	2.2269	0.330186	1.93385	0.271186	7.86168	0	0	2.53718	0	1.02859	0.267307	0	0	0	0	0	0	0
hsa-miR-1285-3p	2.54146	0	0	0	0	0	0	0	0	2.86591	5.04048	0	0	0	0	1.61384	0	0	0	0	0	0	0.76831	8.90761	0	0	0	0	0	0	0	0	0	0.534615	3.18663	0	0	0.644641	0	0	0
hsa-miR-6837-3p	2.54146	0	0	0	0	0	0	0	0	0	0	0	0	0	0	0	0	0	0	0	0	0	0	0	0	0	0	0	0	0	0	0	0	0	0	0	0	0	0	0	0
hsa-miR-95-3p	2.54146	0	4.15317	2.89688	0	0	0	0	0	0	0	0	0	0	0	0	0	0	8.74605	0	0	0	2.30493	17.8152	1.32074	0	0	7.48732	0	0	5.07436	0	6.17156	0	0	3.88838	0	0	1.32121	0	0
hsa-miR-34c-3p	2.11788	0	4.15317	0	0	0	0	0	28.9241	0	0	0	0	0	11.4241	2.58214	7.62531	0	0	0	0	0	4.60986	0	0	0	0	0	0	0	0	0	2.46862	0	0	0	1.15981	0	0	0	1.2617
hsa-miR-652-3p	2.11788	3.97792	4.15317	2.89688	7.21574	0	2.40256	0	0	0	3.36032	0.937136	0	0.561584	2.85602	0	4.76582	0	5.8307	0	13.103	0	3.84155	8.90761	5.94335	0	0	0	2.64338	5.76078	0	0	1.23431	0.534615	2.12442	0.972095	0	3.22321	3.96363	0	0
hsa-miR-3605-5p	2.11788	0	0	0	0	0	0	0	0	0	0	0	0	0	0	0	0	0	0	0	0	0	1.92077	0	1.32074	0	0	0	0	0	0	0	1.23431	0	0	0	0	0	5.28485	0	0
hsa-miR-149-5p	2.11788	0	20.7658	0	0	0	0	0	0	0	0	1.87427	0	1.12317	0	0.322768	0	39.5398	40.8149	0	0	0.722232	24.2018	62.3533	2.64149	11.6031	0	0	0	25.9235	5.07436	1.44891	20.9833	1.06923	3.18663	9.72095	3.47944	0	7.92727	4.33136	0
hsa-miR-3127-5p	1.69431	0	0	0	0	0	0	0	0	0	0	0	0	0	0	2.90491	0	0	0	0	0	0	0	0	0	5.80154	0	0	0	0	0	0	0	0	0	0	0	0	0	0	0
hsa-miR-381-3p	1.69431	1.59117	24.919	1.44844	14.4315	16.3053	3.60384	10.2342	40.4938	0	1.68016	4.68568	0	2.80792	2.85602	4.84152	18.1101	79.0795	23.3228	3.88734	17.4707	2.52781	65.3063	169.245	1.32074	34.8092	1.08474	4.49239	2.11471	43.2059	35.5206	0	107.385	9.08845	3.18663	35.9675	2.70623	4.51249	17.1758	4.33136	0
hsa-miR-20a-5p	1.69431	0	12.4595	4.34531	7.21574	0	0	27.2912	0	7.16478	0	0.937136	0	1.68475	0	2.58214	0.953164	19.7699	17.4921	1.94367	4.36767	0.722232	6.14648	8.90761	0.660372	5.80154	0	0	1.05735	14.402	5.07436	0	11.1088	1.06923	1.06221	1.94419	0	0	1.32121	0	0
hsa-miR-32-5p	1.27073	0	12.4595	0	0	0	0	3.4114	0	1.43296	0	0	0	3.93109	0	0.322768	0	0	2.91535	0	0	3.97227	3.45739	0	5.28298	0	0	0	0	0	0	1.44891	6.17156	0	0	2.91629	0	0	1.32121	0	0
hsa-miR-184	1.27073	3.97792	4.15317	4.34531	14.4315	0	0	13.6456	17.3545	0	0	0	0	0	11.4241	2.58214	0	19.7699	2.91535	1.94367	15.2868	3.25004	8.06725	17.8152	0	11.6031	9.22031	0	0	2.88039	0	0	16.0461	0.534615	0	3.88838	0	0	1.32121	2.88757	0
hsa-miR-34b-5p	1.27073	11.1382	0	7.24219	0	3.26107	7.20767	30.7026	138.836	0	1.68016	2.81141	0	28.0792	0	0	9.53164	39.5398	5.8307	3.88734	0	5.41674	5.37817	4.45381	0	17.4046	0	64.3909	0	0	15.2231	0	1.23431	0	0	1.94419	0	3.22321	0	4.33136	0
hsa-miR-937-3p	1.27073	0	0	0	0	0	0	0	0	0	0	3.74854	0	1.12317	0	0	0	0	0	0	0	0	0	0	0	0	0	0	0	0	0	0	3.70294	0	0	0	0	0	0	5.77515	0
hsa-let-7i-3p	0.847153	2.38675	0	0	0	0	0	3.4114	0	0	0	0.937136	0	0	0	0	0	0	0	0	0	0	2.30493	0	0	0	0	0	0	0	0	0	2.46862	0	0	0	0	0	1.32121	0	0
hsa-miR-4640-3p	0.847153	0	0	0	0	0	3.60384	0	0	0	0	0.937136	0	0	0	0	0	0	0	0	0	0	0	0	0	0	0	0	0	0	0	0	1.23431	0	0	0	0	0	0	0	0
hsa-miR-30b-5p	0.423576	3.18234	49.838	15.9328	7.21574	16.3053	3.60384	37.5254	0	5.73183	13.4413	1.4057	0	6.73901	5.71205	5.80983	3.81266	158.159	102.037	3.88734	21.8384	0.361116	108.332	151.429	5.28298	116.031	11.3898	46.4214	2.11471	44.6461	25.3718	1.44891	101.214	6.41538	2.12442	18.4698	4.25265	0.644641	19.8182	4.33136	0
hsa-miR-425-3p	0.423576	0	0	0	0	0	0	0	0	0	0	0	0	0	0	0	0	19.7699	8.74605	0	0	0	1.53662	4.45381	0.660372	5.80154	0	0	0.528676	2.88039	5.07436	0	2.46862	0	0	0.972095	0	0	0	1.44379	0
hsa-miR-1976	0.423576	0	0	0	0	0	0	0	0	0	5.04048	0	0	0	0	0	0	0	0	0	0	0	0	0	0	0	0	0	0	0	0	0	0	0	0	0	0	0	0	0	0
hsa-miR-17-3p	0.423576	0	4.15317	0	0	0	0	0	0	0	0	0	0	3.93109	0	0	0	0	0	0	0	0	0	0	0	5.80154	7.05083	0	0	2.88039	0	0	0	1.60384	0	0	0	0	0	4.33136	0
hsa-miR-183-5p	0.423576	0	0	0	0	0	0	0	0	0	0	0	0	0	0	0	0	0	5.8307	0	0	0	4.2257	17.8152	0.660372	5.80154	0	0	0.528676	11.5216	0	0	7.40587	0	0	0.972095	0	0	1.32121	0	0
hsa-miR-151b	0.423576	2.38675	2.07658	4.34531	0	6.52214	0	1.7057	17.3545	0	4.2004	6.09138	0	1.68475	0	0.484152	0	0	4.37302	0	6.55151	0	3.07324	17.8152	0	2.90077	0	14.2259	3.70074	7.20098	5.07436	0.724456	8.02303	2.94038	4.77995	1.45814	0.386604	1.28928	0.660606	0.721893	1.89254
hsa-miR-193b-3p	0.423576	0	4.15317	4.34531	7.21574	0	0	3.4114	0	0	0	0	0	0	2.85602	0	0	19.7699	2.91535	0	0	3.61116	1.15246	0	0.660372	0	0	0	0	0	5.07436	0	2.46862	0.534615	0	2.91629	0	0	1.32121	0	2.52339
hsa-miR-598-3p	0.423576	0	8.30634	0	0	0	1.20128	0	5.78483	0	0	1.87427	0	1.12317	0	4.51875	0	59.3096	26.2381	0	0	0.361116	24.9701	53.4457	0.660372	29.0077	0	13.4772	0.528676	5.76078	5.07436	0	41.9666	1.06923	5.31106	5.83257	0	0.644641	7.92727	0	0
hsa-miR-138-5p	0.423576	0	37.3785	0	14.4315	3.26107	0	0	0	0	0	0	0	2.80792	2.85602	0.322768	0	39.5398	49.5609	0	0	0.722232	18.4394	35.6305	2.64149	17.4046	0	1.49746	0	17.2824	20.2975	0	32.0921	1.06923	1.06221	6.80467	0	0	3.96363	0	0
hsa-miR-1237-3p	0.423576	0	0	0	0	0	0	0	0	0	0	0.937136	0	0	0	0	0	0	0	0	0	0	0	0	0	0	0	0	0	0	0	0	0	0	1.06221	0	0	0	0	0	0
hsa-miR-320c	0.141192	1.52487	1.38439	0.482813	2.40525	1.08702	1.60171	15.9199	16.8724	1.91061	1.12011	0	0	0.187195	0.952008	1.049	0.635443	0	0	0	5.09562	1.08335	0.0960387	1.4846	0.220124	0	0.723162	2.37098	2.81961	4.80065	26.6404	1.93188	4.11437	0	1.77035	0.324032	0.257736	0.644641	0.440404	0	0
hsa-miR-324-3p	0	12.7293	8.30634	2.89688	0	0	0	0	5.78483	0	0	0.937136	0	5.61584	0	0	1.90633	0	8.74605	0	0	4.69451	3.07324	4.45381	0.660372	5.80154	0	8.98478	0	2.88039	5.07436	0	7.40587	0	0	0.972095	0	0	0	1.44379	5.04678
hsa-miR-4781-3p	0	8.75143	0	0	0	0	0	0	0	0	0	0	0	0	0	0	0	0	0	0	0	0	0	0	0	0	0	0	0	0	0	0	0	0	0	0	0	0	0	0	0
hsa-miR-323a-3p	0	8.75143	12.4595	7.24219	0	0	0	0	0	0	0	0	0	0	0	3.55045	0	0	5.8307	0	0	0.361116	12.6771	8.90761	5.28298	11.6031	11.3898	2.99493	0	2.88039	20.2975	0	23.4519	4.81153	9.5599	8.74886	0	5.15713	0	0	0
hsa-miR-9-3p	0	7.95584	29.0722	0	0	0	0	17.057	17.3545	4.29887	0	11.2456	0	8.98535	17.1361	6.77813	3.81266	39.5398	11.6614	5.83102	0	2.16669	11.5246	22.269	6.60372	29.0077	0	26.9543	0	8.64118	20.2975	0	6.17156	0	0	4.86048	0	0	9.24848	5.77515	0
hsa-miR-34b-3p	0	7.95584	4.15317	7.24219	0	0	16.8179	0	0	0	0	0	0	6.17743	0	0	0	0	2.91535	0	0	1.80558	3.45739	0	0	0	0	16.4721	0	40.3255	0	0	0	0	0	4.86048	0	0	0	12.9941	1.2617
hsa-miR-323b-3p	0	7.16026	0	8.69063	0	0	0	0	0	0	0	5.62282	0	0.561584	2.85602	1.93661	5.71899	19.7699	5.8307	19.4367	0	4.33339	7.6831	17.8152	1.98112	5.80154	0	0	0	0	0	0	8.64018	0	0	0.972095	0	1.28928	2.64242	5.77515	0
hsa-miR-676-3p	0	6.36467	0	0	0	0	0	0	0	0	0	0	0	0	0	0	0	0	0	0	0	0	0	0	0.660372	0	0	4.49239	0	0	0	0	0	0	0	0	0	0	0	0	0
hsa-miR-205-5p	0	5.56909	0	0	0	13.0443	2.40256	85.2849	0	0	0	0	0	0	0	3.87322	0	0	0	9.71836	0	3.25004	0	0	0	0	0	0	0	0	0	8.69347	0	0	25.4931	5.83257	2.70623	0	0	249.775	0
hsa-miR-222-5p	0	5.56909	0	0	0	0	0	0	0	0	0	0	0	0	0	0	0	0	0	0	0	0	0	0	0	0	0	0	0	0	0	0	0	0	0	0	0	0	0	0	0
hsa-miR-873-3p	0	5.56909	4.15317	2.89688	0	0	0	17.057	0	0	0	0	0	0	0	1.29107	0	19.7699	0	0	0	0	1.92077	4.45381	7.2641	0	2.16949	0	0	0	0	0	0	0	0	0.972095	0	0	0	0	0
hsa-miR-345-5p	0	4.77351	4.15317	13.0359	0	13.0443	4.80512	44.3482	0	0	3.36032	3.74854	0	17.4091	0	0	5.71899	59.3096	2.91535	11.662	0	5.77785	2.30493	35.6305	0.660372	5.80154	0.542371	0	11.1022	0	0	0	11.1088	6.94999	1.06221	10.693	0	0.644641	6.60606	0	0
hsa-miR-3912-3p	0	4.77351	0	0	0	0	0	0	0	0	0	0	0	0	0	0	0	0	0	0	0	0	1.15246	0	0	0	0	0	0	0	0	0	0	0	0	0	0	0	0	0	0
hsa-miR-548av-3p|hsa-miR-548o-3p	0	3.97792	0	0	0	13.0443	0	0	0	0	0	0	0	0	0	0	0	0	0	0	0	0	0	26.7228	0	5.80154	0	0	0	0	0	0	1.23431	0	0	0	0	0	0	0	0
hsa-miR-99a-3p	0	3.97792	8.30634	0	0	0	0	20.4684	0	0	1.68016	2.81141	0	0	0	0	0	0	2.91535	0	0	2.16669	3.84155	17.8152	0	0	0	26.9543	0	17.2824	0	0	7.40587	0	1.06221	2.91629	0	0	1.32121	0	0
hsa-miR-95-5p	0	3.97792	0	0	0	0	0	0	0	0	0	0	0	0	0	0	0	0	0	0	0	0	0.384155	0	0	0	0	0	0	0	0	0	0	0	0	0	0	0	0	0	0
hsa-miR-450b-5p	0	3.18234	0	0	0	0	1.20128	0	0	0	0	0	0	0	0	1.61384	0	0	2.91535	0	0	0	0	0	2.64149	0	4.33897	0	0	0	0	0	0	0	0	0	0	0	0	0	0
hsa-miR-1262	0	3.18234	4.15317	0	0	0	0	0	0	0	0	0	0	0	0	0	0	0	0	0	0	0	0	0	0	0	0	0	0	0	0	7.24456	0	2.13846	0	0	0	0	0	0	0
hsa-miR-101-5p	0	2.38675	0	0	0	0	0	20.4684	0	0	0	0	0	4.49267	0	2.25938	11.438	0	2.91535	0	0	2.88893	1.92077	0	0	17.4046	0	0	6.34412	14.402	5.07436	0	6.17156	0	0	0	1.15981	0	5.28485	0	0
hsa-miR-483-5p	0	2.38675	0	0	0	0	0	0	0	0	0	0	0	0	0	0	1.90633	0	0	0	6.55151	0	0	0	0	0	0	13.4772	0	0	5.07436	0	0	0	0	0	0	0	3.96363	0	0
hsa-miR-197-3p	0	2.38675	16.6127	2.89688	21.6472	0	3.60384	0	0	2.86591	1.68016	0	0	1.12317	5.71205	2.58214	0	39.5398	32.0688	0	0	0.722232	16.9028	57.8995	1.98112	34.8092	0	11.9797	1.05735	14.402	5.07436	4.34674	22.2176	0	1.06221	6.80467	0	0	3.96363	0	2.52339
hsa-miR-664a-5p	0	1.59117	0	0	0	0	0	0	0	0	0	0	0	0	0	0	0	0	0	0	0	2.52781	0.384155	0	0	0	0	0	0	0	0	0	1.23431	0	0	0	0	0	0	0	0
hsa-miR-1283	0	0.795584	0	0	0	0	0	0	0	0	0	0	0	0	0	0	0	0	0	0	0	0	0.384155	0	0	0	0	0	0	0	0	0	0	0	0	0	0	0	0	0	0
hsa-miR-369-5p	0	0.795584	4.15317	0	0	0	0	0	17.3545	0	0	0	0	1.12317	0	0.322768	0	19.7699	2.91535	0	0	0	4.60986	4.45381	0	11.6031	0	0	0	11.5216	5.07436	0	9.8745	3.7423	0	0.972095	0	0	1.32121	0	0
hsa-miR-1827	0	0.795584	0	0	0	0	0	0	0	0	0	0	0	0	0	0	0	0	0	0	0	0	0.384155	0	0	0	0	0	0	0	0	1.44891	1.23431	0	1.06221	0	0	0	0	0	0
hsa-miR-190a-5p	0	0	0	0	0	0	0	0	0	0	0	0	0	10.1085	19.9922	0	0	0	0	0	0	0	3.45739	0	0.660372	11.6031	0	0	0	2.88039	5.07436	0	1.23431	0	1.06221	1.94419	0	0	0	0	0
hsa-miR-576-5p	0	0	0	0	0	0	0	0	0	0	0	0	0	7.86218	0	3.22768	0	19.7699	0	0	0	0	0.76831	0	0	0	0	0	0	0	0	0	0	0	0	0	0	0	0	0	0
hsa-miR-1296-5p	0	0	4.15317	0	0	0	6.0064	0	0	0	0	0	0	6.17743	0	0	0	0	20.4074	0	0	0.361116	7.6831	40.0843	0.660372	11.6031	0	0	0.528676	17.2824	5.07436	0	8.64018	1.06923	1.06221	2.91629	0	0	3.96363	0	0
hsa-miR-1264	0	0	0	0	0	0	0	0	0	0	5.04048	0	0	5.05426	0	0	0	0	0	0	0	0	2.68908	0	3.96223	0	0	4.49239	0	0	0	0	0	0	0	0	0	0	0	0	0
hsa-miR-200b-3p	0	0	0	0	0	0	0	0	0	0	0	0	0	4.49267	0	0.968304	0	0	0	0	0	0	0	0	0	0	0	8.98478	0	0	0	0	0	0	0	0	0	0	0	0	0
hsa-miR-628-3p	0	0	0	0	0	0	0	0	0	0	0	0	0	3.93109	0	0	0	0	0	0	0	0	1.92077	0	0	11.6031	0	0	0	2.88039	10.1487	0	0	0	0	0	0	0	0	0	0
hsa-miR-140-5p	0	0	4.15317	0	0	0	0	0	104.127	0	0	0	0	3.93109	0	0	5.71899	0	2.91535	0	0	0	2.68908	0	0	0	0	0	0	0	0	5.79565	1.23431	0	1.06221	6.80467	0	0	1.32121	0	0
hsa-miR-106b-5p	0	0	8.30634	11.5875	0	0	0	0	0	0	3.36032	0	0	3.93109	0	0	0	19.7699	8.74605	0	0	0.361116	2.30493	4.45381	0	17.4046	0	0	3.17206	0	0	1.44891	3.70294	0	0	0	0	0	0	0	0
hsa-miR-885-5p	0	0	0	0	0	0	0	0	0	0	0	0	0	3.3695	0	3.55045	0	0	2.91535	0	0	3.61116	3.07324	8.90761	5.94335	0	0	11.9797	0	2.88039	0	0	7.40587	0.534615	0	1.94419	0	0	0	0	0
hsa-miR-125a-3p	0	0	0	0	0	0	0	0	0	0	0	0	0	3.3695	5.71205	3.55045	0.953164	19.7699	0	0	0	0	2.68908	17.8152	0	0	0	0	0	8.64118	0	0	2.46862	0	0	0	3.09284	0	0	0	0
hsa-miR-576-3p	0	0	0	0	0	0	0	0	0	2.86591	0	0	0	3.3695	0	0	0	0	0	0	0	2.16669	0.384155	0	0	0	0	0	0	0	0	0	0	0	0	0	0	0	0	0	0
hsa-miR-32-3p	0	0	0	0	0	0	0	0	0	0	0	0	0	3.3695	0	0	0	0	0	0	0	0	0	0	0	0	0	0	3.17206	0	0	0	0	0	0	0	0	0	0	0	0
hsa-miR-520a-5p	0	0	0	0	0	0	0	0	0	0	0	0	0	3.3695	0	0	0	0	0	0	0	0	0	0	0	0	0	0	0	0	0	0	0	0	0	0	0	0	0	0	0
hsa-miR-331-3p	0	0	20.7658	0	0	0	7.20767	0	0	0	0	0.937136	0	3.3695	0	0	0	19.7699	17.4921	0	0	0	7.6831	8.90761	0	5.80154	0	0	0.528676	0	10.1487	0	6.17156	0.534615	0	1.94419	1.93302	0	2.64242	0	0
hsa-miR-34a-5p	0	0	4.15317	5.79375	7.21574	0	0	6.82279	5.78483	0	0	4.68568	0	2.80792	2.85602	0.322768	5.71899	0	5.8307	0	0	0.722232	6.91479	26.7228	3.30186	5.80154	0	0	0	11.5216	10.1487	0	14.8117	0	2.12442	4.86048	0	0	1.32121	0	0
hsa-miR-135a-5p	0	0	0	0	0	0	0	0	0	0	0	0.937136	0	2.80792	2.85602	0	2.85949	0	0	0	0	0	0.76831	0	0	5.80154	0	0	0	2.88039	5.07436	0	2.46862	0	0	2.91629	0	0	0	0	0
hsa-miR-615-3p	0	0	0	0	0	0	0	0	0	0	0	0	0	2.80792	0	0	0	0	0	0	0	0	0	0	0	0	0	0	0	0	0	0	0	0	0	0	0	0	0	0	0
hsa-miR-218-5p	0	0	24.919	0	0	0	0	0	0	0	1.68016	0.937136	0	2.24634	0	0	0	79.0795	34.9842	0	0	0.361116	37.263	89.0761	0	34.8092	0	0	2.11471	40.3255	25.3718	4.34674	44.4352	2.67307	0	13.6093	0.386604	0	6.60606	0	0
hsa-miR-889-3p	0	0	29.0722	0	0	0	1.20128	0	0	0	1.68016	4.68568	0	2.24634	0	0	0	0	26.2381	0	0	0	29.9641	89.0761	2.64149	52.2139	0	0	0.528676	14.402	30.4462	17.3869	46.9039	1.06923	1.06221	9.72095	0.386604	0.644641	6.60606	0	0
hsa-miR-548ah-3p|hsa-miR-548av-3p	0	0	0	0	0	0	0	0	0	0	0	0	0	1.68475	0	0.645536	0	0	0	0	0	0	0	0	0	0	0	0	0	0	0	0	0	0	0	0	0	0	0	0	0
hsa-miR-7-5p	0	0	8.30634	0	0	0	1.20128	0	0	0	0	0	0	1.12317	0	0	0	0	11.6614	0	0	0	3.45739	26.7228	0	5.80154	0	0	0	5.76078	5.07436	0	6.17156	0	0	5.83257	0	0	0	0	0
hsa-miR-29b-3p	0	0	16.6127	0	0	0	0	0	0	0	0	0	0	1.12317	0	0.645536	7.62531	19.7699	17.4921	0	2.18384	0	14.2137	31.1767	0.660372	34.8092	0	0	0	5.76078	5.07436	0	12.3431	0.534615	1.06221	7.77676	0	0	6.60606	0	0
hsa-miR-139-5p	0	0	8.30634	0	0	0	0	3.4114	0	0	0	1.87427	0	1.12317	0	0	0	79.0795	34.9842	0	0	0	10.7563	35.6305	3.30186	40.6108	0	0	0	23.0431	50.7436	0	17.2804	0	0	3.88838	0	0	2.64242	2.88757	0
hsa-miR-127-5p	0	0	8.30634	0	0	0	0	0	0	0	0	0	0	1.12317	0	0	0	19.7699	0	0	0	0	1.92077	8.90761	0.660372	0	2.71186	0	0	8.64118	5.07436	0	9.8745	0	1.06221	0.972095	0	1.28928	1.32121	0	0
hsa-miR-219a-5p	0	0	12.4595	8.69063	7.21574	13.0443	1.20128	0	0	0	0	0	0	1.12317	14.2801	0.645536	0	0	2.91535	3.88734	0	0	3.07324	4.45381	1.98112	5.80154	0	0	0	2.88039	10.1487	0	16.0461	0	1.06221	0.972095	0	1.28928	13.2121	0	0
hsa-miR-4770	0	0	0	0	0	0	0	0	0	0	0	0	0	0.561584	0	0	0	0	0	0	0	0	0	0	0	0	0	0	0	0	0	0	0	0	0	0	0	0	0	0	0
hsa-miR-134-5p	0	0	4.15317	0	0	0	0	0	0	0	5.04048	0.937136	0	0.561584	0	2.25938	0	39.5398	8.74605	0	0	0	5.37817	8.90761	0	0	0	14.9746	0	2.88039	0	0	2.46862	0.534615	4.24885	0.972095	0.773209	0	2.64242	0	0
hsa-miR-20b-5p	0	0	0	0	0	0	0	0	0	0	0	0	0	0.561584	0	0	0	0	0	0	0	0.361116	0.384155	0	0	5.80154	0	0	0	0	5.07436	0	0	0	0	0.972095	0	0	0	0	0
hsa-miR-708-5p	0	0	0	0	7.21574	0	0	0	0	0	0	0	0	0.561584	0	3.22768	0	0	11.6614	0	0	0	1.15246	4.45381	0.660372	5.80154	0	0	0	2.88039	0	0	2.46862	0	0	0	0	0	2.64242	0	0
hsa-miR-487b-3p	0	0	8.30634	0	0	0	0	0	0	0	0	0.937136	0	0.561584	0	0	0	0	8.74605	0	0	0	8.45141	22.269	0.660372	5.80154	0	0	0	2.88039	0	0	13.5774	0	0	3.88838	0	0	2.64242	0	0
hsa-miR-505-3p	0	0	0	0	0	0	0	0	0	0	0	0	0	0.561584	0	0	0	0	2.91535	0	0	0	1.15246	0	0	0	0	0	0	0	0	0	0	0	0	4.86048	0	0	2.64242	0	0
hsa-miR-382-5p	0	0	4.15317	0	0	0	0	0	0	0	0	0	0	0.561584	0	0	0	0	2.91535	0	0	0	1.92077	0	0	5.80154	0	0	0	0	0	0	1.23431	0	0	1.94419	0	0	0	0	0
hsa-miR-577	0	0	24.919	1.44844	0	0	0	0	0	0	0	0	0	0.561584	0	0	4.76582	79.0795	29.1535	0	0	0	23.4335	31.1767	0.660372	29.0077	0	0	0.528676	8.64118	20.2975	1.44891	20.9833	2.13846	0	2.91629	0	0	1.32121	5.77515	0
hsa-miR-485-3p	0	0	20.7658	0	0	0	0	0	0	0	0	0	0	0.561584	0	0	0	19.7699	2.91535	0	0	0	1.92077	0	0	0	0	0	0	0	5.07436	0	4.93725	0	0	0.972095	0	0	0	0	0
hsa-miR-124-5p	0	0	0	0	0	0	0	0	0	0	0	0	0	0.561584	0	0	0	0	0	0	0	0	1.92077	0	0	5.80154	0	0	0	0	0	0	1.23431	0	0	0.972095	0	0	0	0	0
hsa-miR-99b-3p	0	0	0	0	7.21574	0	0	6.82279	0	2.86591	0	0	0	0.561584	0	0	0	0	5.8307	0	0	0	2.68908	4.45381	5.94335	5.80154	0	0	0	2.88039	0	0	1.23431	1.06923	2.12442	0	0	3.22321	1.32121	0	0
hsa-miR-4728-3p	0	0	0	1.44844	0	0	0	0	0	0	0	0	0	0.561584	0	0	0	0	0	0	0	0	0	0	0	0	0	0	0	0	0	0	0	0	0	0	0	0	0	0	0
hsa-miR-330-5p	0	0	4.15317	0	0	0	1.20128	0	0	0	0	0	0	0.561584	0	0	0	19.7699	8.74605	0	0	0.361116	7.6831	8.90761	2.64149	17.4046	0	0	0	11.5216	5.07436	0	11.1088	0	0	1.94419	0	0	0	2.88757	0
hsa-miR-154-5p	0	0	0	0	0	0	0	0	0	0	0	0	0	0.561584	0	0	0	0	0	0	0	0	0.76831	0	0	5.80154	0	0	0	0	0	0	0	0	0	0	0	0	0	0	0
hsa-miR-376a-5p	0	0	0	0	0	0	0	0	0	0	0	0	0	0.561584	0	0	0	0	5.8307	0	0	0	1.15246	0	0	5.80154	0	0	0	5.76078	0	0	3.70294	0	0	0	0	0	1.32121	0	0
hsa-miR-590-3p	0	0	0	0	7.21574	0	7.20767	0	0	0	0	0	0	0.561584	0	0	0	0	0	0	0	0	1.92077	8.90761	0	5.80154	0	0	0	0	0	0	2.46862	0	0	0.972095	0	0	0	1.44379	0
hsa-miR-431-3p	0	0	0	0	0	0	0	0	0	0	0	0	0	0.561584	0	0	0	19.7699	8.74605	0	0	0.361116	1.92077	13.3614	0	0	0	0	0	2.88039	0	0	4.93725	0.534615	0	0.972095	0	0	0	0	0
hsa-miR-1286	0	0	0	0	0	0	0	0	0	0	0	0	0	0.561584	0	0	0	0	0	0	0	0	3.07324	0	0	0	0	0	0	0	0	0	0	0	0	0	0	0	0	0	0
hsa-miR-1271-5p	0	0	0	0	0	0	0	0	0	0	0	0	0	0.561584	0	0	0	0	0	0	0	0	0	4.45381	0	0	0	0	0	0	0	0	0	0	0	0	0	0	0	0	0
hsa-miR-548av-5p|hsa-miR-548k	0	0	4.15317	0	0	0	0	0	0	0	6.72064	0	0	0.561584	0	1.61384	0	19.7699	0	0	0	0	1.53662	0	0	0	0	7.48732	0	0	0	0	1.23431	0	0	0	0	0.644641	0	0	0
hsa-miR-4485-3p	0	0	0	0	21.6472	0	0	0	0	0	0	0	0	0.561584	0	0	0	0	0	0	0	0.361116	1.15246	0	0	0	0	0	0	0	0	0	0	0.534615	0	0	0	0	0	0	0
hsa-miR-488-3p	0	0	0	0	0	3.26107	0	0	0	0	0	0	0	0.561584	0	0	0	0	2.91535	0	13.103	0	2.68908	8.90761	1.32074	11.6031	0	0	0	0	0	0	1.23431	0	0	0.972095	0	0	0	0	0
hsa-miR-340-3p	0	0	0	0	0	0	0	10.2342	0	0	0	0	0	0.561584	0	0	0.953164	0	5.8307	0	0	0	1.53662	4.45381	0	0	0	0	0	2.88039	0	0	0	0	0	0	0	0	0	0	0
hsa-miR-935	0	0	0	0	0	0	0	0	0	0	0	0	0	0.561584	0	0	0	0	0	0	0	0	2.30493	0	0	0	0	0	0	0	0	0	7.40587	0	0	0	0	0	0	0	0
hsa-miR-153-3p	0	0	16.6127	0	0	0	0	0	0	2.86591	5.04048	0	0	0.561584	0	0	0	0	29.1535	0	0	0	16.1345	31.1767	0.660372	34.8092	0	10.4822	0	5.76078	15.2231	0	18.5147	0	2.12442	9.72095	0	0	2.64242	2.88757	0
hsa-miR-299-3p	0	0	0	0	0	0	0	0	0	0	0	0	0	0.561584	0	0	0	0	8.74605	0	0	0	1.92077	0	0.660372	0	0	0	0	0	0	0	2.46862	0	0	0	0	0	1.32121	0	0
hsa-miR-339-5p	0	0	4.15317	0	0	0	0	3.4114	0	4.29887	0	0	0	0.561584	14.2801	0	0	0	0	0	0	1.80558	0.384155	0	0	0	0	0	0	0	0	0	0	0.534615	0	0.972095	0	0	1.32121	0	0
hsa-miR-654-3p	0	0	4.15317	0	0	13.0443	0	17.057	0	0	0	0	0	0.561584	0	0	0	19.7699	8.74605	0	0	0	9.60387	40.0843	1.32074	11.6031	0	2.99493	0	23.0431	5.07436	0	22.2176	0	1.06221	6.80467	0	0	1.32121	0	0
hsa-miR-335-3p	0	0	12.4595	0	0	0	0	3.4114	23.1393	0	5.04048	0	0	0.561584	2.85602	0	0	19.7699	17.4921	0	0	4.33339	7.29894	13.3614	0	0	0	2.99493	1.05735	0	25.3718	0	2.46862	2.67307	0	2.91629	0	0	2.64242	0	0
hsa-miR-3937	0	0	0	0	0	0	0	0	0	0	0	0	0	0.561584	0	0	0	0	0	0	0	0	0	0	0	0	0	0	0	0	0	0	0	0	0	0	0	0	0	0	0
hsa-miR-194-5p	0	0	0	0	0	0	0	0	0	0	0	0	0	0	11.4241	0	0	0	0	0	0	3.25004	0.384155	13.3614	0	0	0.542371	0	0.528676	0	0	0	3.70294	4.27692	0	0	0	0	3.96363	1.44379	0
hsa-miR-5581-3p	0	0	0	0	0	0	0	0	0	0	0	0	0	0	8.56807	0	0	0	0	0	0	0	0	0	0	0	0	0	0	0	0	0	0	0	0	0	0	0	0	0	0
hsa-miR-195-3p	0	0	4.15317	0	0	19.5664	0	37.5254	0	0	0	0	0	0	5.71205	0	0	0	0	0	0	0	2.68908	4.45381	3.96223	0	0	4.49239	2.11471	0	0	0	1.23431	2.67307	4.24885	0.972095	0	0	0	0	0
hsa-miR-454-5p	0	0	0	2.89688	0	0	0	0	0	0	0	0	0	0	5.71205	0	0	0	0	0	0	0	0	0	0	0	0	0	0	0	0	0	0	0	0	0	0	0	0	0	0
hsa-miR-4729	0	0	0	0	0	0	0	0	0	0	0	0	0	0	5.71205	0	0	0	0	0	0	0	0	0	0	0	0	0	0	0	0	0	0	0	0	0	0	0	0	0	0
hsa-miR-4667-5p	0	0	0	0	0	0	0	0	0	0	0	0	0	0	2.85602	0	0	0	0	0	0	0	0	0	0	0	0	0	0	0	15.2231	0	0	0	0	0	0	0	0	0	0
hsa-miR-374b-5p	0	0	0	1.44844	0	0	12.0128	23.8798	0	0	0	0	0	0	2.85602	0	0	19.7699	11.6614	7.77469	0	0	4.60986	13.3614	0.660372	11.6031	0	8.98478	0	5.76078	0	0	4.93725	4.27692	1.06221	3.88838	0	0	0	0	0
hsa-miR-760	0	0	0	13.0359	0	0	4.80512	0	0	0	0	0	0	0	2.85602	0	1.90633	0	0	0	0	0	0.76831	0	0	0	0	0	0	0	0	0	0	0	0	0	0	0	0	0	0
hsa-miR-129-2-3p	0	0	0	0	0	0	0	13.6456	0	0	0	0	0	0	2.85602	0.484152	0	19.7699	0	0	0	0.180558	4.60986	15.5883	0	8.70231	0	0	0	0	5.07436	0	8.64018	0.534615	0	0.972095	0	0	1.32121	0	0
hsa-miR-132-5p	0	0	0	8.69063	0	0	0	0	0	0	0	0.937136	0	0	2.85602	0	0	0	2.91535	0	0	0	3.07324	8.90761	0	0	0	0	0	0	0	0	3.70294	0	1.06221	0.972095	0	0	1.32121	0	0
hsa-miR-193b-5p	0	0	0	0	0	0	0	0	0	0	5.04048	0	0	0	2.85602	0	4.76582	19.7699	0	0	0	0.361116	0.384155	0	0	0	0	0	0	0	15.2231	1.44891	0	0	0	0	0	0	0	1.44379	0
hsa-miR-6502-5p	0	0	0	0	0	0	0	0	0	0	0	0	0	0	2.85602	0	0	0	0	0	0	0	0	0	0	0	0	0	0	0	0	0	0	0	0	0	0	0	0	0	0
hsa-miR-1304-3p	0	0	0	0	0	0	0	0	0	0	0	0	0	0	2.85602	0	0	0	0	0	0	0	0	0	0	0	0	0	0	0	5.07436	0	0	0	0	0	0	0	0	0	0
hsa-miR-1299	0	0	0	0	0	0	0	0	0	0	0	0	0	0	0	4.84152	0	0	0	0	0	0	0	0	0	0	6.50846	7.48732	0	0	0	0	0	0	0	0	0	0	0	0	0
hsa-miR-574-3p	0	0	0	0	0	0	0	10.2342	0	0	0	0	0	0	0	3.87322	0	0	5.8307	0	0	0	3.07324	8.90761	0	0	2.71186	0	0	5.76078	0	0	4.93725	0.534615	0	0	0	0	2.64242	1.44379	0
hsa-miR-33a-5p	0	0	4.15317	0	0	0	6.0064	3.4114	0	0	0	0	0	0	0	3.87322	0	0	5.8307	3.88734	0	0	2.68908	0	0	5.80154	1.08474	0	0	5.76078	0	0	2.46862	0	0	0	0	0	1.32121	1.44379	0
hsa-miR-2116-3p	0	0	0	0	0	0	0	0	17.3545	0	0	0.937136	0	0	0	3.22768	0	0	0	0	0	0	0	0	0	0	0	0	0	0	20.2975	0	0	0	0	0	0	0	0	0	0
hsa-miR-144-3p	0	0	0	37.6594	0	0	19.2205	0	0	0	8.40081	7.49709	0	0	0	3.22768	0	0	0	0	15.2868	0	1.15246	4.45381	0	11.6031	0	13.4772	28.0199	23.0431	0	0	7.40587	0	0	0	0	0	9.24848	4.33136	0
hsa-miR-1297	0	0	0	0	0	0	0	0	0	0	0	1.87427	0	0	0	2.58214	0	0	8.74605	0	0	0	0	0	0	0	0	1.49746	0	2.88039	0	0	0	0	1.06221	8.74886	0	0	0	8.66272	0
hsa-let-7a-3p	0	0	4.15317	0	0	0	0	0	0	0	0	0	0	0	0	2.25938	0	0	5.8307	0	0	0	0.76831	0	0.660372	0	5.96609	17.9696	0	0	0	0	0	0.534615	0	0	0	0	0	0	0
hsa-miR-200c-3p	0	0	0	0	0	0	0	0	0	0	0	0	0	0	0	1.93661	0	0	0	0	0	0	0	0	0	0	0	0	0	0	0	0	0	0	0	0	0	0	0	0	0
hsa-miR-5010-3p	0	0	0	0	0	0	0	0	0	0	0	0	0	0	0	1.93661	0	0	0	0	0	0	0	4.45381	0	0	0	0	0	0	0	0	1.23431	0	0	0	0	0	0	0	0
hsa-miR-203a-3p	0	0	16.6127	2.89688	0	16.3053	0	0	0	0	0	4.68568	0	0	0	1.61384	13.3443	0	2.91535	0	0	0	3.84155	0	0	11.6031	0	0	3.70074	0	0	5.79565	9.8745	1.06923	2.12442	9.72095	0	0	0	89.5148	0
hsa-miR-1538	0	0	0	0	0	0	0	0	0	0	0	0	0	0	0	1.61384	0	0	0	0	0	0	0	0	0	0	0	0	0	0	0	0	0	0	0	0	0	0	0	0	0
hsa-miR-6511b-3p	0	0	0	0	0	0	3.60384	0	0	0	0	0	0	0	0	1.61384	2.85949	0	2.91535	0	0	0	0.384155	4.45381	0	0	0	0	0	0	0	0	0	0	0	0	0	0	0	0	0
hsa-miR-1224-5p	0	0	0	0	0	0	0	0	0	0	0	0	0	0	0	1.61384	0	0	0	0	0	0	2.30493	0	0	0	0	0	0	2.88039	0	0	9.8745	0	0	0	0	0	0	0	0
hsa-miR-2467-5p	0	0	0	0	0	0	0	0	0	0	0	0	0	0	0	1.61384	0	0	0	0	0	0	0.384155	0	0	0	0	0	0	2.88039	0	0	2.46862	0	0	0	0	0	0	0	0
hsa-miR-511-5p	0	0	0	0	0	0	3.60384	0	0	7.16478	0	0	0	0	0	1.29107	0	0	0	0	0	0	0	0	0	0	0	0	0	0	0	0	7.40587	0	0	0	0	0	0	0	2.52339
hsa-miR-144-5p	0	0	0	17.3813	0	0	15.6166	0	11.5697	0	8.40081	0	0	0	0	1.29107	0	19.7699	2.91535	0	6.55151	2.88893	1.92077	4.45381	0	11.6031	0	0	14.8029	0	0	0	1.23431	4.27692	0	0.972095	0	0	2.64242	0	0
hsa-miR-5191	0	0	0	0	0	0	0	0	0	0	0	0	0	0	0	1.29107	0	0	0	0	0	0	0	0	0	0	0	0	0	0	0	0	0	0	0	0	0	0	0	0	0
hsa-let-7c	0	0	0	0	0	0	0	1.13713	0	0	0	0	0	0	0	1.12969	0	0	1.45767	0	0	0.240744	0.192077	0	0	0	0	1.99662	0.616789	0	0	0	0	0	0	0	0	0.21488	0	0	0
hsa-miR-429	0	0	0	0	0	0	0	0	0	0	0	0	0	0	0	0.968304	0	0	0	0	0	0	0	0	0	0	0	0	0	0	0	0	0	0	0	3.88838	0	0	0	0	0
hsa-miR-548w	0	0	0	0	0	0	0	0	0	0	0	0	0	0	0	0.645536	0	0	0	0	0	0	0	0	0	0	0	0	0	0	0	0	0	0	0	0	0	0	0	0	0
hsa-miR-4772-5p	0	0	0	0	0	0	0	0	0	0	0	0	0	0	0	0.645536	0	0	0	0	0	0	0	0	0	0	0	0	0	0	0	0	0	0	0	0	0	0	0	0	0
hsa-miR-548ak	0	0	0	0	0	0	0	0	0	0	0	0	0	0	0	0.645536	0	0	0	0	0	0	0	0	0	0	0	0	0	0	0	0	0	0	0	0	0	0	0	0	0
hsa-miR-548am-3p	0	0	0	0	0	0	0	0	0	0	0	0	0	0	0	0.645536	0	0	0	0	0	0	0	0	0	0	0	0	0	0	0	0	0	0	0	0	0	0	0	0	0
hsa-miR-129-1-3p	0	0	8.30634	0	0	0	0	3.4114	0	0	0	0.937136	0	0	0	0.484152	0	0	2.91535	0	0	4.87506	3.84155	6.68071	0	2.90077	0	0	0	2.88039	0	0	2.46862	0	0	0	0	0	1.32121	0	0
hsa-miR-18a-5p	0	0	0	0	0	0	0	3.4114	0	0	0	0	0	0	0	0.322768	0	0	0	0	0	0	0	0	0	0	0	0	0	0	0	0	0	0	0	0	0	0	0	0	0
hsa-miR-4746-5p	0	0	0	0	0	0	0	0	0	0	0	0	0	0	0	0.322768	0	0	0	0	0	0	0	0	0	0	0	0	0	0	0	0	0	0	0	0	0	0	0	0	0
hsa-miR-582-3p	0	0	0	0	0	0	0	0	0	0	0	0	0	0	0	0.322768	0	19.7699	0	0	0	0	1.15246	0	0	0	0	0	0	0	0	0	2.46862	0	0	2.91629	0	0	0	2.88757	0
hsa-miR-539-3p	0	0	4.15317	0	0	0	0	0	0	0	0	0	0	0	0	0.322768	0	19.7699	0	0	0	0	3.45739	4.45381	0.660372	0	0	0	0	2.88039	0	0	2.46862	0.534615	1.06221	0.972095	0	0	0	0	0
hsa-miR-4429	0	0	0	0	0	0	0	0	0	0	0	0	0	0	0	0.322768	0	0	0	0	0	0	0	0	0	0	0	0	0	0	0	0	0	0	0	0	0	0	0	0	0
hsa-miR-548h-5p	0	0	0	0	0	0	0	0	0	0	0	0	0	0	0	0.322768	0	0	0	0	0	0	0	0	0	0	0	0	0	0	0	0	0	0	0	0	0	0	0	0	0
hsa-miR-7977	0	0	4.15317	0	0	0	0	0	0	0	0	0.937136	0	0	0	0.322768	0	0	0	0	0	0.361116	1.15246	4.45381	0	0	0.542371	0	3.17206	0	0	0	0	0.534615	0	0	0	0	0	0	0
hsa-miR-378d	0	0	0	2.17266	0	0	0	0	0	0	0	0	0	0	0	0.161384	0	0	0	0	0	0	0	0	0	1.93385	0	6.36422	0	0	2.53718	0	0.411437	0	0	0	0	0	0	0	0
hsa-miR-485-5p	0	0	4.15317	0	0	0	0	0	0	0	3.36032	0	0	0	0	0	8.57848	0	2.91535	0	0	0	1.92077	0	0.660372	5.80154	0	0	0	2.88039	5.07436	0	4.93725	0	0	7.77676	1.54642	0	0	0	0
hsa-miR-542-3p	0	0	0	8.69063	0	0	0	0	0	0	0	0	0	0	0	0	6.67215	0	2.91535	0	0	0	3.07324	4.45381	1.98112	5.80154	0	0	0	0	0	0	1.23431	0	0	0	0	0	1.32121	0	0
hsa-miR-549a	0	0	0	0	0	0	0	0	0	7.16478	0	0	0	0	0	0	6.67215	0	0	0	0	0	0	0	0	0	0	0	0	20.1627	0	0	0	0	2.12442	0	0	0	1.32121	0	0
hsa-miR-3180|hsa-miR-3180-3p	0	0	4.15317	0	0	0	0	0	0	0	0	0	0	0	0	0	6.67215	0	0	0	0	0	0.384155	8.90761	0	0	0	0	0	8.64118	0	0	0	0	0	0	0	0	1.32121	0	0
hsa-miR-30b-3p	0	0	0	0	0	0	0	0	0	0	0	0	0	0	0	0	5.71899	0	0	0	0	0	0	0	0	0	0	0	0	0	0	0	0	0	0	0	0	0	0	0	0
hsa-miR-6509-5p	0	0	0	0	0	0	0	0	0	8.59774	0	0	0	0	0	0	5.71899	0	0	0	0	0	0	0	0	0	0	0	0	0	0	0	0	0	0	0	0	0	0	0	0
hsa-miR-100-3p	0	0	0	0	0	0	0	0	0	0	0	0	0	0	0	0	2.85949	0	0	0	0	0	1.15246	4.45381	0	0	0	8.98478	0	0	0	0	2.46862	0	0	0	0	0	1.32121	0	0
hsa-miR-770-5p	0	0	0	0	0	0	0	0	0	1.43296	0	0	0	0	0	0	0.953164	0	0	0	0	0	0.384155	4.45381	0	5.80154	0	0	0	0	0	0	0	0	0	0	0	0	0	0	0
hsa-miR-215-5p	0	0	0	0.724219	0	0	0	17.057	0	0	0	0	0	0	0	0	0.953164	0	0	0	0	0	0.960387	0	0	0	0	0	0	0	0	0	0	0	0	0	0	0	0	0	0
hsa-miR-6511a-3p	0	0	0	0	0	0	0	0	0	0	0	0	0	0	0	0	0	39.5398	0	0	0	0	0.384155	0	0.660372	0	0	0	0	0	0	0	0	0	0	0.972095	0	0	0	0	0
hsa-miR-488-5p	0	0	0	0	0	0	0	0	0	0	0	0	0	0	0	0	0	39.5398	0	0	0	0	0.384155	0	0	0	0	0	0	0	0	0	0	0	0	0	0	0	0	0	0
hsa-miR-370-3p	0	0	4.15317	0	0	0	0	0	0	0	0	0	0	0	0	0	0	39.5398	2.91535	0	0	0	2.68908	0	0.660372	0	0	0	0	8.64118	0	0	2.46862	0	1.06221	0.972095	0	0	0	0	0
hsa-miR-187-3p	0	0	0	0	0	0	0	0	0	0	0	0	0	0	0	0	0	39.5398	0	0	0	0	0	0	0	0	0	0	0	0	0	0	0	0	0	0	0	0	0	0	0
hsa-miR-329-3p	0	0	0	0	0	0	0	0	0	0	0	0	0	0	0	0	0	19.7699	2.91535	0	0	0	1.15246	8.90761	0	5.80154	0	0	0	0	0	0	2.46862	0	0	0	0	0	0	0	0
hsa-miR-668-3p	0	0	0	0	0	0	0	0	0	0	0	0	0	0	0	0	0	19.7699	0	0	0	0	1.15246	0	0	0	0	0	4.75809	0	15.2231	0	1.23431	0	0	0	0	0	1.32121	0	0
hsa-miR-4286	0	0	0	0	0	0	0	0	0	1.43296	0	0	0	0	0	0	0	19.7699	0	0	0	0	0	0	0	0	0	0	0	0	0	0	0	0	0	0	0	1.28928	0	0	0
hsa-miR-940	0	0	0	0	0	0	0	0	0	0	0	0	0	0	0	0	0	19.7699	0	0	0	0	0.76831	0	0	0	0	0	0	0	0	0	0	0	0	0	0	0	0	0	0
hsa-miR-433-5p	0	0	0	0	0	0	0	0	0	0	0	0	0	0	0	0	0	19.7699	0	0	0	0	0	0	0	0	0	0	0	0	0	0	0	0	0	0.972095	0	0	0	0	0
hsa-miR-548ba	0	0	0	0	0	0	0	0	0	0	0	0	0	0	0	0	0	19.7699	0	0	0	0	0	0	0	0	0	0	0	0	0	0	0	0	0	0	0	0	0	0	0
hsa-miR-128-1-5p	0	0	0	0	0	0	0	0	5.78483	0	0	0	0	0	0	0	0	19.7699	2.91535	0	0	0	2.68908	4.45381	1.32074	0	0	0	1.05735	2.88039	0	0	1.23431	0	1.06221	0.972095	2.31963	0	1.32121	0	0
hsa-miR-3200-3p	0	0	0	11.5875	0	0	0	0	0	0	0	0	0	0	0	0	0	19.7699	8.74605	0	0	0	1.53662	8.90761	0	0	0	0	0	2.88039	0	0	0	0	0	0	0	0	0	0	0
hsa-miR-654-5p	0	0	0	7.24219	0	0	0	0	0	0	0	0	0	0	0	0	0	19.7699	0	0	0	0	0	0	0	0	0	0	0	0	0	0	0	0	0	0	0	0	0	0	0
hsa-miR-1269a	0	0	24.919	0	0	0	0	0	0	0	0	0	0	0	0	0	0	0	0	0	0	0	0	0	0	0	0	0	0	0	0	0	0	0	0	0	0	0	0	4.33136	0
hsa-miR-548al	0	0	16.6127	0	0	0	0	0	0	0	0	0	0	0	0	0	0	0	0	0	0	0	0	0	0	0	0	0	0	0	0	0	0	0	0	0	0	0	0	0	0
hsa-miR-383-5p	0	0	16.6127	0	0	0	0	0	5.78483	0	0	0	0	0	0	0	0	0	8.74605	0	0	0	4.2257	0	0	0	0	0	0	8.64118	5.07436	0	3.70294	0	0	0	0	0	1.32121	0	0
hsa-miR-200a-3p	0	0	12.4595	0	0	3.26107	0	0	0	0	0	1.87427	0	0	0	0	0	0	0	0	0	0	0	0	0	0	0	0	0	0	0	0	0	0	0	0	0	0	0	2.88757	0
hsa-miR-4446-3p	0	0	12.4595	0	14.4315	0	0	0	0	0	0	0	0	0	0	0	0	0	2.91535	0	0	0	0	0	0	0	0	0	0	0	0	0	0	0	0	0	0	0	0	0	0
hsa-miR-487a-3p	0	0	8.30634	0	0	0	0	0	0	0	0	0	0	0	0	0	0	0	0	0	0	0	1.15246	0	1.32074	11.6031	0	0	0	0	0	0	2.46862	0	1.06221	0	0	0	0	0	0
hsa-miR-449a	0	0	8.30634	0	0	0	1.20128	0	0	0	0	0	0	0	0	0	0	0	0	3.88734	0	6.13897	2.68908	4.45381	0	0	0	0	0	0	0	0	1.23431	0	0	0	0	0	0	0	0
hsa-miR-130b-5p	0	0	8.30634	2.89688	0	0	0	3.4114	0	0	0	0	0	0	0	0	0	0	0	1.94367	0	0	0	4.45381	0	0	0	0	0	2.88039	0	0	0	0	0	0	0	0.644641	0	0	0
hsa-miR-382-3p	0	0	8.30634	0	0	0	0	0	0	0	0	0	0	0	0	0	0	0	5.8307	0	0	0	3.45739	0	0	5.80154	0	0	0	0	0	0	0	0	0	1.94419	0	0	0	0	0
hsa-miR-561-5p	0	0	8.30634	0	0	0	0	0	0	0	0	0	0	0	0	0	0	0	0	0	0	0	0	0	0	0	0	0	0	0	0	0	0	0	0	0	0	0	0	0	0
hsa-miR-539-5p	0	0	4.15317	0	0	0	0	0	0	0	0	0	0	0	0	0	0	0	2.91535	0	0	0	0	8.90761	0	0	0	0	0	0	0	0	0	0	0	0	0	0	0	0	0
hsa-miR-3158-3p	0	0	4.15317	0	0	0	2.40256	0	0	0	0	0	0	0	0	0	0	0	0	0	0	0.361116	0	0	0	0	0	0	0	0	0	0	0	0	0	0	0	0	0	0	0
hsa-miR-758-3p	0	0	4.15317	0	0	0	0	0	0	0	0	0	0	0	0	0	0	0	2.91535	0	0	0	2.30493	0	0	0	0	0	0	5.76078	5.07436	0	2.46862	0	0	0	0	0	0	0	0
hsa-miR-365a-3p|hsa-miR-365b-3p	0	0	4.15317	1.44844	7.21574	0	0	0	46.2786	0	0	0	0	0	0	0	0	0	5.8307	0	0	0.361116	0.384155	4.45381	0	5.80154	4.88134	0	0	0	0	0	1.23431	0	0	0	1.93302	0	0	0	0
hsa-miR-744-3p	0	0	4.15317	0	0	0	0	0	0	0	0	0	0	0	0	0	0	0	0	0	0	0	1.15246	0	0	0	0	0	0	0	0	0	1.23431	0	0	0	0	0	0	0	0
hsa-miR-188-5p	0	0	4.15317	0	0	0	0	0	0	0	0	0	0	0	0	0	0	0	0	0	0	0	0	0	0	0	0	0	0	0	0	0	0	0	0	0	0	0	0	0	0
hsa-miR-873-5p	0	0	4.15317	0	0	0	0	6.82279	0	0	0	0	0	0	0	0	0	0	14.5767	0	0	0	6.14648	26.7228	0	11.6031	3.25423	0	0	0	10.1487	0	7.40587	1.60384	0	1.94419	1.93302	1.93392	3.96363	0	0
hsa-miR-374b-3p	0	0	4.15317	0	0	0	0	0	0	0	0	0	0	0	0	0	0	0	0	0	0	0	1.53662	8.90761	0	0	0	0	0	0	0	0	3.70294	0	0	0	0	0	0	0	0
hsa-miR-212-3p	0	0	4.15317	0	0	0	0	0	0	0	3.36032	0	0	0	0	0	0	0	2.91535	0	0	0	0.76831	13.3614	3.96223	0	0	0	0	0	0	0	2.46862	0.534615	0	0.972095	0	0	0	0	0
hsa-miR-1179	0	0	4.15317	0	0	0	0	0	0	0	0	0	0	0	0	0	0	0	2.91535	0	0	0	0	0	0	0	0	0	0	0	0	0	0	0	0	0	0	0	0	0	0
hsa-miR-139-3p	0	0	4.15317	0	0	0	0	0	0	0	0	3.74854	0	0	0	0	0	0	0	0	0	0	0.76831	0	0	0	0	0	0	2.88039	0	0	1.23431	0	0	0	0	0	0	0	0
hsa-miR-1301-3p	0	0	4.15317	0	0	0	0	3.4114	0	0	0	0	0	0	0	0	0	0	0	0	0	0.361116	1.15246	4.45381	0	0	0	0	0	0	0	0	1.23431	0	1.06221	0	0	0	0	0	0
hsa-miR-548az-5p	0	0	4.15317	0	0	0	0	0	0	0	0	0	0	0	0	0	0	0	0	0	0	0	0	0	0	0	0	0	0	0	0	0	0	0	0	0	0	0	0	0	0
hsa-miR-3688-3p	0	0	4.15317	0	0	0	0	0	0	0	0	0	0	0	0	0	0	0	0	0	0	0	0	0	0	0	0	0	0	0	0	0	0	0	0	0	0	0	0	0	0
hsa-miR-185-5p	0	0	4.15317	0	0	0	0	0	0	0	0	0	0	0	0	0	0	0	2.91535	0	0	0.361116	2.30493	0	0	0	0	0	0	0	0	0	2.46862	0	0	0	0	0	0	0	0
hsa-let-7f-2-3p	0	0	4.15317	0	0	0	0	0	0	0	0	0	0	0	0	0	0	0	5.8307	0	0	0	0	0	0	5.80154	0	0	0	0	0	1.44891	1.23431	0	0	0	0	0	2.64242	0	0
hsa-miR-628-5p	0	0	0	0	0	0	0	0	0	0	0	0	0	0	0	0	0	0	5.8307	0	0	0.722232	1.53662	4.45381	1.32074	11.6031	0	0	0	5.76078	5.07436	0	1.23431	0	0	0	0	0	1.32121	0	0
hsa-miR-326	0	0	0	0	7.21574	0	0	0	0	0	0	0	0	0	0	0	0	0	5.8307	0	0	0	3.07324	4.45381	0.660372	11.6031	0	0	0	0	0	0	1.23431	0.534615	1.06221	1.94419	0	0	0	0	0
hsa-miR-1185-5p	0	0	0	0	0	0	0	0	0	0	0	0.937136	0	0	0	0	0	0	5.8307	0	0	0	1.53662	4.45381	0	0	0	0	0	0	0	0	1.23431	0	0	0	0	0	0	0	0
hsa-miR-379-5p	0	0	0	0	0	0	0	0	0	0	0	0.937136	0	0	0	0	0	0	5.8307	0	0	0	4.60986	13.3614	0	11.6031	0	0	0	0	0	0	3.70294	0	0	0.972095	0	0	1.32121	0	0
hsa-miR-143-5p	0	0	0	0	0	0	0	0	0	0	0	0	0	0	0	0	0	0	5.8307	0	0	0	0	0	0	0	0	0	0	0	0	0	0	0.534615	0	0	0	0	1.32121	0	0
hsa-miR-664a-3p	0	0	0	0	0	0	0	0	0	0	0	0.937136	0	0	0	0	0	0	5.8307	0	0	0	3.45739	0	7.2641	0	0	1.49746	0	0	0	0	1.23431	0	2.12442	0	0	0	1.32121	0	0
hsa-miR-769-3p	0	0	0	0	0	0	0	0	0	0	0	0	0	0	0	0	0	0	5.8307	0	0	0	3.07324	4.45381	0	0	0	0	0	2.88039	0	0	1.23431	0	0	0	0	0	0	0	0
hsa-miR-369-3p	0	0	0	0	0	0	0	0	0	0	0	0	0	0	0	0	0	0	5.8307	0	6.55151	0	2.68908	4.45381	0	0	0	7.48732	0	0	0	0	1.23431	0	0	0	0	0	0	0	0
hsa-miR-874-5p	0	0	0	0	0	0	0	0	0	0	0	0	0	0	0	0	0	0	5.8307	0	0	0	6.53063	17.8152	0.660372	0	0	0	0	17.2824	5.07436	0	9.8745	0	1.06221	0	0	0	2.64242	0	0
hsa-miR-551b-3p	0	0	0	0	7.21574	0	0	0	0	0	0	0	0	0	0	0	0	0	5.8307	0	0	0	0.76831	0	0	0	0	0	0	2.88039	0	0	0	0	0	0	0	0	0	0	0
hsa-miR-1249-3p	0	0	0	0	0	0	0	0	0	0	0	0	0	0	0	0	0	0	5.8307	0	0	0	4.60986	0	0	11.6031	0.542371	0	0	2.88039	0	0	1.23431	0	0	1.94419	0	0	1.32121	0	0
hsa-miR-7-1-3p	0	0	0	10.1391	0	0	1.20128	0	0	0	0	0	0	0	0	0	0	0	5.8307	0	0	0	0	13.3614	0	0	0	0	0	5.76078	0	0	0	0	0	2.91629	0	0	0	0	0
hsa-miR-33b-5p	0	0	0	0	0	0	4.80512	0	0	8.59774	0	0	0	0	0	0	0	0	5.8307	0	0	0	5.76232	13.3614	0.660372	5.80154	0	0	0	0	0	0	6.17156	1.06923	0	0.972095	0	0	2.64242	0	0
hsa-miR-378c	0	0	0	0	0	0	0	37.5254	0	0	0	0	0	0	0	0	0	0	2.91535	0	0	0	0	0	0	0	0	1.49746	0	0	20.2975	0	0	0	0	0	0	0	0	0	0
hsa-miR-337-5p	0	0	0	0	0	0	0	0	0	0	0	0	0	0	0	0	0	0	2.91535	0	0	0	0	0	0	0	0	0	0	0	0	0	0	0	0	0	0	0	0	0	0
hsa-miR-138-1-3p	0	0	0	0	0	0	0	0	0	0	0	0	0	0	0	0	0	0	2.91535	0	0	0	0.384155	8.90761	0	0	0	0	0	0	0	0	0	0	0	1.94419	0	0	0	0	0
hsa-miR-378g	0	0	0	0	0	0	0	0	0	0	0	0	0	0	0	0	0	0	2.91535	0	0	0	0	0	0	0	0	0	0	0	0	0	0	0	0	0	0	0	0	0	0
hsa-miR-7974	0	0	0	0	0	0	0	0	0	0	0	0	0	0	0	0	0	0	2.91535	0	0	0	0	0	0	0	0	1.49746	0	2.88039	0	0	1.23431	0	0	0	0	0	0	0	0
hsa-miR-1243	0	0	0	0	0	0	0	0	0	0	0	0	0	0	0	0	0	0	2.91535	0	0	0	0	0	0	0	0	0	0	0	0	0	0	0	0	0	0	0	0	0	0
hsa-miR-548ah-5p	0	0	0	0	0	0	0	0	0	0	0	0	0	0	0	0	0	0	2.91535	0	0	0	0	0	0	0	0	0	0	0	0	0	0	0	0	0	0	0	0	0	0
hsa-miR-151a-5p	0	0	0	0	0	0	0	0	0	0	0	0.937136	0	0	0	0	0	0	2.91535	0	0	0	2.30493	4.45381	0	0	0	0	0	0	0	0	1.23431	0	0	0	0	0	0	0	0
hsa-miR-30c-1-3p	0	0	0	0	0	0	0	0	0	0	0	0	0	0	0	0	0	0	2.91535	0	0	0	0	0	0.660372	11.6031	0	1.49746	0	0	15.2231	0	0	0	0	0	0	0	1.32121	0	0
hsa-miR-138-2-3p	0	0	0	0	0	0	0	0	0	0	0	0	0	0	0	0	0	0	2.91535	0	0	0	0	0	0	0	0	0	0	0	0	0	1.23431	0	0	0	0	0	0	0	0
hsa-miR-3177-3p	0	0	0	0	0	0	0	0	0	0	0	0	0	0	0	0	0	0	2.91535	0	0	0	0.384155	0	0	0	0	0	0	0	0	0	0	0	0	0	0	0	0	0	0
hsa-miR-6784-3p	0	0	0	0	0	0	0	0	0	0	0	0	0	0	0	0	0	0	2.91535	0	0	0	0	0	0	0	0	0	0	0	5.07436	0	0	0	0	0	0	0	0	0	0
hsa-miR-409-5p	0	0	0	0	0	0	0	0	0	0	0	0	0	0	0	0	0	0	2.91535	0	0	0	0	0	0	0	0	0	0	0	0	0	1.23431	0	0	0	0	0	0	0	0
hsa-miR-455-5p	0	0	0	0	0	3.26107	0	0	0	0	0	0	0	0	0	0	0	0	2.91535	0	0	0	2.30493	0	0	0	0	0	0	0	0	0	6.17156	0.534615	0	0.972095	0	0	0	0	0
hsa-miR-5683	0	0	0	0	0	0	0	0	0	0	0	0	0	0	0	0	0	0	2.91535	0	13.103	0	0.76831	0	0	0	0	0	0	0	0	0	1.23431	0	0	0	0	0	0	0	0
hsa-miR-31-3p	0	0	0	0	0	0	0	0	0	0	0	0	0	0	0	0	0	0	2.91535	0	0	0	0	0	0	0	0	0	0	2.88039	0	0	0	0	0	0	0	0	0	0	0
hsa-miR-3943	0	0	0	0	0	0	0	0	0	0	0	0.937136	0	0	0	0	0	0	2.91535	0	0	0	0.76831	0	0	0	0	0	0	0	0	0	0	0	0	0.972095	0	0	0	0	0
hsa-miR-24-1-5p	0	0	0	0	0	0	0	0	0	0	0	0	0	0	0	0	0	0	2.91535	0	0	0	0	0	0	0	0	0	0	0	0	0	0	0	0	0	0	0	0	0	0
hsa-miR-324-5p	0	0	0	0	0	0	0	0	0	0	0	0	0	0	0	0	0	0	2.91535	0	0	0	1.53662	4.45381	0	11.6031	0	0	0	0	0	1.44891	4.93725	0	1.06221	0	0	0	1.32121	0	0
hsa-miR-6500-3p	0	0	0	0	0	0	0	0	0	0	0	0	0	0	0	0	0	0	2.91535	0	0	0	0	0	0	0	0	0	0	0	5.07436	0	0	0	0	0	0	0	0	0	0
hsa-miR-494-3p	0	0	0	0	0	0	0	0	0	0	0	0	0	0	0	0	0	0	2.91535	0	0	0	0.384155	0	0	0	0	0	0	0	0	0	0	0	0	0.972095	0	0	0	0	0
hsa-miR-509-3p	0	0	0	0	0	0	0	27.2912	0	0	0	0	0	0	0	0	0	0	0	3.88734	0	0	0	0	0	0	0	0	0	0	0	0	0	0	0	0	0	0	0	1.44379	0
hsa-miR-10b-3p	0	0	0	0	0	0	0	6.82279	0	0	0	0	0	0	0	0	0	0	0	1.94367	0	0	0	0	0	0	0	0	0	0	0	0	0	0	0	0	0	0	0	0	0
hsa-miR-767-5p	0	0	0	20.2781	0	0	2.40256	0	0	0	3.36032	2.81141	0	0	0	0	0	0	0	1.94367	0	8.30566	0.384155	4.45381	0	0	0	38.934	0	0	15.2231	0	3.70294	2.13846	0	3.88838	0	0	0	0	0
hsa-miR-301b-3p	0	0	0	0	0	0	0	0	0	0	0	0	0	0	0	0	0	0	0	1.94367	0	0.361116	0	4.45381	0	0	0	0	0	0	0	0	2.46862	0	0	0.972095	0	0	0	0	0
hsa-miR-7854-3p	0	0	0	0	0	0	0	0	0	0	0	0	0	0	0	0	0	0	0	0	19.6545	0	0	0	0	0	0	0	0	0	0	0	0	0	0	0	0	0	0	0	0
hsa-miR-5010-5p	0	0	0	0	0	0	0	0	0	0	0	0	0	0	0	0	0	0	0	0	19.6545	0	0	0	0	0	0	0	0	0	0	0	0	0	0	0	0.773209	0	0	0	0
hsa-miR-4732-3p	0	0	0	0	0	0	3.60384	0	11.5697	0	1.68016	0	0	0	0	0	0	0	0	0	19.6545	4.33339	0	0	0	0	0	10.4822	6.34412	2.88039	0	0	0	0	0	0	0	0	0	0	0
hsa-miR-208b-3p	0	0	0	28.9688	0	0	0	0	0	0	0	0	0	0	0	0	0	0	0	0	0	0	0.384155	0	0	0	0	0	0	0	0	0	0	0	0	0	0	0	0	0	0
hsa-miR-3173-5p	0	0	0	24.6234	0	0	0	0	0	0	0	0	0	0	0	0	0	0	0	0	0	0	1.53662	0	0	0	0	0	0	0	0	0	0	0	0	0	0	0	0	0	0
hsa-miR-34a-3p	0	0	0	11.5875	0	0	0	0	0	0	0	0	0	0	0	0	0	0	0	0	0	0	0	0	0	0	0	0	0	0	0	0	0	0	0	0	0	0	0	0	0
hsa-miR-216a-5p	0	0	0	7.24219	0	0	0	0	0	0	0	0	0	0	0	0	0	0	0	0	0	0	0	0	0	0	0	0	0	0	0	0	0	0	0	0	0	0	0	0	0
hsa-miR-190a-3p	0	0	0	7.24219	0	0	0	0	0	0	1.68016	0	0	0	0	0	0	0	0	0	0	0	0.384155	4.45381	0	0	0	0	0	0	0	0	0	0	0	0	0	0	0	0	0
hsa-miR-214-3p	0	0	0	5.79375	0	0	0	0	0	0	0	0	0	0	0	0	0	0	0	0	0	0	0	0	0	0	0	0	0	0	0	0	0	0	4.24885	0	0	0	0	0	0
hsa-miR-499a-3p	0	0	0	5.79375	0	0	0	0	0	0	0	0	0	0	0	0	0	0	0	0	0	0	0	0	0	0	0	0	0	0	0	0	0	0	0	0	0	0	0	0	0
hsa-miR-190b	0	0	0	4.34531	0	0	0	0	0	0	0	0	0	0	0	0	0	0	0	0	0	0	0	0	0	0	0	0	0	0	0	0	0	0	0	0	0	1.28928	0	0	0
hsa-miR-378f	0	0	0	1.44844	0	0	0	0	0	0	0	0	0	0	0	0	0	0	0	0	0	0	0	0	0	0	0	0	0	0	0	0	0	0	0	0	0	0	0	0	0
hsa-miR-1260b	0	0	0	1.44844	0	0	0	0	0	0	0	0	0	0	0	0	0	0	0	0	0	0.361116	0	0	0	0	0.542371	0	0	0	0	0	1.23431	0	0	0	0	0	0	0	0
hsa-miR-5001-3p	0	0	0	1.44844	0	0	0	0	0	0	0	0	0	0	0	0	0	0	0	0	0	0	0	0	0	0	0	0	0	0	0	0	0	0	0	0	0	0	0	0	0
hsa-miR-133a-5p	0	0	0	1.44844	0	0	0	0	0	0	0	0	0	0	0	0	0	0	0	0	0	0	0	0	0	0	0	0	0	0	0	0	0	0	0	0	0	0	0	0	0
hsa-miR-15b-3p	0	0	0	1.44844	0	0	0	0	0	0	0	0	0	0	0	0	0	0	0	0	0	0	0	0	0	5.80154	0	0	0	2.88039	0	0	0	0	0	0	0	0	0	0	0
hsa-miR-4661-5p	0	0	0	0	0	0	0	0	0	0	0	0	0	0	0	0	0	0	0	0	0	5.41674	0	0	0	0	0	0	0	0	0	0	0	0	0	0	0	0	0	0	0
hsa-miR-29a-5p	0	0	0	0	0	0	0	0	0	0	0	0	0	0	0	0	0	0	0	0	0	5.05562	0.384155	0	0	0	0	0	0	0	0	0	0	0	0	0	0	0	0	0	0
hsa-miR-532-3p	0	0	0	0	0	0	0	0	0	0	0	0	0	0	0	0	0	0	0	0	0	4.33339	0	0	0	0	0	0	0	0	0	0	0	0	0	0	0	1.93392	0	0	0
hsa-miR-204-3p	0	0	0	0	0	0	1.20128	0	0	0	0	0	0	0	0	0	0	0	0	0	0	2.52781	4.99401	4.45381	0	0	0	14.9746	2.11471	0	0	0	0	0.534615	0	0	0	0	0	0	0
hsa-miR-27b-5p	0	0	0	0	0	0	0	0	0	0	0	0	0	0	0	0	0	0	0	0	0	2.52781	0	13.3614	0.660372	5.80154	0	0	2.11471	5.76078	0	1.44891	6.17156	0	0	0	0	0	0	0	0
hsa-miR-1973	0	0	0	0	0	0	0	0	0	0	0	0	0	0	0	0	0	0	0	0	0	0.361116	0	0	0	0	0	0	0	0	0	0	0	0	0	0	0	0	0	0	0
hsa-miR-106a-5p	0	0	0	0	0	0	0	0	0	0	0	0	0	0	0	0	0	0	0	0	0	0.361116	0.576232	6.68071	0	0	0	0	0	0	0	0	1.23431	0	0	0	0	0	0	0	0
hsa-miR-625-5p	0	0	0	0	7.21574	0	0	0	0	0	0	0	0	0	0	0	0	0	0	0	0	0.361116	0.76831	0	0	0	0	0	0	2.88039	0	0	0	0	0	0	0	0	0	0	0
hsa-let-7b	0	0	0	0	0	0	0.60064	1.13713	0	0	0	0	0	0	0	0	0	0	0	0	0	0.240744	0	0	0	0	0	1.99662	0.352451	0	0	1.44891	1.23431	0	0	0	0	0.21488	0	0	0
hsa-mir-30d	0	0	0	0	0	0	0	0	0	0	0	0	0	0	0	0	0	0	0	0	0	0.180558	0	0	0	0	0	0.748732	0	0	0	0	0	0	0	0	0	0	0	0	0
hsa-miR-6740-5p	0	0	0	0	43.2944	0	0	0	0	0	0	0	0	0	0	0	0	0	0	0	0	0	0	0	0	0	0	0	0	0	0	0	0	0	0	0	0	0	0	0	0
hsa-miR-548i	0	0	0	0	14.4315	0	0	0	0	0	0	0	0	0	0	0	0	0	0	0	0	0	0	0	0	0	0	0	0	0	0	0	0	0	1.06221	0	0	0	0	0	0
hsa-miR-3188	0	0	0	0	7.21574	0	0	0	0	0	0	0	0	0	0	0	0	0	0	0	0	0	0	0	0	0	0	0	0	0	0	0	0	0	0	0	0	0	0	0	0
hsa-miR-185-3p	0	0	0	0	7.21574	0	0	0	23.1393	0	0	0	0	0	0	0	0	0	0	0	0	0	1.53662	0	0	0	0	0	4.22941	0	25.3718	0	0	0	0	0	0	0	0	0	0
hsa-miR-495-3p	0	0	0	0	0	0	0	0	0	0	0	0	0	0	0	0	0	0	0	0	0	0	4.2257	0	0	5.80154	0	0	0	2.88039	0	0	0	1.06923	0	0	0	0	0	0	0
hsa-miR-137	0	0	0	0	0	0	0	0	0	0	0	0	0	0	0	0	0	0	0	0	0	0	4.2257	4.45381	0	0	0	0	0	2.88039	5.07436	0	0	0	0	0	0	0	0	0	0
hsa-miR-543	0	0	0	0	0	0	0	0	0	0	0	0	0	0	0	0	0	0	0	0	0	0	2.68908	4.45381	0	0	0	0	0	2.88039	0	0	2.46862	0	0	0.972095	0	0	0	0	0
hsa-miR-627-5p	0	0	0	0	0	0	0	0	0	0	0	2.81141	0	0	0	0	0	0	0	0	0	0	2.68908	0	0	0	0	0	0	0	0	0	0	0	0	0	0	0	0	0	0
hsa-miR-582-5p	0	0	0	0	0	0	0	0	0	0	0	0	0	0	0	0	0	0	0	0	0	0	1.92077	4.45381	0	0	0	0	0	0	0	0	0	0	0	0	0	0	0	0	0
hsa-miR-1258	0	0	0	0	0	0	0	0	0	0	0	0	0	0	0	0	0	0	0	0	0	0	1.92077	0	0	0	0	0	0	0	0	0	0	0	0	0	0	0	0	0	0
hsa-miR-377-5p	0	0	0	0	0	0	0	0	0	0	0	0	0	0	0	0	0	0	0	0	0	0	1.92077	0	0	0	0	0	0	0	5.07436	0	2.46862	0	0	0	0	0	0	0	0
hsa-miR-135b-5p	0	0	0	0	0	0	0	0	0	0	0	0	0	0	0	0	0	0	0	0	0	0	1.53662	0	0	0	0	0	0	0	0	0	2.46862	0	0	1.94419	0	0	0	0	0
hsa-miR-217	0	0	0	0	0	0	0	0	0	0	0	0	0	0	0	0	0	0	0	0	0	0	1.53662	0	0	0	0	11.9797	0	0	0	0	0	0	0	0.972095	0	0	0	0	0
hsa-miR-887-3p	0	0	0	0	0	6.52214	0	0	0	0	1.68016	0	0	0	0	0	0	0	0	0	0	0	1.53662	0	0	5.80154	0	0	0	0	0	0	1.23431	0	0	0	0	0	0	0	0
hsa-miR-499a-5p	0	0	0	0	0	0	0	0	0	0	0	0	0	0	0	0	0	0	0	0	0	0	1.53662	0	0.660372	0	0	0	2.11471	20.1627	0	0	0	0	0	0	0	0	0	0	0
hsa-miR-4443	0	0	0	0	0	0	0	0	0	0	0	0	0	0	0	0	0	0	0	0	0	0	1.15246	4.45381	0	0	0	0	0	0	0	0	0	0	0	0	0	0	0	0	0
hsa-miR-376a-3p	0	0	0	0	0	0	0	0	0	0	0	0	0	0	0	0	0	0	0	0	0	0	1.15246	0	0	0	0	0	0	0	0	1.44891	2.46862	0	0	0	0	0	0	0	0
hsa-miR-548ab	0	0	0	0	0	0	0	0	0	0	0	0	0	0	0	0	0	0	0	0	0	0	1.15246	0	0	0	0	0	0	0	0	0	0	2.13846	1.06221	0	0	0	0	0	0
hsa-miR-656-3p	0	0	0	0	0	0	0	0	0	0	0	0	0	0	0	0	0	0	0	0	0	0	1.15246	0	0	0	0	0	0	0	5.07436	0	3.70294	0	0	0.972095	0	0	0	0	0
hsa-miR-411-3p	0	0	0	0	0	0	0	0	0	0	0	0	0	0	0	0	0	0	0	0	0	0	1.15246	0	0	0	0	0	0	0	0	0	0.617156	0	0	0	1.93302	0	0	0	0
hsa-miR-2110	0	0	0	0	0	0	0	0	0	0	0	0	0	0	0	0	0	0	0	0	0	0	1.15246	0	0	0	0	0	0	14.402	0	0	0	0	0	0	0	0	0	0	0
hsa-miR-944	0	0	0	0	0	0	0	34.114	0	0	0	0	0	0	0	0	0	0	0	0	0	0	1.15246	0	0	0	0	0	0	0	0	0	4.93725	0	0	0	0	0	0	1.44379	0
hsa-miR-6842-3p	0	0	0	0	0	0	1.20128	0	0	0	0	0	0	0	0	0	0	0	0	0	0	0	1.15246	8.90761	3.96223	0	0	0	0	2.88039	0	0	0	0.534615	2.12442	0	0	0	0	0	0
hsa-miR-29b-2-5p	0	0	0	0	0	0	0	0	0	0	0	0	0	0	0	0	0	0	0	0	0	0	0.76831	4.45381	0	0	0	0	0	0	0	0	0	0	0	0	0	0	0	0	0
hsa-miR-942-5p	0	0	0	0	0	0	0	0	0	0	0	0	0	0	0	0	0	0	0	0	0	0	0.76831	0	0	0	0	2.99493	0	0	0	0	0	0	0	0	0	0	0	0	0
hsa-let-7g-3p	0	0	0	0	0	0	0	0	0	0	0	0.937136	0	0	0	0	0	0	0	0	0	0	0.76831	0	0	0	0	0	0	0	5.07436	0	1.23431	3.20769	0	0	0	0	1.32121	0	0
hsa-miR-380-3p	0	0	0	0	0	0	0	0	0	0	0	0	0	0	0	0	0	0	0	0	0	0	0.76831	4.45381	0	5.80154	0	0	0	2.88039	0	1.44891	0	0	0	0	0	0	0	0	0
hsa-miR-299-5p	0	0	0	0	0	0	0	0	0	0	0	0	0	0	0	0	0	0	0	0	0	0	0.76831	0	0	0	0	0	0	0	0	0	1.23431	0	0	0	0	0	0	0	0
hsa-miR-490-5p	0	0	0	0	0	0	0	0	0	0	0	0	0	0	0	0	0	0	0	0	0	0	0.76831	0	0	5.80154	0	0	0	2.88039	0	0	0	0	0	0	0	0	0	0	0
hsa-miR-665	0	0	0	0	0	0	0	0	0	0	0	0	0	0	0	0	0	0	0	0	0	0	0.76831	0	0	0	0	0	0	0	0	0	0	0	0	0	0	0	0	0	0
hsa-miR-1224-3p	0	0	0	0	0	0	0	0	0	0	0	0	0	0	0	0	0	0	0	0	0	0	0.76831	0	0	0	0	0	0	0	0	0	1.23431	0	0	0	0	0	0	0	0
hsa-miR-891a-5p	0	0	0	0	0	0	0	0	0	0	0	0	0	0	0	0	0	0	0	0	0	0	0.76831	0	0	5.80154	0	0	0	0	0	0	0	0	0	0	0	0	0	0	0
hsa-miR-449c-5p	0	0	0	0	0	0	0	0	0	0	0	7.49709	0	0	0	0	0	0	0	0	0	0	0.76831	0	0	0	0	0	0	0	0	0	0	0	0	0	0	0	0	0	0
hsa-miR-377-3p	0	0	0	0	0	0	0	0	0	0	0	0	0	0	0	0	0	0	0	0	0	0	0.76831	0	0	0	0	0	0	0	0	0	0	0	0	0	0	0	0	0	0
hsa-miR-379-3p	0	0	0	0	0	0	0	0	0	0	0	0	0	0	0	0	0	0	0	0	0	0	0.76831	0	0	0	0	0	0	0	0	0	0.617156	0	0	0	0	0	0	0	0
hsa-miR-501-5p	0	0	0	0	0	0	0	0	0	0	0	0	0	0	0	0	0	0	0	0	0	0	0.76831	0	0	0	0	0	0	0	0	0	0	0	0	0	0	0	0	0	0
hsa-miR-1323	0	0	0	0	0	0	0	0	0	0	0	0	0	0	0	0	0	0	0	0	0	0	0.76831	0	0	0	0	0	0	0	0	0	0	0	0	0	0	0	0	0	1.2617
hsa-miR-7705	0	0	0	0	0	0	0	0	0	0	0	0	0	0	0	0	0	0	0	0	0	0	0.384155	0	0	0	0	0	0	0	0	0	0	0	0	0	0	0	0	0	0
hsa-miR-7158-3p	0	0	0	0	0	0	0	0	0	0	0	0.937136	0	0	0	0	0	0	0	0	0	0	0.384155	0	0	0	0	0	0	0	0	0	0	0	0	0	0	0	0	0	0
hsa-miR-6843-3p	0	0	0	0	0	0	0	0	0	0	0	0	0	0	0	0	0	0	0	0	0	0	0.384155	0	0	0	0	0	0	0	0	0	0	0	0	0	0	0	0	0	0
hsa-miR-214-5p	0	0	0	0	0	0	0	0	0	0	0	0	0	0	0	0	0	0	0	0	0	0	0.384155	0	0	0	0	0	0	0	0	0	0	0	0	0	0	3.22321	0	4.33136	0
hsa-miR-3123	0	0	0	0	0	0	0	0	0	0	0	0	0	0	0	0	0	0	0	0	0	0	0.384155	0	0	0	0	0	0	0	0	0	0	0	0	0	0	0	0	0	0
hsa-miR-4775	0	0	0	0	0	0	0	0	0	0	0	0	0	0	0	0	0	0	0	0	0	0	0.384155	0	0	0	0	0	0	0	0	0	0	0	0	0	0	0	0	0	0
hsa-miR-376c-3p	0	0	0	0	0	0	0	0	0	0	0	0	0	0	0	0	0	0	0	0	0	0	0.384155	13.3614	0	0	0	0	0	0	0	0	2.46862	0	1.06221	0	0	0	1.32121	0	0
hsa-miR-193a-3p	0	0	0	0	0	0	0	0	0	0	0	0	0	0	0	0	0	0	0	0	0	0	0.384155	0	0	0	0	0	0	0	0	0	1.23431	0	0	0	0	0	0	0	0
hsa-miR-504-5p	0	0	0	0	0	0	0	0	0	0	0	0	0	0	0	0	0	0	0	0	0	0	0.384155	4.45381	0	0	0	0	0	0	5.07436	0	0	0	0	0	0	0	0	0	0
hsa-miR-4727-5p	0	0	0	0	0	0	0	0	0	0	0	0	0	0	0	0	0	0	0	0	0	0	0.384155	0	0	0	0	0	0	0	0	0	0	0	0	0	0	0	0	0	0
hsa-miR-493-5p	0	0	0	0	0	0	0	0	0	0	0	0	0	0	0	0	0	0	0	0	0	0	0.384155	0	0	0	0	8.98478	0	0	0	0	0	0	0	0	0	0	0	0	0
hsa-miR-362-5p	0	0	0	0	0	0	0	0	0	0	0	0	0	0	0	0	0	0	0	0	0	0	0.384155	8.90761	0	0	0	0	0	2.88039	0	0	2.46862	0	0	0	0	0	0	0	0
hsa-miR-1276	0	0	0	0	0	0	0	0	0	0	0	0	0	0	0	0	0	0	0	0	0	0	0.384155	0	0	0	0	0	0	0	0	0	0	0	0	0	0	0	0	0	0
hsa-miR-1226-3p	0	0	0	0	0	0	0	0	0	0	0	0	0	0	0	0	0	0	0	0	0	0	0.384155	0	0	0	0	0	0	0	0	0	0	0	0	0	0	0	0	0	0
hsa-miR-5584-5p	0	0	0	0	0	0	0	0	0	0	0	0	0	0	0	0	0	0	0	0	0	0	0.384155	0	0	0	0	0	0	0	0	0	0	0	0	0	0	0	0	0	0
hsa-miR-1277-5p	0	0	0	0	0	0	0	0	0	0	0	0	0	0	0	0	0	0	0	0	0	0	0.384155	0	0	0	0	0	0	0	0	0	0	0	0	0	0	0	0	0	0
hsa-miR-6844	0	0	0	0	0	0	0	0	0	0	0	0	0	0	0	0	0	0	0	0	0	0	0.384155	0	0	0	0	0	0	0	0	0	0	0	0	0	0	0	0	0	0
hsa-miR-487a-5p	0	0	0	0	0	0	0	0	0	0	0	0	0	0	0	0	0	0	0	0	0	0	0.384155	0	0	0	0	0	0	0	0	0	0	0	0	0	0	0	0	0	0
hsa-miR-493-3p	0	0	0	0	0	0	0	0	0	0	0	0	0	0	0	0	0	0	0	0	0	0	0.384155	0	0	0	0	0	0	0	0	0	0	0	0	0	0	0	0	0	0
hsa-miR-6749-3p	0	0	0	0	0	0	0	0	0	0	0	0	0	0	0	0	0	0	0	0	0	0	0.384155	0	0	0	0	0	0	0	0	0	0	0	0	0	0	0	0	0	0
hsa-miR-3944-3p	0	0	0	0	0	0	0	0	0	0	0	0	0	0	0	0	0	0	0	0	0	0	0.384155	0	0	0	0	0	0	0	0	0	0	0	0	0	0	0	0	0	0
hsa-miR-1266-5p	0	0	0	0	0	0	0	0	0	0	0	0	0	0	0	0	0	0	0	0	0	0	0.384155	0	0	0	0	0	0	0	0	0	0	0	0	0	0	0	0	0	0
hsa-miR-3065-5p	0	0	0	0	0	3.26107	0	0	0	0	0	0	0	0	0	0	0	0	0	0	0	0	0.384155	0	0	0	0	0	0	0	0	0	0	0	0	4.86048	0	0	0	0	0
hsa-miR-26a-2-3p	0	0	0	0	0	0	0	0	0	0	0	0	0	0	0	0	0	0	0	0	0	0	0.384155	4.45381	0.660372	0	0	0	0	0	0	0	1.23431	0	0	0	0	0	0	0	0
hsa-miR-378a-5p	0	0	0	0	0	0	0	0	0	0	3.36032	0	0	0	0	0	0	0	0	0	0	0	0.384155	4.45381	0	0	0	0	0	0	0	0	0	0	0	0	0	0	0	0	0
hsa-miR-346	0	0	0	0	0	0	0	0	0	0	0	0	0	0	0	0	0	0	0	0	0	0	0.384155	8.90761	0	5.80154	0	0	0	2.88039	0	0	1.23431	0	0	0.972095	0	0	1.32121	0	0
hsa-miR-33a-3p	0	0	0	0	0	0	0	0	0	0	0	0	0	0	0	0	0	0	0	0	0	0	0.384155	0	0	0	0	0	0	0	0	0	0	0	0	0	0	0	0	0	0
hsa-miR-331-5p	0	0	0	0	0	0	0	0	0	0	0	0	0	0	0	0	0	0	0	0	0	0	0.384155	4.45381	0	0	0	0	0	0	0	0	2.46862	0	0	0	0	0	0	0	0
hsa-miR-655-3p	0	0	0	0	0	0	0	0	0	0	0	0	0	0	0	0	0	0	0	0	0	0	0.384155	0	0	0	0	0	0	0	0	0	1.23431	0	0	0	0	0	0	2.88757	0
hsa-miR-3909	0	0	0	0	0	0	0	0	0	0	0	0	0	0	0	0	0	0	0	0	0	0	0.384155	4.45381	0	0	0	0	0	0	0	0	0	0	0	0.972095	0	0	0	0	0
hsa-miR-105-5p	0	0	0	0	0	0	0	0	0	0	0	0	0	0	0	0	0	0	0	0	0	0	0.384155	0	0	0	0	0	0	0	0	0	0	0	0	0	0	0	0	0	0
hsa-miR-206	0	0	0	0	0	0	0	0	0	0	0	0	0	0	0	0	0	0	0	0	0	0	0.384155	0	0	0	0	0	0	0	0	0	0	0	0	0	0	0	0	0	0
hsa-miR-3913-5p	0	0	0	0	0	0	0	0	0	0	0	0	0	0	0	0	0	0	0	0	0	0	0.384155	0	0	0	0	0	0	0	0	0	0	0	0	0	0	0	0	0	0
hsa-miR-4662a-5p	0	0	0	0	0	0	0	0	0	0	0	0	0	0	0	0	0	0	0	0	0	0	0.384155	4.45381	0	0	0	0	6.87279	0	0	0	1.23431	0	0	0	0	0	1.32121	0	0
hsa-miR-496	0	0	0	0	0	0	0	0	0	0	0	0	0	0	0	0	0	0	0	0	0	0	0.384155	0	0	0	0	0	0	0	0	0	1.23431	0	0	0	0	0	0	0	0
hsa-miR-323a-5p	0	0	0	0	0	0	0	0	0	0	0	0	0	0	0	0	0	0	0	0	0	0	0.384155	0	0	0	0	0	0	0	0	0	0	0	0	0	0	0	0	0	0
hsa-miR-6756-3p	0	0	0	0	0	0	0	0	0	0	0	0	0	0	0	0	0	0	0	0	0	0	0.384155	0	0	5.80154	0	0	0	0	0	0	0	0	0	0	0	0	0	0	0
hsa-miR-550a-3p	0	0	0	0	0	0	0	0	0	0	0	0	0	0	0	0	0	0	0	0	0	0	0.384155	0	0	0	0	0	0	0	0	0	0	0	0	0	0	0	0	0	0
hsa-miR-3117-3p	0	0	0	0	0	0	0	0	0	0	0	0	0	0	0	0	0	0	0	0	0	0	0.384155	0	0	0	0	0	0	0	0	0	1.23431	0	0	0	0	0	0	0	0
hsa-miR-3677-3p	0	0	0	0	0	0	0	0	0	0	0	0	0	0	0	0	0	0	0	0	0	0	0.384155	0	0	0	0	0	0	0	0	0	0	0	0	0	0	0	0	0	0
hsa-miR-618	0	0	0	0	0	0	0	0	0	0	0	0	0	0	0	0	0	0	0	0	0	0	0.384155	4.45381	0	0	0	0	0	0	0	0	0	0	0	0	0	0	0	0	0
hsa-miR-4787-3p	0	0	0	0	0	0	0	0	0	0	0	0	0	0	0	0	0	0	0	0	0	0	0.384155	0	0	0	0	0	0	0	0	0	0	0	0	0	0	0	0	0	0
hsa-miR-93-3p	0	0	0	0	0	0	0	0	0	0	0	0	0	0	0	0	0	0	0	0	0	0	0.384155	0	0	0	0	0	0	0	0	0	0	0	0	0	0	0	0	0	0
hsa-miR-1247-5p	0	0	0	0	0	0	0	0	0	0	0	0.937136	0	0	0	0	0	0	0	0	0	0	0.384155	0	0	0	0	8.98478	0	2.88039	0	0	0	0	0	0	0	0	0	0	0
hsa-miR-210-5p	0	0	0	0	0	0	0	0	5.78483	0	0	0	0	0	0	0	0	0	0	0	0	0	0.384155	0	0	0	0.542371	0	0	0	0	0	0	0	0	0	0	0	0	0	0
hsa-miR-876-5p	0	0	0	0	0	0	0	0	0	0	0	0	0	0	0	0	0	0	0	0	0	0	0.384155	0	0	0	0	0	0	0	0	0	0	0	0	0	0	0	0	0	0
hsa-miR-2681-5p	0	0	0	0	0	0	0	0	0	0	0	0	0	0	0	0	0	0	0	0	0	0	0.384155	0	0	0	0	0	0	0	0	0	16.0461	0	0	0	0	0	0	0	0
hsa-miR-449b-5p	0	0	0	0	0	0	0	0	0	0	0	0	0	0	0	0	0	0	0	0	0	0	0.384155	0	0	0	0	0	0	0	0	0	0	0	0	0	0	0	0	0	0
hsa-miR-221-5p	0	0	0	0	0	0	0	0	0	0	3.36032	0	0	0	0	0	0	0	0	0	0	0	0.384155	4.45381	0	0	0	0	0.528676	0	0	0	3.70294	0	0	0	0	0	0	0	0
hsa-miR-5000-3p	0	0	0	0	0	0	0	0	0	0	0	0	0	0	0	0	0	0	0	0	0	0	0.384155	0	0	0	0	0	0	0	0	0	0	0	0	0	0	0	1.32121	0	0
hsa-miR-376c-5p	0	0	0	0	0	0	0	0	0	0	0	0	0	0	0	0	0	0	0	0	0	0	0.192077	0	0	0	0	0	0	0	0	0	0	0	0	0	0	0	0	0	0
hsa-miR-376b-5p	0	0	0	0	0	0	0	0	0	0	0	0	0	0	0	0	0	0	0	0	0	0	0.192077	0	0	0	0	0	0	0	0	0	0	0	0	0	0	0	0	0	0
hsa-miR-6769b-3p	0	0	0	0	0	6.52214	0	0	0	0	0	0	0	0	0	0	0	0	0	0	0	0	0	0	0	0	0	0	0	0	0	0	0	0	0	0	0	0	0	0	0
hsa-miR-6515-5p	0	0	0	0	0	3.26107	0	0	0	0	0	0	0	0	0	0	0	0	0	0	0	0	0	0	0	0	0	0	0	0	0	0	0	0	0	0	0	0	0	0	0
hsa-miR-1255a	0	0	0	0	0	0	3.60384	0	0	0	0	0	0	0	0	0	0	0	0	0	0	0	0	13.3614	0	0	0	0	0	0	0	0	0	0	0	0	0	0	0	0	0
hsa-miR-2277-5p	0	0	0	0	0	0	0	0	0	0	0	0	0	0	0	0	0	0	0	0	0	0	0	8.90761	0	0	0	0	0	0	0	0	0	0	0	0	0	0	0	0	0
hsa-miR-455-3p	0	0	0	0	0	0	0	0	0	0	0	0	0	0	0	0	0	0	0	0	0	0	0	8.90761	0	0	0	7.48732	0	0	5.07436	0	0	0	0	0	0	0	0	0	0
hsa-miR-3653-3p	0	0	0	0	0	0	0	0	0	0	0	0	0	0	0	0	0	0	0	0	0	0	0	8.90761	0	0	0	0	0	0	0	0	0	0	0	0	0	0	0	0	0
hsa-miR-489-3p	0	0	0	0	0	0	0	0	17.3545	0	0	8.43422	0	0	0	0	0	0	0	0	0	0	0	8.90761	0	0	0	0	0	0	15.2231	0	0	0	5.31106	0	2.70623	0	0	0	0
hsa-miR-1197	0	0	0	0	0	0	0	0	0	0	0	0	0	0	0	0	0	0	0	0	0	0	0	4.45381	0	0	0	0	0	0	0	0	1.23431	0	0	0	0	0	0	0	0
hsa-miR-548e-5p	0	0	0	0	0	0	0	0	0	0	0	0	0	0	0	0	0	0	0	0	0	0	0	4.45381	0	0	0	0	0	0	0	0	0	0	0	0	0	0	0	0	0
hsa-miR-191-3p	0	0	0	0	0	0	0	0	0	0	0	0	0	0	0	0	0	0	0	0	0	0	0	4.45381	0	0	0	0	0	0	0	0	0	0	0	0	2.70623	0	0	0	0
hsa-miR-6862-3p	0	0	0	0	0	0	0	0	0	0	0	0	0	0	0	0	0	0	0	0	0	0	0	4.45381	0	0	0	0	0	0	0	0	0	0	0	0	0	0	0	0	0
hsa-miR-5586-5p	0	0	0	0	0	0	0	0	0	0	0	0	0	0	0	0	0	0	0	0	0	0	0	4.45381	0	0	0	0	0	0	0	0	0	0	0	0	0	0	0	0	0
hsa-miR-490-3p	0	0	0	0	0	0	0	0	0	0	0	0	0	0	0	0	0	0	0	0	0	0	0	4.45381	0.660372	0	0	0	0	2.88039	0	0	2.46862	0	0	0	0	0	0	0	0
hsa-miR-5701	0	0	0	0	0	0	0	0	0	0	0	0	0	0	0	0	0	0	0	0	0	0	0	4.45381	0	0	0	0	0	0	0	0	0	0.534615	0	0	0	0	1.32121	0	0
hsa-miR-3180-5p	0	0	0	0	0	0	0	0	0	0	0	0	0	0	0	0	0	0	0	0	0	0	0	4.45381	0	0	0	0	0	0	0	0	0	0	0	0	0	0	0	0	0
hsa-miR-758-5p	0	0	0	0	0	0	0	0	0	0	0	0	0	0	0	0	0	0	0	0	0	0	0	4.45381	0	0	0	0	0	0	0	0	0	0	0	0	0	0	0	0	0
hsa-miR-676-5p	0	0	0	0	0	0	0	0	0	0	0	0	0	0	0	0	0	0	0	0	0	0	0	4.45381	0	0	0	0	0	0	0	0	0	0	0	0	0	0	0	0	0
hsa-miR-134-3p	0	0	0	0	0	0	0	0	0	0	0	0	0	0	0	0	0	0	0	0	0	0	0	4.45381	0	0	0	0	0	2.88039	0	0	0	0	0	0	0	0	0	0	0
hsa-miR-2113	0	0	0	0	0	0	0	0	0	0	0	0	0	0	0	0	0	0	0	0	0	0	0	4.45381	0	0	0	0	0	0	0	0	1.23431	0	0	0	0	0	0	0	0
hsa-miR-4712-3p	0	0	0	0	0	0	0	0	0	0	0	0	0	0	0	0	0	0	0	0	0	0	0	0	1.98112	0	0	0	0	0	0	0	0	0	0	0	0	0	0	0	0
hsa-miR-3613-3p	0	0	0	0	0	0	0	0	0	0	0	0	0	0	0	0	0	0	0	0	0	0	0	0	0.660372	0	0	0	0	0	0	0	0	0	0	0	0	0	0	0	0
hsa-miR-1229-3p	0	0	0	0	0	0	0	0	0	0	0	0	0	0	0	0	0	0	0	0	0	0	0	0	0.660372	0	0	0	0	0	0	0	0	0	0	0	0	0	0	0	0
hsa-miR-1-3p	0	0	0	0	0	0	0	0	0	0	0	0	0	0	0	0	0	0	0	0	0	0	0	0	0.660372	0	0	0	0	0	0	0	0	0	0	0	0	0	1.32121	0	0
hsa-miR-212-5p	0	0	0	0	0	0	0	0	0	0	0	0	0	0	0	0	0	0	0	0	0	0	0	0	0	5.80154	0	0	0	2.88039	0	0	0	0	0	0	0	0	0	0	0
hsa-miR-6776-3p	0	0	0	0	0	0	0	0	0	0	0	0	0	0	0	0	0	0	0	0	0	0	0	0	0	5.80154	0	0	0	0	0	0	0	0	0	0	0	0	0	0	0
hsa-miR-876-3p	0	0	0	0	0	0	0	0	0	0	0	0	0	0	0	0	0	0	0	0	0	0	0	0	0	0	0	10.4822	0	0	0	0	0	0	0	0	0	0	0	0	0
hsa-miR-4742-3p	0	0	0	0	0	0	0	0	0	0	0	0	0	0	0	0	0	0	0	0	0	0	0	0	0	0	0	5.98985	0	0	0	0	0	0	0	0	0	0	0	0	0
hsa-miR-548e-3p	0	0	0	0	0	0	0	0	0	0	0	0	0	0	0	0	0	0	0	0	0	0	0	0	0	0	0	1.49746	0	0	0	0	0	0	0	0	0	0	0	0	0
hsa-miR-4670-3p	0	0	0	0	0	0	0	0	0	0	0	0	0	0	0	0	0	0	0	0	0	0	0	0	0	0	0	1.49746	0	0	0	0	0	4.27692	0	0	0	0	0	0	0
hsa-mir-211	0	0	0	0	0	0	0	0	0	0	0	0	0	0	0	0	0	0	0	0	0	0	0	0	0	0	0	0.748732	0	0	0	0	0	0	0	0	0	0	0	0	0
hsa-miR-320e	0	0	0	0	0	0	0	0	0	0	0	0	0	0	0	0	0	0	0	0	0	0	0	0	0	0	0	0.374366	0	0	0	0	0	0	0	0	0	0	0	0	0
hsa-mir-378e	0	0	0	0	0	0	0	0	0	0	0	0	0	0	0	0	0	0	0	0	0	0	0	0	0	0	0	0.374366	0	0	0	0	0	0	0	0	0	0	0	0	0
hsa-miR-6503-5p	0	0	0	0	0	0	6.0064	0	0	0	0	0	0	0	0	0	0	0	0	0	0	0	0	0	0	0	0	0	0	0	0	0	0	0	0	0	0	0	0	0	0
hsa-miR-6868-3p	0	0	0	0	0	0	2.40256	0	0	0	0	0	0	0	0	0	0	0	0	0	0	0	0	0	0	0	0	0	0	0	0	0	0	0	0	0	0	0	0	0	0
hsa-miR-1912	0	0	0	0	0	0	0	0	0	0	0	0	0	0	0	0	0	0	0	0	0	0	0	0	0	0	0	0	5.28676	0	0	0	0	0	0	0	0	0	0	0	0
hsa-miR-636	0	0	0	0	0	0	0	0	0	0	0	0	0	0	0	0	0	0	0	0	0	0	0	0	0	0	0	0	4.22941	0	0	0	0	0	0	0	0	0	0	0	0
hsa-miR-1255b-5p	0	0	0	0	0	0	0	0	0	0	0	0	0	0	0	0	0	0	0	0	0	0	0	0	0	0	0	0	3.70074	0	0	0	0	0	0	0	0	0	0	0	0
hsa-miR-503-5p	0	0	0	0	0	0	0	0	0	0	0	0	0	0	0	0	0	0	0	0	0	0	0	0	0	0	0	0	3.17206	0	0	0	0	0	0	0	0	0	0	0	0
hsa-miR-6786-3p	0	0	0	0	0	0	0	0	0	0	0	0	0	0	0	0	0	0	0	0	0	0	0	0	0	0	0	0	1.05735	0	0	0	0	0	0	0	0	0	0	0	0
hsa-let-7i	0	0	0	0	0	0	0	0	0	0	0	0	0	0	0	0	0	0	0	0	0	0	0	0	0	0	0	0	0.264338	0	0	0	0	0	0	0	0	0	0	0	0
hsa-miR-3168	0	0	0	0	0	0	0	0	0	0	0	0	0	0	0	0	0	0	0	0	0	0	0	0	0	0	0	0	0	5.76078	0	0	1.23431	0	0	0	0	0	0	0	0
hsa-miR-5680	0	0	0	0	0	0	0	0	0	0	0	0	0	0	0	0	0	0	0	0	0	0	0	0	0	0	0	0	0	2.88039	0	0	0	0	0	0	0	0	0	0	0
hsa-miR-541-3p	0	0	0	0	0	0	0	0	0	0	0	0	0	0	0	0	0	0	0	0	0	0	0	0	0	0	0	0	0	2.88039	0	0	0	0	0	0.972095	0	0	0	0	0
hsa-miR-1250-5p	0	0	0	0	0	0	0	0	0	0	0	0	0	0	0	0	0	0	0	0	0	0	0	0	0	0	0	0	0	2.88039	0	0	0	0	0	0	0	0	0	0	0
hsa-miR-6511b-5p	0	0	0	0	0	0	0	0	0	0	0	0	0	0	0	0	0	0	0	0	0	0	0	0	0	0	0	0	0	2.88039	0	0	0	0	0	0	0	0	0	0	0
hsa-miR-6851-5p	0	0	0	0	0	0	0	0	0	0	0	0	0	0	0	0	0	0	0	0	0	0	0	0	0	0	0	0	0	2.88039	0	0	0	0	0	0	0	0	0	0	0
hsa-miR-5002-5p	0	0	0	0	0	0	0	0	0	0	0	0	0	0	0	0	0	0	0	0	0	0	0	0	0	0	0	0	0	2.88039	0	0	0	0	0	0	0	0	0	0	0
hsa-miR-2355-5p	0	0	0	0	0	0	0	0	0	0	0	0	0	0	0	0	0	0	0	0	0	0	0	0	0	0	0	0	0	2.88039	0	0	0	0	0	0	0	0	0	0	0
hsa-miR-1251-5p	0	0	0	0	0	0	0	0	0	0	0	0	0	0	0	0	0	0	0	0	0	0	0	0	0	0	0	0	0	0	5.07436	0	0	0	0	0	0	0	0	0	0
hsa-miR-412-5p	0	0	0	0	0	0	0	0	0	0	0	0	0	0	0	0	0	0	0	0	0	0	0	0	0	0	0	0	0	0	0	5.79565	1.23431	3.7423	0	0	0	0	0	0	0
hsa-miR-452-5p	0	0	0	0	0	0	0	0	0	0	0	0	0	0	0	0	0	0	0	0	0	0	0	0	0	0	0	0	0	0	0	0	14.8117	0	0	0	1.15981	4.51249	0	0	0
hsa-miR-128-2-5p	0	0	0	0	0	0	0	0	0	0	0	0	0	0	0	0	0	0	0	0	0	0	0	0	0	0	0	0	0	0	0	0	2.46862	0	0	0.972095	0	0	0	0	0
hsa-miR-383-3p	0	0	0	0	0	0	0	0	0	0	0	0	0	0	0	0	0	0	0	0	0	0	0	0	0	0	0	0	0	0	0	0	1.23431	0	0	0	0	0	0	0	0
hsa-miR-3159	0	0	0	0	0	0	0	0	0	0	0	0	0	0	0	0	0	0	0	0	0	0	0	0	0	0	0	0	0	0	0	0	1.23431	0	0	0	0	0	0	0	0
hsa-miR-1302	0	0	0	0	0	0	0	0	0	0	0	0	0	0	0	0	0	0	0	0	0	0	0	0	0	0	0	0	0	0	0	0	1.23431	0	0	0	0	0	0	0	0
hsa-miR-153-5p	0	0	0	0	0	0	0	0	0	0	0	0	0	0	0	0	0	0	0	0	0	0	0	0	0	0	0	0	0	0	0	0	1.23431	0	0	0	0	0	0	0	0
hsa-miR-6853-3p	0	0	0	0	0	0	0	0	0	0	0	0	0	0	0	0	0	0	0	0	0	0	0	0	0	0	0	0	0	0	0	0	1.23431	0	0	0	0	0	0	0	0
hsa-miR-4659a-3p	0	0	0	0	0	0	0	0	0	0	0	0	0	0	0	0	0	0	0	0	0	0	0	0	0	0	0	0	0	0	0	0	1.23431	0	0	0	0	0	0	0	0
hsa-miR-216a-3p	0	0	0	0	0	0	0	0	0	0	0	0	0	0	0	0	0	0	0	0	0	0	0	0	0	0	0	0	0	0	0	0	1.23431	0	0	0	0	0	0	0	0
hsa-miR-7152-3p	0	0	0	0	0	0	0	0	0	0	0	0	0	0	0	0	0	0	0	0	0	0	0	0	0	0	0	0	0	0	0	0	1.23431	0	0	0	0	0	0	0	0
hsa-miR-642a-3p	0	0	0	0	0	0	0	0	0	0	0	0	0	0	0	0	0	0	0	0	0	0	0	0	0	0	0	0	0	0	0	0	0.617156	0	0	0	0	0	0	0	2.52339
hsa-miR-642b-3p	0	0	0	0	0	0	0	0	0	0	0	0	0	0	0	0	0	0	0	0	0	0	0	0	0	0	0	0	0	0	0	0	0.617156	0	0	0	0	0	0	0	0
hsa-let-7f-1-3p	0	0	0	0	0	0	0	3.4114	0	0	0	0	0	0	0	0	0	0	0	0	0	0	0	0	0	0	0	0	0	0	0	0	0	0	0	0	0	0	0	0	0
hsa-miR-4454	0	0	0	0	0	0	0	3.4114	0	0	0	0	0	0	0	0	0	0	0	0	0	0	0	0	0	0	0	0	0	0	0	0	0	0	0	1.94419	0	0	0	0	0
hsa-miR-155-3p	0	0	0	0	0	0	0	3.4114	0	0	0	0	0	0	0	0	0	0	0	0	0	0	0	0	0	0	0	0	0	0	0	0	0	0	0	0	0	0	0	0	0
hsa-miR-378i	0	0	0	0	0	0	0	3.4114	0	0	0	0	0	0	0	0	0	0	0	0	0	0	0	0	0	0	0	0	0	0	0	0	0	0	0	0	0	0	0	0	0
hsa-miR-1247-3p	0	0	0	0	0	0	0	0	23.1393	0	0	0	0	0	0	0	0	0	0	0	0	0	0	0	0	0	0	0	0	0	0	0	0	0	0	0	0	0	0	0	0
hsa-miR-1303	0	0	0	0	0	0	0	0	11.5697	0	0	0	0	0	0	0	0	0	0	0	0	0	0	0	0	0	0	0	0	0	0	0	0	0	0	0	0	0	0	0	0
hsa-miR-939-5p	0	0	0	0	0	0	0	0	0	1.43296	0	0	0	0	0	0	0	0	0	0	0	0	0	0	0	0	0	0	0	0	0	0	0	0	0	0	0	0	0	0	0
hsa-miR-362-3p	0	0	0	0	0	0	0	0	0	0	5.04048	0	0	0	0	0	0	0	0	0	0	0	0	0	0	0	0	0	0	0	0	0	0	0	0	0	0	0	0	0	0
hsa-miR-512-3p	0	0	0	0	0	0	0	0	0	0	3.36032	0	0	0	0	0	0	0	0	0	0	0	0	0	0	0	0	0	0	0	0	0	0	0	0	0	0	0	0	0	0
hsa-miR-6842-5p	0	0	0	0	0	0	0	0	0	0	1.68016	0	0	0	0	0	0	0	0	0	0	0	0	0	0	0	0	0	0	0	0	0	0	0	0	0	0	0	0	0	0
hsa-miR-4461	0	0	0	0	0	0	0	0	0	0	1.68016	0	0	0	0	0	0	0	0	0	0	0	0	0	0	0	0	0	0	0	0	0	0	0	0	0.972095	0	0	0	0	0
hsa-miR-589-3p	0	0	0	0	0	0	0	0	0	0	1.68016	0	0	0	0	0	0	0	0	0	0	0	0	0	0	0	0	0	0	0	0	0	0	0	0	0	0	0	0	0	0
hsa-miR-4491	0	0	0	0	0	0	0	0	0	0	0	0	0	0	0	0	0	0	0	0	0	0	0	0	0	0	0	0	0	0	0	0	0	3.7423	0	0	0	0	0	0	0
hsa-miR-518e-5p|hsa-miR-519a-5p|hsa-miR-519b-5p|hsa-miR-519c-5p|hsa-miR-522-5p|hsa-miR-523-5p	0	0	0	0	0	0	0	0	0	0	0	0	0	0	0	0	0	0	0	0	0	0	0	0	0	0	0	0	0	0	0	0	0	3.7423	0	0	0	0	0	0	0
hsa-miR-27a-5p	0	0	0	0	0	0	0	0	0	0	0	0	0	0	0	0	0	0	0	0	0	0	0	0	0	0	0	0	0	0	0	0	0	2.67307	0	0	0	0	0	0	0
hsa-miR-3065-3p	0	0	0	0	0	0	0	0	0	0	0	0	0	0	0	0	0	0	0	0	0	0	0	0	0	0	0	0	0	0	0	0	0	2.13846	0	0.972095	0	0	0	0	0
hsa-miR-29b-1-5p	0	0	0	0	0	0	0	0	0	0	0	0	0	0	0	0	0	0	0	0	0	0	0	0	0	0	0	0	0	0	0	0	0	0.534615	0	0	0	0	0	0	0
hsa-miR-6881-3p	0	0	0	0	0	0	0	0	0	0	0	3.74854	0	0	0	0	0	0	0	0	0	0	0	0	0	0	0	0	0	0	0	0	0	0	0	0	0	0	0	0	0
hsa-miR-670-3p	0	0	0	0	0	0	0	0	0	0	0	0.937136	0	0	0	0	0	0	0	0	0	0	0	0	0	0	0	0	0	0	0	0	0	0	0	0	0	0	0	0	0
hsa-miR-6503-3p	0	0	0	0	0	0	0	0	0	0	0	0.937136	0	0	0	0	0	0	0	0	0	0	0	0	0	0	0	0	0	0	0	0	0	0	0	0	0	0	0	0	0
hsa-miR-651-5p	0	0	0	0	0	0	0	0	0	0	0	0.937136	0	0	0	0	0	0	0	0	0	0	0	0	0	0	0	0	0	0	0	0	0	0	0	0	0	0	0	0	0
hsa-miR-1226-5p	0	0	0	0	0	0	0	0	0	0	0	0	0	0	0	0	0	0	0	0	0	0	0	0	0	0	0	0	0	0	0	0	0	0	3.18663	0	0	0	0	0	0
hsa-miR-3679-5p	0	0	0	0	0	0	0	0	0	0	0	0	0	0	0	0	0	0	0	0	0	0	0	0	0	0	0	0	0	0	0	0	0	0	2.12442	0	0	0	0	0	0
hsa-mir-30a	0	0	0	0	0	0	0	0	0	0	0	0	0	0	0	0	0	0	0	0	0	0	0	0	0	0	0	0	0	0	0	0	0	0	1.59332	0	0	0	0	0	0
hsa-miR-1305	0	0	0	0	0	0	0	0	0	0	0	0	0	0	0	0	0	0	0	0	0	0	0	0	0	0	0	0	0	0	0	0	0	0	1.06221	0	0	0	0	0	0
hsa-mir-26b	0	0	0	0	0	0	0	0	0	0	0	0	0	0	0	0	0	0	0	0	0	0	0	0	0	0	0	0	0	0	0	0	0	0	1.06221	0	0	0	0	0	0
hsa-miR-4451	0	0	0	0	0	0	0	0	0	0	0	0	0	0	0	0	0	0	0	0	0	0	0	0	0	0	0	0	0	0	0	0	0	0	0	2.91629	0	0	0	0	0
hsa-miR-4671-5p	0	0	0	0	0	0	0	0	0	0	0	0	0	0	0	0	0	0	0	0	0	0	0	0	0	0	0	0	0	0	0	0	0	0	0	0.972095	0	0	0	0	0
hsa-miR-1271-3p	0	0	0	0	0	0	0	0	0	0	0	0	0	0	0	0	0	0	0	0	0	0	0	0	0	0	0	0	0	0	0	0	0	0	0	0.972095	0	0	0	0	0
hsa-miR-4780	0	0	0	0	0	0	0	0	0	0	0	0	0	0	0	0	0	0	0	0	0	0	0	0	0	0	0	0	0	0	0	0	0	0	0	0.972095	0	0	0	0	0
hsa-miR-1908-5p	0	0	0	0	0	0	0	0	0	0	0	0	0	0	0	0	0	0	0	0	0	0	0	0	0	0	0	0	0	0	0	0	0	0	0	0.972095	0	0	0	0	0
hsa-miR-1306-5p	0	0	0	0	0	0	0	0	0	0	0	0	0	0	0	0	0	0	0	0	0	0	0	0	0	0	0	0	0	0	0	0	0	0	0	0.972095	0	0	0	0	0
hsa-miR-6821-5p	0	0	0	0	0	0	0	0	0	0	0	0	0	0	0	0	0	0	0	0	0	0	0	0	0	0	0	0	0	0	0	0	0	0	0	0.972095	0	0	0	0	0
hsa-miR-18a-3p	0	0	0	0	0	0	0	0	0	0	0	0	0	0	0	0	0	0	0	0	0	0	0	0	0	0	0	0	0	0	0	0	0	0	0	0.972095	0	0	0	0	0
hsa-miR-7-2-3p	0	0	0	0	0	0	0	0	0	0	0	0	0	0	0	0	0	0	0	0	0	0	0	0	0	0	0	0	0	0	0	0	0	0	0	0.972095	0	0	0	0	0
hsa-miR-218-1-3p	0	0	0	0	0	0	0	0	0	0	0	0	0	0	0	0	0	0	0	0	0	0	0	0	0	0	0	0	0	0	0	0	0	0	0	0	0	1.93392	0	0	0
hsa-miR-4687-5p	0	0	0	0	0	0	0	0	0	0	0	0	0	0	0	0	0	0	0	0	0	0	0	0	0	0	0	0	0	0	0	0	0	0	0	0	0	0	2.64242	0	0
hsa-miR-514a-3p	0	0	0	0	0	0	0	0	0	0	0	0	0	0	0	0	0	0	0	0	0	0	0	0	0	0	0	0	0	0	0	0	0	0	0	0	0	0	1.32121	0	0
hsa-miR-516b-5p	0	0	0	0	0	0	0	0	0	0	0	0	0	0	0	0	0	0	0	0	0	0	0	0	0	0	0	0	0	0	0	0	0	0	0	0	0	0	0	0	2.52339
hsa-miR-3125	0	0	0	0	0	0	0	0	0	0	0	0	0	0	0	0	0	0	0	0	0	0	0	0	0	0	0	0	0	0	0	0	0	0	0	0	0	0	0	0	1.2617
